# Supplementary material for: Using bacterial pan-genome-based feature selection approach to improve the prediction of minimum inhibitory concentration (MIC)
Source: Front Genet. 2023 May 30;14:1054032. doi: 10.3389/fgene.2023.1054032 (PMC10267731; doi:10.3389/fgene.2023.1054032)
Supplement: Supplementary file 1 [file Table9.xlsx]

## Sheet: tetracycline
gene cluster	gene ID	AMR Functionality	(Note: entries highlighted as yellow indicate known AMR genes that are also identified by the XGBoost algorithm_
Cluster 8270	108619.160.peg.1941|C4790_24580	Tetracycline resistance, MFS efflux pump => Tet(B)
Cluster 8559	108619.19.peg.5276|DE44_25070	Tetracycline resistance, MFS efflux pump => Tet(C)
Cluster 25561	108619.160.peg.1942|C4790_24585	Tetracycline resistance regulatory protein TetR
Cluster 7154	165302.6.peg.1986|AEW72_16365	Tetracycline resistance, MFS efflux pump => Tet(A)
Cluster 427	590.17173.peg.4188	Putative inner membrane protein
Cluster 474	595.97.peg.2675	Mechanosensitive channel MscK
Cluster 554	590.15084.peg.614	ABC transporter protein IroC
Cluster 562	1697391.3.peg.4918|AEU14_23670	ABC transporter protein IroC
Cluster 566	590.15801.peg.4528	ABC transporter protein IroC
Cluster 606	590.16109.peg.3844	Efflux ABC transporter for glutathione/L-cysteine, essential for assembly of bd-type respiratory oxidases => CydD subunit
Cluster 673	590.14027.peg.1380	Aminoglycosides efflux system AcrAD-TolC, inner-membrane proton/drug antiporter AcrD (RND type)
Cluster 695	590.16775.peg.4371	Carbamoyl-phosphate synthase large chain (EC 6.3.5.5)
Cluster 722	85569.265.peg.3990|ERS011676_03828	Multidrug efflux system, inner membrane proton/drug antiporter (RND type) => MexQ of MexPQ-OpmE system
Cluster 724	28901.9006.peg.2930	Copper/silver efflux RND transporter, transmembrane protein CusA
Cluster 737	28901.763.peg.1223	Exonuclease SbcC
Cluster 747	590.15326.peg.3943	Multidrug efflux system AcrAB-TolC, inner-membrane proton/drug antiporter AcrB (RND type)
Cluster 751	85569.53.peg.3066|ERS011689_02859	Multidrug transporter MdtB
Cluster 753	28901.8296.peg.4838	RND efflux system, inner membrane transporter
Cluster 755	590.16451.peg.5353	RND efflux system, inner membrane transporter
Cluster 761	590.15801.peg.1825	Exonuclease SbcC
Cluster 768	1079901.3.peg.1730|DD68_04135	Multidrug efflux system MdtABC-TolC, inner-membrane proton/drug antiporter MdtB (RND type)
Cluster 779	590.14018.peg.3400	hypothetical protein
Cluster 780	1079901.3.peg.2031|DD68_13045	Multidrug efflux system AcrEF-TolC, inner-membrane proton/drug antiporter AcrF (RND type)
Cluster 794	149387.5.peg.4942|AEV14_06160	hypothetical protein
Cluster 807	28901.8596.peg.4459	autotransporter
Cluster 810	1079901.3.peg.1729|DD68_04130	Multidrug efflux system MdtABC-TolC, inner-membrane proton/drug antiporter MdtC (RND type)
Cluster 867	590.13738.peg.2390	Sensor histidine kinase RcsC (EC 2.7.13.3)
Cluster 889	108619.158.peg.3151|C4755_09275	hypothetical protein
Cluster 908	590.14189.peg.3416	Multidrug efflux system AcrAB-TolC, inner-membrane proton/drug antiporter AcrB (RND type)
Cluster 925	590.15747.peg.4628	Excinuclease ABC subunit A
Cluster 991	590.17206.peg.1417	Secretion system regulator: Sensor component (EC 2.7.3.-) (EC 2.7.1.40)
Cluster 992	28901.8374.peg.4556	Trimethylamine-N-oxide sensor histidine kinase TorS (EC 2.7.13.3)
Cluster 1037	85569.228.peg.2297|ERS011643_02217	Ribosome-associated ATPase RbbA
Cluster 1046	590.15801.peg.110	Secretion system regulator: Sensor component (EC 2.7.3.-) (EC 2.7.1.40)
Cluster 1051	1079901.3.peg.3393|DD68_19085	Signal transduction histidine-protein kinase BarA (EC 2.7.13.3)
Cluster 1088	28901.9125.peg.2438	Multidrug efflux system MdtABC-TolC, inner-membrane proton/drug antiporter MdtB (RND type)
Cluster 1100	590.12396.peg.1679	Secretion system regulator: Sensor component (EC 2.7.3.-) (EC 2.7.1.40)
Cluster 1104	590.13483.peg.2675	Osmosensitive K+ channel histidine kinase KdpD
Cluster 1110	28901.775.peg.4722|IN54_05020	hypothetical protein
Cluster 1122	590.12331.peg.3393	Integral membrane protein
Cluster 1133	590.13949.peg.4993	Trk potassium uptake system protein TrkA
Cluster 1139	590.14905.peg.5014	Translation elongation factor G
Cluster 1140	590.15801.peg.1673	Translation initiation factor 2
Cluster 1159	1079901.3.peg.4434|DD68_22960	Phosphotransferase RcsD
Cluster 1170	28901.3869.peg.1070|C4801_20960	Adenylate cyclase (EC 4.6.1.1)
Cluster 1175	192954.27.peg.3148|DE42_17270	Excinuclease ABC subunit A paralog of unknown function
Cluster 1176	28901.8863.peg.5005	Excinuclease ABC subunit A paralog of unknown function
Cluster 1240	28901.8631.peg.1265	Translation initiation factor 2
Cluster 1287	28901.8614.peg.3925	Osmosensitive K+ channel histidine kinase KdpD
Cluster 1296	590.17463.peg.4577	Large repetitive protein
Cluster 1371	590.12406.peg.2661	c-di-GMP phosphodiesterase (EC 3.1.4.52) => PdeF
Cluster 1500	85569.53.peg.3103|ERS011689_02894	Sensor histidine kinase YehU
Cluster 1518	149539.885.peg.3070|BTN71_15055	Aerobic respiration control sensor protein ArcB (EC 2.7.13.3)
Cluster 1520	28901.8419.peg.5630	hypothetical protein
Cluster 1580	260680.4.peg.723|AEU78_08655	hypothetical protein
Cluster 1604	590.16775.peg.4043	Sulfate adenylyltransferase subunit 2 (EC 2.7.7.4)
Cluster 1623	590.14755.peg.700	Tricarboxylate transport sensor protein TctE => Citrate response regulator CitA
Cluster 1699	590.15374.peg.1521	Tricarboxylate transport sensor protein TctE => Citrate response regulator CitA
Cluster 1890	590.15801.peg.3664	c-di-GMP phosphodiesterase (EC 3.1.4.52) => PdeF
Cluster 1936	1079901.3.peg.2923|DD68_17330	c-di-GMP phosphodiesterase (EC 3.1.4.52) => PdeA
Cluster 1938	1620419.70.peg.3959|DE30_21375	Bacteriocin/lantibiotic efflux ABC transporter, permease/ATP-binding protein
Cluster 1940	590.15801.peg.609	c-di-GMP phosphodiesterase (EC 3.1.4.52) => PdeA
Cluster 1953	1079901.3.peg.1027|DD68_09360	Type I secretion system ATPase, LssB family LapB
Cluster 1986	590.14399.peg.4705	Excinuclease ABC subunit A
Cluster 2067	1620419.28.peg.2337|AEV47_15535	hypothetical protein
Cluster 2134	108619.152.peg.2137|C4717_25770	Bacteriocin/lantibiotic efflux ABC transporter, permease/ATP-binding protein
Cluster 2141	85569.53.peg.3917|ERS011689_03646	Uncharacterized protein ylaB
Cluster 2168	1243597.3.peg.1051|C4797_17930	Bacteriocin/lantibiotic efflux ABC transporter, permease/ATP-binding protein
Cluster 2169	1243597.3.peg.2244|C4797_21200	Uncharacterized protein ylaB
Cluster 2175	108619.162.peg.5|C4778_21845	Bacteriocin/lantibiotic efflux ABC transporter, permease/ATP-binding protein
Cluster 2177	1697391.3.peg.4927|AEU14_23715	Bacteriocin/lantibiotic efflux ABC transporter, permease/ATP-binding protein
Cluster 2180	28901.2717.peg.1058	Bacteriocin/lantibiotic efflux ABC transporter, permease/ATP-binding protein
Cluster 2184	28901.8419.peg.5256	Bacteriocin/lantibiotic efflux ABC transporter, permease/ATP-binding protein
Cluster 2185	590.14674.peg.1607	Secretion system regulator: Sensor component (EC 2.7.3.-) (EC 2.7.1.40)
Cluster 2264	108619.100.peg.3963|B5013_10100	Type I secretion system ATPase, LssB family LapB
Cluster 2279	28901.8378.peg.4359	Putative alkyl/aryl-sulfatase YjcS
Cluster 2290	590.17306.peg.5093	hypothetical protein
Cluster 2334	590.12374.peg.4367	Trimethylamine-N-oxide sensor histidine kinase TorS (EC 2.7.13.3)
Cluster 2388	590.15801.peg.2851	Membrane fusion component MdtO of tripartite multidrug resistance system
Cluster 2389	590.16019.peg.2765	c-di-GMP phosphodiesterase (EC 3.1.4.52) => PdeR
Cluster 2402	1079901.3.peg.2208|DD68_13900	2,4-dienoyl-CoA reducta
Cluster 2414	590.15801.peg.1922	2,4-dienoyl-CoA reducta
Cluster 2417	149385.24.peg.1061|DE81_11465	Phosphoglycerate transport system sensor protein PgtB
Cluster 2439	85569.203.peg.406|ERS011651_00392	Cyclic di-GMP phosphodiesterase Gmr (EC 3.1.4.52)
Cluster 2455	1079901.3.peg.3702|DD68_05350	c-di-GMP phosphodiesterase (EC 3.1.4.52) => PdeK
Cluster 2491	590.16264.peg.1755	Efflux ABC transporter, permease/ATP-binding protein MdlB
Cluster 2531	590.15801.peg.2848	Putative alkyl/aryl-sulfatase YjcS
Cluster 2545	108619.140.peg.333|C4654_23595	Putative alkyl/aryl-sulfatase YjcS
Cluster 2555	108619.170.peg.158|C4639_15860	Putative alkyl/aryl-sulfatase YjcS
Cluster 2556	1151179.3.peg.38|C4841_00185	Putative alkyl/aryl-sulfatase YjcS
Cluster 2562	28901.8272.peg.2015	Putative alkyl/aryl-sulfatase YjcS
Cluster 2568	590.13776.peg.3625	Cell division protein Ft
Cluster 2577	590.15747.peg.3822	Protein AegA
Cluster 2588	590.17092.peg.5141	ABC transporter, fused permease protein
Cluster 2602	1697391.3.peg.2761|AEU14_14870	hypothetical protein
Cluster 2621	590.15801.peg.3690	Protein AegA
Cluster 2669	1079901.3.peg.4848|DD68_07750	Macrolide export ATP-binding/permease protein MacB
Cluster 2675	590.15801.peg.938	Macrolide export ATP-binding/permease protein MacB
Cluster 2688	590.16748.peg.4565	ABC Transporter
Cluster 2693	1697391.3.peg.4901|AEU14_23600	Macrolide export ATP-binding/permease protein MacB
Cluster 2744	85569.138.peg.3187|ERS198264_03087	Oligopeptide transport ATP-binding protein @ Glutathione ABC transporter, ATP-binding protein GsiA
Cluster 2756	590.14368.peg.1880	Oligopeptide transport ATP-binding protein @ Glutathione ABC transporter, ATP-binding protein GsiA
Cluster 2760	85569.53.peg.4243|ERS011689_03953	Bis-ABC ATPase YheS
Cluster 2762	28901.787.peg.3003|IN95_17040	Tetracycline resistance, ribosomal protection type => Tet(M)
Cluster 2763	28901.822.peg.5041|IN55_24445	Tetracycline resistance, ribosomal protection type => Tet(O)
Cluster 2796	1079901.3.peg.12|DD68_00060	Bis-ABC ATPase Uup
Cluster 2809	1079901.3.peg.1295|DD68_10655	Peptidoglycan D,D-transpeptidase MrdA (EC 3.4.16.4)
Cluster 2831	85569.119.peg.4729|ERS198263_04570	Translation elongation factor G
Cluster 2839	85569.225.peg.4237|ERS011767_04085	Penicillin-binding protein 2 (PBP-2)
Cluster 2857	590.14348.peg.3582	Inner membrane protein YbaL, KefB/KefC family
Cluster 2892	28901.8794.peg.293	Efflux ABC transporter, permease/ATP-binding protein MdlB
Cluster 2901	28150.5.peg.1016|AEU05_14210	Efflux ABC transporter, permease/ATP-binding protein MdlB
Cluster 2934	590.15801.peg.506	Selenocysteine-specific translation elongation factor
Cluster 2965	590.15801.peg.4662	ABC transporter
Cluster 2972	590.13137.peg.1844	Selenocysteine-specific translation elongation factor
Cluster 3030	85569.199.peg.4914	Nitrate/nitrite sensor protein NarX
Cluster 3046	28901.8419.peg.5098	Signal transduction histidine-protein kinase AtoS (EC 2.7.13.3)
Cluster 3054	1079901.3.peg.4159|DD68_05660	GTP-binding protein TypA/BipA
Cluster 3061	590.14655.peg.1753	UPF0226 protein YhhS
Cluster 3080	108619.166.peg.210|C4631_24075	hypothetical protein
Cluster 3111	590.12525.peg.2621	Methyl-accepting chemotaxis protein I (serine chemoreceptor protein)
Cluster 3118	1620419.10.peg.4795|AEU43_22740	Iron siderophore ABC transporter, permease/ATP-binding protein YbtP
Cluster 3119	1620419.10.peg.4796|AEU43_22745	Iron siderophore ABC transporter, permease/ATP-binding protein YbtQ
Cluster 3129	1079901.3.peg.2390|DD68_14775	Translation elongation factor LepA
Cluster 3147	85569.315.peg.579|ERS011624_00568	Tetrathionate reductase sensory transduction histidine kinase
Cluster 3186	28901.8419.peg.5753	Heterodimeric efflux ABC transporter, permease/ATP-binding subunit 1
Cluster 3187	590.13792.peg.49	Efflux ABC transporter, permease/ATP-binding protein MdlA
Cluster 3207	28901.8547.peg.4677	Tetrathionate reductase sensory transduction histidine kinase
Cluster 3220	590.15801.peg.103	Tetrathionate reductase sensory transduction histidine kinase
Cluster 3253	590.11962.peg.2503	Lipid A export permease/ATP-binding protein MsbA
Cluster 3268	28901.8419.peg.4713	Efflux ABC transporter, permease/ATP-binding protein
Cluster 3270	590.15758.peg.1913	Copper/silver efflux RND transporter, outer membrane protein CusC
Cluster 3297	590.14399.peg.4746	hypothetical protein
Cluster 3309	28901.8419.peg.4714	Heterodimeric efflux ABC transporter, permease/ATP-binding subunit 1
Cluster 3346	590.14368.peg.1847	ABC-type efflux pump, duplicated ATPase component YbhF
Cluster 3406	85569.145.peg.243|ERS011771_00228	Energy-dependent translational throttle protein EttA
Cluster 3408	1079901.3.peg.4281|DD68_06225	Phosphoethanolamine transferase Ep
Cluster 3426	590.16707.peg.4263	Selenocysteine-specific translation elongation factor
Cluster 3439	590.15534.peg.655	Selenocysteine-specific translation elongation factor
Cluster 3482	28901.8213.peg.4753	Histidine kinase
Cluster 3488	590.13504.peg.1217	Type III secretion transcriptional activator HilA
Cluster 3502	28901.8223.peg.1953	c-di-GMP phosphodiesterase (EC 3.1.4.52) => PdeC
Cluster 3542	590.15062.peg.1911	Putative type-1 secretion protein
Cluster 3574	1079901.3.peg.2280|DD68_14260	Nitrate/nitrite sensor protein NarQ
Cluster 3589	28901.8222.peg.1056	Kdo2-lipid A phosphoethanolamine transferase EptB (EC 2.7.8.42)
Cluster 3595	611.57.peg.95|AEX17_03625	hypothetical protein
Cluster 3607	590.15801.peg.4517	ABC-type siderophore export system, fused ATPase and permease components
Cluster 3635	85569.99.peg.1084|ERS011673_01041	ABC transporter, ATP-binding protein
Cluster 3665	590.16829.peg.5138	uncharacterized protein with VanW-like domain
Cluster 3676	28901.9133.peg.4898	Methyl-accepting chemotaxis protein I (serine chemoreceptor protein)
Cluster 3682	590.16665.peg.4601	hypothetical protein
Cluster 3705	590.13449.peg.1329	Multidrug efflux system EmrAB-OMF, inner-membrane proton/drug antiporter EmrB (MFS type)
Cluster 3706	590.13485.peg.2375	Putative phosphoethanolamine transferase YhbX
Cluster 3707	590.14472.peg.2092	Putative phosphoethanolamine transferase YhbX
Cluster 3726	913070.17.peg.3002|C4783_04480	Multidrug resistance protein MdtG
Cluster 3735	28901.8834.peg.229	c-di-GMP phosphodiesterase (EC 3.1.4.52) => PdeB
Cluster 3767	590.15801.peg.2257	Type III secretion transcriptional activator HilA
Cluster 3788	590.15483.peg.3779	Type I secretion system ATPase, LssB family LapB
Cluster 3807	590.12331.peg.3261	ABC transporter, permease protein (cluster 8, B12/iron complex)
Cluster 3812	590.16841.peg.3303	Excinuclease ABC subunit C
Cluster 3814	85569.53.peg.4456|ERS011689_04143	Sensor kinase CitA, DpiB (EC 2.7.3.-)
Cluster 3818	108619.152.peg.1859|C4717_24450	hypothetical protein
Cluster 3847	590.14345.peg.2610	Phosphoethanolamine transferase OpgE
Cluster 3855	1079901.3.peg.3742|DD68_05540	Methyl-accepting chemotaxis citrate transducer
Cluster 3856	1079901.3.peg.3020|DD68_17790	Lipid A phosphoethanolamine transferase EptA/PmrC (EC 2.7.8.43)
Cluster 3861	28901.8419.peg.5539	Macrolide export ATP-binding/permease protein MacB
Cluster 3863	28901.9137.peg.4651	c-di-GMP phosphodiesterase (EC 3.1.4.52) => PdeN
Cluster 3903	28901.8949.peg.4592	Nitrate/nitrite sensor protein NarX
Cluster 3908	590.17304.peg.5033	hypothetical protein
Cluster 3911	1079901.3.peg.3032|DD68_17845	Fumarate respiration sensor kinase protein DcuS
Cluster 3943	1079901.3.peg.607|DD68_02935	Methyl-accepting chemotaxis protein III (ribose and galactose chemoreceptor protein)
Cluster 3944	1079901.3.peg.1453|DD68_11405	SAM-dependent methyltransferase
Cluster 3949	28901.9180.peg.4731	Bis-ABC ATPase YbiT
Cluster 3956	590.15801.peg.3937	Methyl-accepting chemotaxis protein III (ribose and galactose chemoreceptor protein)
Cluster 3959	85569.295.peg.144|ERS136086_00143	Methyl-accepting chemotaxis sensor protein STM3216
Cluster 3979	192954.29.peg.4254|DF04_23360	Lipid A phosphoethanolamine transferase, putative
Cluster 3986	590.12193.peg.3919	hypothetical protein
Cluster 3988	590.13223.peg.4121	Secretion system regulator: Sensor component (EC 2.7.3.-) (EC 2.7.1.40)
Cluster 4000	590.16373.peg.4566	hypothetical protein
Cluster 4030	590.17195.peg.887	Methyl-accepting chemotaxis sensor protein STM3216
Cluster 4044	590.15313.peg.1109	c-di-GMP phosphodiesterase (EC 3.1.4.52) => PdeT
Cluster 4063	590.15801.peg.4699	Type I secretion system ATPase, LssB family LapB
Cluster 4064	82689.79.peg.1702	Putative phosphoethanolamine transferase YhbX
Cluster 4066	85569.265.peg.1961|ERS011676_01875	ABC transporter, ATP-binding protein YejF
Cluster 4068	1079901.3.peg.792|DD68_08255	c-di-GMP phosphodiesterase (EC 3.1.4.52) => PdeD
Cluster 4070	115981.22.peg.260|DD66_04085	c-di-GMP phosphodiesterase (EC 3.1.4.52) => PdeC
Cluster 4113	85569.141.peg.4921|ERS011692_04727	Nitrate/nitrite sensor protein NarX
Cluster 4129	1079901.3.peg.886|DD68_08710	Peptide chain release factor 3
Cluster 4131	108619.141.peg.4690|C4793_06540	Uncharacterized transporter YeeO
Cluster 4156	28901.8243.peg.4922	Sensor protein of zinc sigma-54-dependent two-component system
Cluster 4174	28901.8419.peg.5646	hypothetical protein
Cluster 4224	28901.787.peg.4996|IN95_23160	ABC transporter, ATP-binding protein
Cluster 4226	28901.8419.peg.5308	Methyl-accepting chemotaxis sensor/transducer protein
Cluster 4231	590.15801.peg.2813	hypothetical protein
Cluster 4250	590.14399.peg.4735	Heterodimeric efflux ABC transporter, permease/ATP-binding subunit 2
Cluster 4265	28901.8272.peg.4768	Ribose ABC transporter, ATP-binding protein RbsA (TC 3.A.1.2.1)
Cluster 4293	98360.48.peg.4679	Putative transport protein
Cluster 4324	590.15801.peg.3816	c-di-GMP phosphodiesterase (EC 3.1.4.52) => PdeN
Cluster 4342	590.14147.peg.5103	Ribonuclease J2 (endoribonuclease in RNA processing)
Cluster 4343	590.14156.peg.4956	Multidrug resistance protein ErmB
Cluster 4350	149391.27.peg.1843|C4700_18330	Transcriptional activator of cad operon
Cluster 4352	149539.886.peg.51	Autoinducer 2 (AI-2) ABC transporter, dimeric ATP-binding protein
Cluster 4371	590.15801.peg.1901	c-di-GMP phosphodiesterase (EC 3.1.4.52) => PdeB
Cluster 4376	85569.53.peg.2413	Putative transport protein
Cluster 4386	590.14193.peg.5006	putative bifunctional hydroxylase/oxidoreductase
Cluster 4410	590.14147.peg.5104	Translation elongation factor G
Cluster 4419	115981.17.peg.1591|AEW27_10535	Phosphoethanolamine transferase Ep
Cluster 4425	192955.98.peg.4495|AEX15_11385	Phosphoethanolamine transferase Ep
Cluster 4432	590.14532.peg.5163	Efflux ABC transporter, permease/ATP-binding protein
Cluster 4440	1151179.3.peg.31|C4841_00150	Inner-membrane proton/drug antiporter (MSF type) of tripartite multidrug efflux system
Cluster 4467	590.15801.peg.2560	Transcriptional activator of cad operon
Cluster 4469	590.17042.peg.4866	Duplicated ATPase component CbrU of energizing module of predicted cobalamin ECF transporter
Cluster 4471	913070.17.peg.710|C4783_18315	Autoinducer 2 (AI-2) ABC transporter, dimeric ATP-binding protein
Cluster 4483	28901.8261.peg.4719	c-di-GMP phosphodiesterase (EC 3.1.4.52) => PdeL
Cluster 4504	108619.162.peg.114|C4778_22350	hypothetical protein
Cluster 4505	1151173.3.peg.1749|C4828_08545	D-allose ABC transporter, ATP-binding protein
Cluster 4509	28901.795.peg.3051|IN13_14525	Multidrug efflux system EmrAB-OMF, inner-membrane proton/drug antiporter EmrB (MFS type)
Cluster 4516	590.12423.peg.1612	c-di-GMP phosphodiesterase (EC 3.1.4.52) => PdeT
Cluster 4547	590.16451.peg.5354	Efflux transport system, outer membrane factor (OMF) lipoprotein
Cluster 4559	28901.8949.peg.4292	Methyl-accepting chemotaxis sensor/transducer protein
Cluster 4561	590.13126.peg.1111	Anaerobic nitric oxide reductase flavorubredoxin
Cluster 4571	1079901.3.peg.1229|DD68_10300	Dipeptide/H+ symporter DtpD
Cluster 4600	1079901.3.peg.1667|DD68_03825	Galactose/methyl galactoside ABC transporter, ATP-binding protein MglA (EC 3.6.3.17)
Cluster 4628	590.15801.peg.1866	AmpG permease
Cluster 4632	85569.223.peg.227|ERS011630_00220	Putative monooxygenase STM1546
Cluster 4643	28901.8444.peg.2642	Di-tripeptide/H+ symporter DtpB
Cluster 4656	1620419.62.peg.692|AEV39_07435	Methyl-accepting chemotaxis protein I (serine chemoreceptor protein)
Cluster 4669	590.16135.peg.5102	Cell division-associated, ATP-dependent zinc metalloprotease FtsH
Cluster 4681	28901.777.peg.390|IN60_04255	Di-tripeptide/H+ symporter DtpA
Cluster 4692	590.15691.peg.4701	Excinuclease ABC subunit A paralog of unknown function
Cluster 4729	611.20.peg.1988|AEU24_13510	Sensor histidine kinase GlrK
Cluster 4730	85569.141.peg.2823|ERS011692_02737	Putative molybdenum transport ATP-binding protein modF
Cluster 4751	590.13850.peg.3217	Methyl-accepting chemotaxis protein II (aspartate chemoreceptor protein)
Cluster 4762	1079901.3.peg.3016|DD68_17770	L-Proline/Glycine betaine transporter ProP
Cluster 4773	590.12048.peg.3582	Putative phosphoethanolamine transferase YjgX
Cluster 4787	85569.329.peg.2340|ERS011678_02262	Sensor histidine kinase PhoQ (EC 2.7.13.3)
Cluster 4812	590.12456.peg.3490	Outer membrane factor (OMF) lipoprotein associated wth EmrAB-OMF efflux system
Cluster 4816	590.13600.peg.2124	Outer membrane factor (OMF) lipoprotein associated wth EmrAB-OMF efflux system
Cluster 4818	590.14147.peg.5026	Sulfate adenylyltransferase subunit 1 (EC 2.7.7.4)
Cluster 4822	590.15943.peg.5155	ABC transporter, ATP-binding protein (cluster 11, riboflavin/purine nucleoside/unknown) / ABC transporter, ATP-binding protein (cluster 11, riboflavin/purine nucleoside/unknown)
Cluster 4826	590.16596.peg.952	Methyl viologen resistance protein SmvA
Cluster 4846	590.12197.peg.4743	Methyl-accepting chemotaxis sensor/transducer protein
Cluster 4885	1079901.3.peg.2086|DD68_13310	Sialic acid transporter (permease) NanT
Cluster 4894	590.14532.peg.5176	Two-component system sensor histidine kinase
Cluster 4898	590.15759.peg.5068	hypothetical protein
Cluster 4903	590.16543.peg.1840	Tricarboxylate transport sensor protein TctE => Citrate response regulator CitA
Cluster 4923	590.12356.peg.5198	Efflux transport system, outer membrane factor (OMF) lipoprotein
Cluster 4924	590.12773.peg.3779	Major myo-inositol transporter IolT
Cluster 4927	590.14352.peg.4702	Probable transport protein HsrA
Cluster 4929	590.15801.peg.4726	Beta-lactamase class C-like protein in cluster with YzbB
Cluster 4952	590.16444.peg.3855	Fosmidomycin resistance protein
Cluster 4954	85569.167.peg.561|ERS011761_00556	Putative multidrug resistance outer membrane protein MdtQ
Cluster 4958	108619.19.peg.4710|DE44_24165	Copper sensory histidine kinase CusS
Cluster 4968	590.13137.peg.3152	AmpG permease
Cluster 4991	340190.6.peg.2436|AEV00_03030	Copper sensory histidine kinase CusS
Cluster 4994	590.14831.peg.3287	Outer membrane channel TolC (OpmH)
Cluster 5001	590.16845.peg.5213	Heterodimeric efflux ABC transporter, permease/ATP-binding subunit 2
Cluster 5005	1151179.3.peg.4495|C4841_22075	D-xylose proton-symporter XylE
Cluster 5008	28150.63.peg.5395|AM374_01075	ABC-F type ribosomal protection protein => Msr(E)
Cluster 5018	590.14179.peg.4828	hypothetical protein
Cluster 5020	590.14724.peg.5063	benzoate MFS transporter BenK
Cluster 5023	590.15801.peg.1955	Outer membrane channel TolC (OpmH)
Cluster 5024	590.15801.peg.3556	D-xylose proton-symporter XylE
Cluster 5027	590.16855.peg.4935	Nitrite reducta
Cluster 5032	85569.53.peg.296|ERS011689_00284	Multidrug efflux system, outer membrane factor lipoprotein of OprM/OprM family
Cluster 5049	590.15801.peg.2906	Putative molybdenum transport ATP-binding protein modF
Cluster 5086	85569.373.peg.2961|ERS198280_02855	Multidrug efflux system MdtABC-TolC, membrane fusion component MdtA
Cluster 5108	1079901.3.peg.186|DD68_00915	Sensor histidine kinase PhoQ (EC 2.7.13.3)
Cluster 5122	590.14303.peg.5029	Uncharacterized MFS-type transporter
Cluster 5139	1079901.3.peg.2367|DD68_14660	Di-tripeptide/H+ symporter DtpC
Cluster 5156	590.16855.peg.4931	ABC transporter, ATP-binding protein (cluster 11, riboflavin/purine nucleoside/unknown) / ABC transporter, ATP-binding protein (cluster 11, riboflavin/purine nucleoside/unknown)
Cluster 5177	590.13667.peg.7	Sialic acid transporter (permease) NanT
Cluster 5199	590.14303.peg.4977	Bis-ABC ATPase SCO1840
Cluster 5233	108619.19.peg.4717|DE44_24190	Tn7-like transposition protein C
Cluster 5242	590.14399.peg.4831	Glycerol-3-phosphate ABC transporter, ATP-binding protein UgpC (TC 3.A.1.1.3)
Cluster 5269	149539.884.peg.2201|BTN73_10860	Efflux ABC transporter, permease/ATP-binding protein MdlB
Cluster 5286	1151179.3.peg.18|C4841_00085	Tn7-like transposition protein C
Cluster 5292	590.14062.peg.2894	Major myo-inositol transporter IolT
Cluster 5297	590.15801.peg.2852	Multidrug resistance outer membrane protein MdtP
Cluster 5298	590.15801.peg.4276	Sulfate adenylyltransferase subunit 1 (EC 2.7.7.4)
Cluster 5300	590.16507.peg.4999	Dihydrolipoamide dehydrogenase (EC 1.8.1.4)
Cluster 5301	85569.263.peg.2100|ERS011779_02034	Sensory histidine kinase BaeS
Cluster 5387	590.12364.peg.4791	Type I secretion system, outer membrane component LapE
Cluster 5411	28901.9241.peg.2160	Putative metabolite transport protein YaaU
Cluster 5424	1079901.3.peg.918|DD68_08855	Sensory histidine kinase CreC of two-component signal transduction system CreBC
Cluster 5441	590.15313.peg.4183	Copper sensory histidine kinase CpxA
Cluster 5464	28901.8685.peg.371	Sensory histidine kinase QseC
Cluster 5485	1079901.3.peg.2093|DD68_13345	Glutamate syntha
Cluster 5486	1079901.3.peg.3456|DD68_19385	low-affinity L-arabinose transport system proton symport protein
Cluster 5516	1079901.3.peg.2848|DD68_16930	Tricarboxylate transport sensor protein TctE
Cluster 5532	28901.8945.peg.3295	Putative multidrug resistance outer membrane protein MdtQ
Cluster 5547	1079901.3.peg.1728|DD68_04125	Uncharacterized transporter MdtD of major facilitator superfamily (MFS)
Cluster 5559	28901.8371.peg.4929	Uncharacterized MFS-type transporter
Cluster 5571	590.14179.peg.4775	Uncharacterized MFS-type transporter
Cluster 5582	1079901.3.peg.4156|DD68_05645	Nitrogen regulation protein NR(I), GlnG (=NtrC)
Cluster 5609	590.16526.peg.5005	Cytochrome c-type biogenesis protein CcdA (DsbD analog)
Cluster 5634	590.15823.peg.5250	Heterodimeric efflux ABC transporter, permease/ATP-binding subunit 2
Cluster 5650	115981.54.peg.4015|C4863_20010	Putative two component system histidine kinase YedV
Cluster 5671	1079901.3.peg.4288|DD68_06260	Soluble pyridine nucleotide transhydrogenase (EC 1.6.1.1)
Cluster 5677	108619.19.peg.4192|DE44_22620	Sensory protein kinase PcoS (EC 2.7.13.3)
Cluster 5686	28901.8946.peg.2581	Alpha-ketoglutarate permease
Cluster 5687	340190.6.peg.2345|AEV00_02620	Sensory protein kinase PcoS (EC 2.7.13.3)
Cluster 5715	590.13613.peg.3518	Putative type-1 secretion protein
Cluster 5736	85569.70.peg.1670|ERS011621_01614	4-hydroxyphenylacetate symporter, major facilitator superfamily (MFS)
Cluster 5738	1079901.3.peg.4075|DD68_21935	Galactose-proton symport
Cluster 5760	590.16884.peg.4466	c-di-GMP phosphodiesterase (EC 3.1.4.52) => PdeR
Cluster 5764	85569.283.peg.1015|ERS011693_00983	Osmolarity sensory histidine kinase EnvZ
Cluster 5766	1079901.3.peg.2937|DD68_17390	Phosphoglycerate transporter protein PgtP
Cluster 5767	1079901.3.peg.3896|DD68_21110	Hexose phosphate transport protein UhpT
Cluster 5793	590.16507.peg.5047	hypothetical protein
Cluster 5806	28901.2717.peg.997	Uncharacterized MFS-type transporter
Cluster 5817	590.15691.peg.4765	Translation elongation factor G
Cluster 5836	28901.8419.peg.5097	Acetoacetate metabolism regulatory protein AtoC
Cluster 5837	340190.6.peg.2438|AEV00_03040	Copper/silver efflux RND transporter, outer membrane protein CusC
Cluster 5839	590.13600.peg.2092	Uncharacterized MFS-type transporter
Cluster 5847	913076.10.peg.682	Glucuronide transporter UidB
Cluster 5850	108619.100.peg.23|B5013_00115	2,3-dihydroxypropane-1-sulfonate exporter
Cluster 5861	590.13871.peg.5153	Uncharacterized MFS-type transporter
Cluster 5869	590.16974.peg.4788	Osmosensitive K+ channel histidine kinase KdpD
Cluster 5873	85569.53.peg.402|ERS011689_00380	Inner membrane transport protein YajR
Cluster 5876	1079901.3.peg.481|DD68_02330	Uncharacterized MFS-type transporter YdfJ
Cluster 5879	1151179.3.peg.2048|C4841_10100	Uncharacterized MFS-type transporter YdjK
Cluster 5884	58096.44.peg.1445|C4680_00525	Uncharacterized transporter YebQ, major facilitator superfamily (MFS)
Cluster 5894	590.16452.peg.4969	Dihydrolipoamide dehydrogenase of pyruvate dehydrogenase complex (EC 1.8.1.4)
Cluster 5911	590.14399.peg.4743	2-polyprenyl-6-methoxyphenol hydroxylase and related FAD-dependent oxidoreductases
Cluster 5923	590.16521.peg.5072	Efflux ABC transporter, permease/ATP-binding protein SCO2463
Cluster 5956	590.15548.peg.2528	Phosphate regulon sensor protein PhoR (SphS) (EC 2.7.13.3)
Cluster 5974	1697391.3.peg.4902|AEU14_23605	Efflux transport system, outer membrane factor (OMF) lipoprotein
Cluster 6071	28901.8419.peg.5540	Efflux transport system, outer membrane factor (OMF) lipoprotein
Cluster 6075	590.12242.peg.4512	Homolog of fucose/glucose/galactose permeases
Cluster 6079	590.14004.peg.3586	Uncharacterized MFS-type transporter STM2198
Cluster 6099	108619.147.peg.507|C4707_19470	Uncharacterized MFS-type transporter
Cluster 6117	590.13611.peg.2909	Protein AraJ precursor
Cluster 6122	590.16664.peg.4614	Putative type-I secretion protein
Cluster 6123	1079901.3.peg.1677|DD68_03875	3-hydroxybenzoate transporter MhbT
Cluster 6127	1079901.3.peg.3397|DD68_19105	D-glucarate transporter
Cluster 6130	1079901.3.peg.4420|DD68_22890	Glycerol-3-phosphate transporter
Cluster 6134	1151179.3.peg.2054|C4841_10130	Uncharacterized MFS-type transporter YdjE
Cluster 6145	590.12547.peg.3329	Electron transfer flavoprotein-quinone oxidoreductase YdiS
Cluster 6149	590.15273.peg.2265	Copper sensory histidine kinase CusS
Cluster 6151	590.15801.peg.819	Putative two component system histidine kinase YedV
Cluster 6178	590.13753.peg.4996	Alanine racemase (EC 5.1.1.1)
Cluster 6216	590.16845.peg.5258	Uncharacterized MFS-type transporter
Cluster 6236	28901.8318.peg.1756	Putative Dihydrolipoamide dehydrogenase (EC 1.8.1.4); Mercuric ion reductase (EC 1.16.1.1); PF00070 family, FAD-dependent NAD(P)-disulphide oxidoreductase
Cluster 6241	28901.8903.peg.4537	Uncharacterized MFS-type transporter STM2198
Cluster 6273	28901.8419.peg.5536	hypothetical protein
Cluster 6276	590.12226.peg.940	Fosmidomycin resistance protein
Cluster 6278	590.12609.peg.1699	Uncharacterized MFS-type transporter
Cluster 6296	28150.52.peg.1785|C4861_08440	Uncharacterized MFS-type transporter
Cluster 6308	590.13585.peg.1541	L-rhamnonate transporter (predicted by genome context)
Cluster 6349	1079901.3.peg.2369|DD68_14670	Transcriptional response regulatory protein GlrR
Cluster 6351	108619.100.peg.1912|B5013_06715	D-galactonate transporter
Cluster 6353	117541.3.peg.2130|AEU62_15105	Uncharacterized MFS-type transporter STM0328.s
Cluster 6367	590.12954.peg.2840	Multidrug efflux system MdtABC-TolC, membrane fusion component MdtA
Cluster 6380	590.17158.peg.4389	Fosmidomycin resistance protein
Cluster 6382	590.17795.peg.396	Fucose permease
Cluster 6388	1079901.3.peg.2541|DD68_15440	Uncharacterized MFS-type transporter
Cluster 6406	590.14532.peg.5307	hypothetical protein
Cluster 6409	590.15890.peg.4932	Heterodimeric efflux ABC transporter, permease/ATP-binding subunit 1
Cluster 6412	590.16640.peg.2879	Lipoprotein releasing system transmembrane protein LolC
Cluster 6418	108619.141.peg.2640|C4793_19450	Sugar acid permease
Cluster 6435	590.14367.peg.5062	Sulfate adenylyltransferase subunit 2 (EC 2.7.7.4)
Cluster 6452	598.23.peg.1686|C4813_01725	Homolog of fucose/glucose/galactose permeases
Cluster 6457	1079901.3.peg.3897|DD68_21115	Periplasmic space glucose-6-phosphate sensor protein UhpC
Cluster 6467	28901.8216.peg.3885	D-galactarate transporter @ D-glucarate transporter
Cluster 6471	58712.88.peg.3960	Uncharacterized MFS-type transporter
Cluster 6472	590.12190.peg.4875	hypothetical protein
Cluster 6486	85569.53.peg.4224|ERS011689_03936	Sensory histidine kinase in two-component regulatory system with RstA
Cluster 6491	1079901.3.peg.3928|DD68_21260	Response regulator of zinc sigma-54-dependent two-component system
Cluster 6493	1079901.3.peg.4429|DD68_22935	Uncharacterized MFS-type transporter
Cluster 6505	28901.8321.peg.3080	3-hydroxybenzoate transporter MhbT
Cluster 6507	28901.860.peg.4074|IN72_20105	Putative Dihydrolipoamide dehydrogenase (EC 1.8.1.4); Mercuric ion reductase (EC 1.16.1.1); PF00070 family, FAD-dependent NAD(P)-disulphide oxidoreductase
Cluster 6521	590.15801.peg.4462	Response regulator of zinc sigma-54-dependent two-component system
Cluster 6522	590.16067.peg.4920	Xanthine/uracil/thiamine/ascorbate permease family protein
Cluster 6530	1079901.3.peg.1658|DD68_03780	Uncharacterized MFS-type transporter STM2198
Cluster 6531	1079901.3.peg.3708|DD68_05380	Uncharacterized MFS-type transporter YhjE
Cluster 6552	590.12996.peg.5201	Electron transfer flavoprotein-quinone oxidoreductase YdiS
Cluster 6577	28901.8222.peg.5088	Possible sugar-phosphate sensor or MFS family transporter KOX_12270
Cluster 6591	590.14502.peg.5032	hypothetical protein
Cluster 6596	590.15801.peg.4578	Efflux transport system, outer membrane factor (OMF) lipoprotein
Cluster 6610	108619.159.peg.4550|C4774_20210	Putative nucleoside transporter YegT
Cluster 6613	117541.3.peg.3466|AEU62_20690	Uncharacterized MFS-type transporter
Cluster 6625	590.13617.peg.5063	Translation elongation factor G
Cluster 6629	590.14532.peg.5270	Phenylalanyl-tRNA synthetase beta chain (EC 6.1.1.20)
Cluster 6654	28901.8321.peg.4179	Possible L-talarate permease
Cluster 6674	590.16364.peg.4889	GTP-binding protein TypA/BipA
Cluster 6677	590.16845.peg.5280	Excinuclease ABC subunit A
Cluster 6686	108619.100.peg.859|B5013_15905	Lipoprotein releasing system transmembrane protein LolC
Cluster 6696	28901.8419.peg.4644	Uncharacterized MFS-type transporter
Cluster 6698	28901.8863.peg.5006	NADH dehydrogenase (EC 1.6.99.3)
Cluster 6724	28901.8949.peg.4293	Efflux transport system, outer membrane factor (OMF) lipoprotein
Cluster 6725	28901.8975.peg.2608	Xanthosine permease
Cluster 6741	1079901.3.peg.1252|DD68_10410	MFS-type transporter => TcuC
Cluster 6742	1079901.3.peg.4120|DD68_22155	Hexuronate transporter
Cluster 6769	590.13274.peg.2640	Lysophospholipid transporter LplT
Cluster 6788	108619.166.peg.5029|C4631_22725	hypothetical protein
Cluster 6789	1151179.3.peg.1519|C4841_07475	Uncharacterized MFS-type transporter
Cluster 6818	590.15801.peg.191	Sensory histidine kinase in two-component regulatory system with RstA
Cluster 6820	590.15801.peg.2753	Uncharacterized MFS-type transporter
Cluster 6827	590.16845.peg.5288	hypothetical protein
Cluster 6830	1079901.3.peg.817|DD68_08375	D-amino acid dehydrogenase (EC 1.4.99.6)
Cluster 6833	1079901.3.peg.2861|DD68_16990	UPF0214 protein YfeW
Cluster 6862	590.15801.peg.576	UPF0214 protein YfeW
Cluster 6866	590.16452.peg.5056	Uncharacterized MFS-type transporter
Cluster 6873	1079901.3.peg.3392|DD68_19080	23S rRNA (uracil(1939)-C(5))-methyltransferase (EC 2.1.1.190)
Cluster 6878	115981.15.peg.981|AEU81_11190	Protein AraJ precursor
Cluster 6882	149539.889.peg.5140|BTN76_25030	MFS-type transporter => TcuC
Cluster 6901	590.13855.peg.3120	Ribosome-associated ATPase RbbA
Cluster 6908	590.15801.peg.2976	23S rRNA (uracil(1939)-C(5))-methyltransferase (EC 2.1.1.190)
Cluster 6909	590.15801.peg.3775	Multidrug efflux pump MdfA/Cmr (of MFS type), broad spectrum
Cluster 6915	590.16845.peg.5131	Uncharacterized MFS-type transporter
Cluster 6923	108619.19.peg.4706|DE44_24145	Copper/silver efflux RND transporter, membrane fusion protein CusB
Cluster 6930	28901.8419.peg.4642	D-galactarate transporter
Cluster 6932	340190.6.peg.2440|AEV00_03050	Copper/silver efflux RND transporter, membrane fusion protein CusB
Cluster 6971	590.13168.peg.1289	Lipoprotein releasing system transmembrane protein LolE
Cluster 6983	590.16306.peg.3011	Multidrug resistance transporter => Bicyclomycin resistance protein Bcr-1
Cluster 6985	590.17408.peg.2791	Bis-ABC ATPase YheS
Cluster 6993	1079901.3.peg.520|DD68_02510	Putative transport protein
Cluster 6995	1079901.3.peg.3206|DD68_18225	Electron transfer flavoprotein-quinone oxidoreductase ecFixC
Cluster 7010	28901.8419.peg.723	Uncharacterized MFS-type transporter STM2198
Cluster 7011	28901.8419.peg.4667	hypothetical protein
Cluster 7023	590.15801.peg.2418	Electron transfer flavoprotein-quinone oxidoreductase ecFixC
Cluster 7038	1620419.13.peg.1682|AEU63_13140	Overcoming lysogenization defect protein
Cluster 7043	28901.775.peg.4444|IN54_23235	Fe2+ ABC transporter, permease protein 1
Cluster 7049	28901.8962.peg.1920	Overcoming lysogenization defect protein
Cluster 7070	590.16845.peg.5155	ABC transporter, ATP-binding protein (cluster 11, riboflavin/purine nucleoside/unknown) / ABC transporter, ATP-binding protein (cluster 11, riboflavin/purine nucleoside/unknown)
Cluster 7072	590.16974.peg.4829	hypothetical protein
Cluster 7074	1079901.3.peg.84|DD68_00415	Putative metabolite transport protein YjhB
Cluster 7086	28901.8419.peg.4665	Uncharacterized MFS-type transporter STM2198
Cluster 7096	590.15118.peg.4498	Uncharacterized MFS-type transporter STM3832
Cluster 7097	590.15464.peg.4681	Putative type-I secretion protein
Cluster 7124	590.12223.peg.3713	Lactose permease
Cluster 7125	590.12293.peg.5446	Putative secretion permease
Cluster 7133	590.16364.peg.4865	Bis-ABC ATPase SCO6512
Cluster 7138	85569.53.peg.4619	Enterobactin exporter EntS
Cluster 7144	108619.162.peg.6|C4778_21850	Putative secretion permease
Cluster 7151	1243597.3.peg.1050|C4797_17925	Putative secretion permease
Cluster 7155	1697391.3.peg.4926|AEU14_23710	Putative secretion permease
Cluster 7165	28901.8419.peg.5255	Putative secretion permease
Cluster 7172	590.14147.peg.5141	Multidrug resistance protein ErmB
Cluster 7177	590.15067.peg.456	Uncharacterized MFS-type transporter YnfM
Cluster 7212	28901.8225.peg.2301	Copper/silver efflux RND transporter, membrane fusion protein CusB
Cluster 7213	28901.8293.peg.4847	Uncharacterized MFS-type transporter
Cluster 7218	28901.8419.peg.4505	Uncharacterized MFS-type transporter
Cluster 7220	28901.8957.peg.1	UDP-galactopyranose mutase (EC 5.4.99.9)
Cluster 7247	85569.53.peg.4922|ERS011689_04574	Macrolide export ATP-binding/permease protein MacB
Cluster 7258	149539.886.peg.4036|BTN66_19630	Uncharacterized MFS-type transporter STM0356
Cluster 7282	590.14018.peg.3403	hypothetical protein
Cluster 7292	590.15878.peg.5141	Membrane protein mosC
Cluster 7298	590.16543.peg.5218	Multidrug resistance transporter, Bcr/CflA family
Cluster 7330	28901.8475.peg.3650	Sugar efflux transporter B
Cluster 7350	590.16135.peg.5147	Nitrite reducta
Cluster 7365	1243597.3.peg.2141|C4797_20685	Probable sugar efflux transporter
Cluster 7393	590.15801.peg.2685	Gentisate 1,2-dioxygenase (EC 1.13.11.4)
Cluster 7404	90371.2128.peg.2781|BLX55_19230	Translation elongation factor Tu
Cluster 7424	28150.17.peg.3146|DD65_21080	Chloramphenicol resistance, MFS efflux pump => CmlA family
Cluster 7430	28901.8831.peg.1075	Methyl-accepting chemotaxis protein I (serine chemoreceptor protein)
Cluster 7440	590.13947.peg.3663	Phosphoglycerate transport system transcriptional regulatory protein PgtA
Cluster 7449	590.16790.peg.711	Uncharacterized MFS-type transporter
Cluster 7455	108619.141.peg.4289|C4793_05155	Multidrug efflux pump MdtM (of MFS type)
Cluster 7463	28150.15.peg.5066|DE17_05755	Inner membrane transport protein YdiM
Cluster 7474	590.12227.peg.2992	Putative permease
Cluster 7485	590.16440.peg.5154	Aldehyde dehydrogenase (EC 1.2.1.3)
Cluster 7486	590.16645.peg.1500	Uncharacterized MFS-type transporter STM0328.s
Cluster 7488	85569.53.peg.3133|ERS011689_02921	NAD-dependent dihydropyrimidine dehydrogenase subunit PreT (EC 1.3.1.1)
Cluster 7498	117541.3.peg.2549|AEU62_00655	Xanthosine permease
Cluster 7509	28901.9175.peg.1779	Probable metabolite transport protein
Cluster 7536	28901.2717.peg.1059	hypothetical protein
Cluster 7552	590.15045.peg.4611	Probable L-amino-acid oxidase (EC 1.4.3.2)
Cluster 7556	590.15801.peg.4579	Putative type-I secretion protein
Cluster 7565	85569.53.peg.245|ERS011689_00234	putative multidrug efflux protein
Cluster 7592	590.14355.peg.4873	Multidrug efflux pump P55
Cluster 7613	590.16829.peg.5245	ABC transporter, fused permease protein
Cluster 7617	1079901.3.peg.1344|DD68_10890	Enterobactin exporter EntS
Cluster 7630	28901.775.peg.4718|IN54_05000	Serine phosphatase RsbU, regulator of sigma subunit
Cluster 7643	590.14193.peg.5021	Uncharacterized MFS-type transporter
Cluster 7651	590.15801.peg.4418	Lactose permease
Cluster 7665	1079901.3.peg.522|DD68_02520	Uncharacterized MFS-type transporter
Cluster 7682	28901.8419.peg.4132	Hexuronate transporter
Cluster 7687	590.12468.peg.459	Probable sugar efflux transporter
Cluster 7701	590.16219.peg.5277	CTP synthase (EC 6.3.4.2)
Cluster 7723	28901.775.peg.1621|IN54_12040	hypothetical protein
Cluster 7724	28901.804.peg.680|IN27_07945	Uncharacterized MFS-type transporter STM0356
Cluster 7735	590.14502.peg.5225	hypothetical protein
Cluster 7737	590.15093.peg.5122	Uncharacterized MFS-type transporter
Cluster 7753	1079901.3.peg.330|DD68_01590	Inner membrane transport protein YdiN
Cluster 7758	1243597.3.peg.2534|C4797_03605	alpha-ketoglutarate permease
Cluster 7778	590.14204.peg.2830	Xylose activator XylR (AraC family)
Cluster 7781	590.14456.peg.5113	beta-glycosyl hydrolase
Cluster 7785	590.14532.peg.5102	hypothetical protein
Cluster 7791	85569.187.peg.4582|ERS011695_04429	Putative transmembrane transport protein
Cluster 7793	85569.315.peg.2155|ERS011624_02075	Spermidine/putrescine import ABC transporter ATP-binding protein PotA (TC 3.A.1.11.1)
Cluster 7798	1079901.3.peg.4042|DD68_21785	D-3-phosphoglycerate dehydrogenase (EC 1.1.1.95)
Cluster 7822	590.12251.peg.3492	Putative transport protein
Cluster 7823	590.12294.peg.1999	Multidrug efflux pump MdfA/Cmr (of MFS type), broad spectrum
Cluster 7825	590.12996.peg.4656	Uncharacterized MFS-type transporter
Cluster 7852	108619.148.peg.4572|C4709_16015	Inner membrane protein YihN
Cluster 7866	28901.763.peg.1369|IN20_18650	Inner membrane protein YihN
Cluster 7872	28901.8943.peg.4061	Inner membrane protein YihN
Cluster 7877	590.12343.peg.4935	Macrolide resistance, MFS efflux pump => Mef(B)
Cluster 7879	590.12374.peg.3714	Purine ribonucleoside efflux pump NepI
Cluster 7899	590.15878.peg.5076	Excinuclease ABC subunit A paralog of unknown function
Cluster 7911	85569.263.peg.2592|ERS011779_02510	Inner membrane protein YbjJ
Cluster 7912	85569.53.peg.447|ERS011689_00425	Multidrug efflux system AcrAB-TolC, membrane fusion component AcrA
Cluster 7917	1079901.3.peg.3558|DD68_19845	Multidrug efflux system, membrane fusion component => MexP of MexPQ-OpmE system
Cluster 7944	590.13735.peg.5069	DNA internalization-related competence protein ComEC/Rec2
Cluster 7947	590.14583.peg.5262	Sulfate adenylyltransferase subunit 1 (EC 2.7.7.4)
Cluster 7979	28901.8550.peg.4598	Galactose/methyl galactoside ABC transporter, ATP-binding protein MglA (EC 3.6.3.17)
Cluster 7989	590.14516.peg.5003	hypothetical protein
Cluster 7999	590.16526.peg.5053	hypothetical protein
Cluster 8019	28901.795.peg.3019|IN13_14390	Uncharacterized MFS-type transporter
Cluster 8045	590.15801.peg.2814	hypothetical protein
Cluster 8055	1079901.3.peg.4423|DD68_22905	Uncharacterized MFS-type transporter
Cluster 8069	28901.8419.peg.4715	Uncharacterized MFS-type transporter
Cluster 8096	590.16543.peg.5279	Two-component system sensor histidine kinase
Cluster 8108	108619.101.peg.3792|B5031_03170	Chloramphenicol/florfenicol resistance, MFS efflux pump => FloR family
Cluster 8139	590.15801.peg.1461	Multidrug resistance protein MdtH
Cluster 8142	590.16067.peg.5071	Two-component system sensor histidine kinase
Cluster 8146	590.17358.peg.4637	Bis-ABC ATPase Uup
Cluster 8155	1243597.3.peg.2062|C4797_20300	Possible H+-antiporter clustered with aerobactin genes
Cluster 8167	28901.8419.peg.39	hypothetical protein
Cluster 8177	590.14247.peg.4858	Translation initiation factor 2
Cluster 8190	590.16521.peg.5156	Uncharacterized MFS-type transporter
Cluster 8192	590.16644.peg.450	Purine ribonucleoside efflux pump NepI
Cluster 8203	1079901.3.peg.2711|DD68_16260	Putative membrane transport protein
Cluster 8207	1243597.4.peg.1316|C4652_14715	Multidrug resistance protein MdtH
Cluster 8214	28901.2717.peg.3334	Putative transmembrane efflux protein
Cluster 8242	590.15801.peg.4257	Putative membrane transport protein
Cluster 8258	85569.53.peg.4865|ERS011689_04524	Putative transmembrane transport protein
Cluster 8259	1079901.3.peg.396|DD68_01930	Inner membrane transport protein YdhC
Cluster 8292	28901.8806.peg.3967	Multidrug efflux system EmrAB-OMF, membrane fusion component EmrA
Cluster 8306	590.14367.peg.5097	Translation elongation factor Tu
Cluster 8307	590.14367.peg.5098	hypothetical protein
Cluster 8322	590.16616.peg.4575	Uncharacterized MFS-type transporter STM0328.s
Cluster 8323	590.16748.peg.4562	hypothetical protein
Cluster 8325	590.16974.peg.4683	Cell-division-associated, ABC-transporter-like signaling protein FtsX
Cluster 8332	1079901.3.peg.4889|DD68_07955	D-alanyl-D-alanine carboxypeptidase (EC 3.4.16.4)
Cluster 8335	1079901.3.peg.2818|DD68_16790	Glycine betaine/L-proline transport ATP-binding protein ProV (TC 3.A.1.12.1)
Cluster 8337	1079901.3.peg.4036|DD68_21755	2-polyprenylphenol hydroxylase
Cluster 8345	1160739.3.peg.3954|C4874_19365	hypothetical protein
Cluster 8353	28901.2717.peg.1836	Uncharacterized MFS-type transporter
Cluster 8374	590.15735.peg.4926	Type III secretion transcriptional activator HilA
Cluster 8386	85569.258.peg.1428	UPF0226 protein YfcJ
Cluster 8396	28901.795.peg.3050|IN13_14520	Multidrug efflux system EmrAB-OMF, membrane fusion component EmrA
Cluster 8400	590.11961.peg.353	Inner membrane transport protein YdiM
Cluster 8406	590.12744.peg.4587	Putative metabolite transport protein YaaU
Cluster 8428	590.16855.peg.5076	Uncharacterized MFS-type transporter Saci_1521
Cluster 8438	98360.99.peg.2794	Translation elongation factor Tu
Cluster 8462	28901.8687.peg.4917	Multidrug efflux system AcrEF-TolC, membrane fusion component AcrE
Cluster 8465	28901.8887.peg.3212	Inner membrane protein YbjJ
Cluster 8469	590.12243.peg.2705	Putative transmembrane transport protein
Cluster 8475	590.14158.peg.4208	Maltose/maltodextrin transport ATP-binding protein MalK (EC 3.6.3.19)
Cluster 8477	590.14583.peg.5296	Translation elongation factor Tu
Cluster 8494	1079901.3.peg.1681|DD68_03895	3-hydroxybenzoate 6-monooxygenase (EC 1.14.13.24)
Cluster 8496	1079901.3.peg.3848|DD68_20890	Multidrug efflux system AcrAB-TolC, membrane fusion component AcrA
Cluster 8511	192955.103.peg.4486|AEU44_17930	Possible H+-antiporter clustered with aerobactin genes
Cluster 8512	192955.107.peg.4745|AEX02_23650	Possible H+-antiporter clustered with aerobactin genes
Cluster 8534	590.14456.peg.5130	Uncharacterized MFS-type transporter
Cluster 8538	590.14922.peg.577	Uncharacterized MFS-type transporter STM2812
Cluster 8544	590.16452.peg.5018	Elongation factor G-like protein TM_1651
Cluster 8547	590.16974.peg.4735	Exonuclease SbcC
Cluster 8548	590.16974.peg.4873	Uncharacterized MFS-type transporter
Cluster 8561	1160769.7.peg.2210	Inner membrane transport protein YdiN
Cluster 8573	28901.8419.peg.5237	Uncharacterized MFS-type transporter
Cluster 8600	1079901.3.peg.4663|DD68_06915	Multidrug efflux pump MdtL (of MFS type)
Cluster 8604	108619.152.peg.2050|C4717_25350	Multidrug efflux system AcrEF-TolC, membrane fusion component AcrE
Cluster 8607	108619.167.peg.2571	Sugar acid permease
Cluster 8611	115981.22.peg.1232|DD66_08765	2-nitroimidazole transporter NimT
Cluster 8628	28901.8280.peg.4055	c-di-GMP phosphodiesterase (EC 3.1.4.52) => PdeC
Cluster 8632	28901.8949.peg.4295	Macrolide-specific efflux protein MacA
Cluster 8644	590.14502.peg.5071	Beta-lactamase class C-like and penicillin binding proteins (PBPs) superfamily
Cluster 8650	590.15483.peg.5154	RTX toxin transporter, determinant D
Cluster 8655	590.15801.peg.3421	Multidrug efflux pump MdtL (of MFS type)
Cluster 8661	590.16845.peg.5369	Tricarboxylate transport sensor protein TctE
Cluster 8672	1079901.3.peg.1472|DD68_11485	Uncharacterized integral membrane protein YjiJ
Cluster 8673	1079901.3.peg.3909|DD68_21175	Multidrug efflux pump EmrD (of MFS type)
Cluster 8693	28901.8362.peg.4759	Tetracycline resistance, MFS efflux pump => Tet(D)
Cluster 8694	28901.8390.peg.630	Putative methyl-accepting chemotaxis protein
Cluster 8711	590.15801.peg.1619	Uncharacterized integral membrane protein YjiJ
Cluster 8713	590.15801.peg.3995	2-nitroimidazole transporter NimT
Cluster 8721	1079901.3.peg.2593|DD68_15685	Selenite- and tellurite-inducible protein TsgA
Cluster 8739	1697391.3.peg.4900|AEU14_23595	Macrolide-specific efflux protein MacA
Cluster 8740	192954.26.peg.2359	Ribose ABC transporter, ATP-binding protein RbsA (TC 3.A.1.2.1)
Cluster 8752	28901.9228.peg.1504	UDP-galactopyranose mutase (EC 5.4.99.9)
Cluster 8762	590.14247.peg.4868	DNA ligase (NAD(+)) (EC 6.5.1.2)
Cluster 8763	590.14273.peg.4951	FIG00738105: hypothetical protein
Cluster 8771	590.16110.peg.4969	Uncharacterized MFS-type transporter
Cluster 8774	590.16543.peg.5097	hypothetical protein
Cluster 8780	85569.53.peg.1001|ERS011689_00942	Uncharacterized MFS-type transporter
Cluster 8783	1079901.3.peg.1160|DD68_09995	Formate-dependent phosphoribosylglycinamide formyltransferase
Cluster 8785	1079901.3.peg.4037|DD68_21760	2-polyprenyl-6-methoxyphenol hydroxylase
Cluster 8801	58712.82.peg.2502	Uncharacterized MFS-type transporter
Cluster 8815	590.15801.peg.666	UPF0226 protein YfcJ
Cluster 8816	590.15801.peg.2046	Formate-dependent phosphoribosylglycinamide formyltransferase
Cluster 8817	590.15801.peg.2449	Sugar efflux transporter A
Cluster 8819	590.16344.peg.3274	UPF0226 protein YfcJ
Cluster 8823	590.16507.peg.5054	Broad-specificity amino acid ABC transporter, permease protein 2
Cluster 8826	590.16521.peg.5179	hypothetical protein
Cluster 8829	590.16974.peg.4860	Excinuclease ABC subunit A paralog of unknown function
Cluster 8835	1079901.3.peg.4457|DD68_06305	Uncharacterized MFS-type transporter YtbD
Cluster 8836	1079901.3.peg.1263|DD68_10495	2-polyprenyl-3-methyl-6-methoxy-1,4-benzoquinol hydroxylase
Cluster 8846	149539.890.peg.2497|BTN74_12305	Tetracycline resistance, MFS efflux pump => Tet(G)
Cluster 8856	28901.8296.peg.4839	RND efflux system, membrane fusion protein
Cluster 8923	590.13491.peg.2656	L-ascorbate-6-phosphate lactonase UlaG
Cluster 8936	590.15801.peg.1824	Protein AraJ precursor
Cluster 8942	590.16452.peg.5152	Excinuclease ABC subunit A paralog of unknown function
Cluster 8955	1160769.3.peg.4043|AEU85_23440	D-alanyl-D-alanine-carboxypeptidase/endopeptidase AmpH
Cluster 8965	28901.8419.peg.796	Eha protein
Cluster 8991	590.14596.peg.3095	Protein AraJ precursor
Cluster 9015	1079901.3.peg.1784|DD68_04380	UDP-glucose 6-dehydrogenase (EC 1.1.1.22)
Cluster 9017	1079901.3.peg.2328|DD68_14485	23S rRNA (adenine(2503)-C(2))-methyltransferase @ tRNA (adenine(37)-C(2))-methyltransferase (EC 2.1.1.192)
Cluster 9018	1079901.3.peg.4541|DD68_23340	UPF0226 protein YfcJ
Cluster 9023	149387.5.peg.4943|AEV14_06165	hypothetical protein
Cluster 9045	590.14018.peg.3401	Probable Co/Zn/Cd efflux system membrane fusion protein
Cluster 9058	590.16512.peg.4556	Inner membrane transport protein YdiN
Cluster 9115	85569.136.peg.548|ERS011781_00533	Nitric oxide reductase FlRd-NAD(+) reductase (EC 1.18.1.-)
Cluster 9117	85569.265.peg.2033|ERS011676_01948	Erythronate-4-phosphate dehydrogenase (EC 1.1.1.290)
Cluster 9131	28901.806.peg.2697|IN30_17850	Beta-lactamase class C-like and penicillin binding proteins (PBPs) superfamily
Cluster 9152	590.14399.peg.5010	hypothetical protein
Cluster 9180	28150.18.peg.1669|DD72_11425	Maltose/maltodextrin transport ATP-binding protein MalK (EC 3.6.3.19)
Cluster 9207	590.15801.peg.3297	Putative methyl-accepting chemotaxis protein
Cluster 9259	590.16046.peg.4431	Type I secretion system ATPase, LssB family LapB
Cluster 9261	590.16521.peg.5192	putative bifunctional hydroxylase/oxidoreductase
Cluster 9287	28901.8419.peg.5531	UDP-galactopyranose mutase (EC 5.4.99.9)
Cluster 9303	590.14583.peg.5247	Putrescine transport ATP-binding protein PotG (TC 3.A.1.11.2)
Cluster 9323	1079901.3.peg.464|DD68_02250	Osmoprotectant ABC transporter, ATP-binding protein OsmV
Cluster 9324	1079901.3.peg.4823|DD68_07620	Hypothetical MFS-type transporter protein YcaD
Cluster 9354	590.12435.peg.3933	Efflux transport system, outer membrane factor (OMF) lipoprotein
Cluster 9373	590.15045.peg.4577	Spermidine/putrescine import ABC transporter ATP-binding protein PotA (TC 3.A.1.11.1)
Cluster 9380	590.16161.peg.4648	transporter, MMPL family
Cluster 9381	590.16173.peg.4948	Protoporphyrinogen IX oxidase, aerobic, HemY (EC 1.3.3.4)
Cluster 9384	590.16452.peg.5300	Uncharacterized MFS-type transporter
Cluster 9390	108619.100.peg.2467|B5013_07675	Class C beta-lactamase (EC 3.5.2.6) => CMY/CMY-2/CFE/LAT family
Cluster 9439	590.16294.peg.3842	Macrolide-specific efflux protein MacA
Cluster 9442	590.16521.peg.5199	hypothetical protein
Cluster 9444	590.16728.peg.4318	Aminoglycosides efflux system AcrAD-TolC, inner-membrane proton/drug antiporter AcrD (RND type)
Cluster 9461	28901.1609.peg.2524|BL238_02870	Inner membrane transport protein YdiM
Cluster 9462	28901.817.peg.266|IN44_24695	Class A beta-lactamase (EC 3.5.2.6) => CARB/PSE family, carbenicillin-hydrolyzing
Cluster 9480	590.14147.peg.5335	Uncharacterized MFS-type transporter
Cluster 9483	590.14205.peg.4936	Excinuclease ABC subunit A paralog of unknown function
Cluster 9489	590.14583.peg.5200	Oligopeptide ABC transporter, ATP-binding protein OppF (TC 3.A.1.5.1)
Cluster 9507	590.16974.peg.4899	hypothetical protein
Cluster 9520	1079901.3.peg.2360|DD68_14630	Probable 3-phenylpropionic acid transporter
Cluster 9556	590.14423.peg.4424	hypothetical protein
Cluster 9565	590.16425.peg.1059	Uncharacterized MFS-type transporter YnfM
Cluster 9566	590.16611.peg.5013	MFS-type transporter Rv2994 family
Cluster 9576	1079901.3.peg.3994|DD68_21565	Inner membrane protein YibH
Cluster 9581	192955.121.peg.2540|DE36_16395	putative TYPE II DNA MODIFICATION ENZYME (METHYLTRANSFERASE)
Cluster 9588	28901.8376.peg.3498	Erythronate-4-phosphate dehydrogenase (EC 1.1.1.290)
Cluster 9595	590.12996.peg.4675	Transposase InsD for insertion element IS2
Cluster 9596	590.13667.peg.35	hypothetical protein
Cluster 9600	590.14818.peg.4120	Undecaprenyl-phosphate 4-deoxy-4-formamido-L-arabinose transferase (EC 2.4.2.53)
Cluster 9605	590.15801.peg.668	Erythronate-4-phosphate dehydrogenase (EC 1.1.1.290)
Cluster 9627	1079901.3.peg.4874|DD68_07880	Putrescine transport ATP-binding protein PotG (TC 3.A.1.11.2)
Cluster 9641	260680.4.peg.4270|AEU78_04325	hypothetical protein
Cluster 9677	590.15801.peg.2222	Nitric oxide reductase FlRd-NAD(+) reductase
Cluster 9685	590.16219.peg.5308	Membrane alanine aminopeptidase N (EC 3.4.11.2)
Cluster 9687	590.16543.peg.5362	hypothetical protein
Cluster 9692	590.16974.peg.4920	Putative sugar ABC transport system, ATP-binding protein YtfR (EC 3.6.3.17)
Cluster 9714	28901.775.peg.4445|IN54_23240	Fe2+ ABC transporter, permease protein 2
Cluster 9716	28901.8229.peg.5016	putative TYPE II DNA MODIFICATION ENZYME (METHYLTRANSFERASE)
Cluster 9727	590.12766.peg.206	Uncharacterized MFS-type transporter
Cluster 9731	590.14245.peg.491	Probable sugar efflux transporter
Cluster 9732	590.14355.peg.4908	ABC transporter, ATP-binding protein (cluster 13, osmolytes)
Cluster 9733	590.14484.peg.5182	Beta-lactamase class C-like and penicillin binding proteins (PBPs) superfamily
Cluster 9772	28901.859.peg.4610|IN67_05075	Putative methyl-accepting chemotaxis protein
Cluster 9782	590.13674.peg.4957	PAS/PAC sensor signal transduction histidine kinase
Cluster 9852	590.14158.peg.4614	Protein AraJ precursor
Cluster 9853	590.14179.peg.5055	PAS/PAC sensor signal transduction histidine kinase
Cluster 9868	590.15823.peg.5379	hypothetical protein
Cluster 9879	590.17092.peg.5532	Glycerol-3-phosphate ABC transporter, ATP-binding protein UgpC (TC 3.A.1.1.3)
Cluster 9886	85569.53.peg.394|ERS011689_00372	2-aminoethylphosphonate ABC transporter ATP-binding protein (TC 3.A.1.9.1)
Cluster 9907	590.12051.peg.5011	Copper/silver efflux RND transporter, membrane fusion protein CusB
Cluster 9915	590.15759.peg.5351	Pyruvate carboxylase (EC 6.4.1.1)
Cluster 9972	590.14367.peg.5148	Exonuclease SbcC
Cluster 9981	590.15958.peg.4807	Efflux ABC transporter, ATP-binding protein
Cluster 9988	590.16393.peg.4793	MBL-fold metallo-hydrolase superfamily
Cluster 9989	590.16451.peg.5352	RND efflux system, membrane fusion protein
Cluster 10064	1079901.3.peg.3528|DD68_19705	D-alanine--D-alanine ligase (EC 6.3.2.4)
Cluster 10071	192955.131.peg.3310	Multidrug resistance protein MdtH
Cluster 10090	590.14147.peg.5371	Excinuclease ABC subunit A paralog of unknown function
Cluster 10122	28901.786.peg.4423	hypothetical protein
Cluster 10144	590.14259.peg.4856	Geranylgeranyl reductase (EC 1.3.1.83)
Cluster 10145	590.14273.peg.5094	Energy-dependent translational throttle protein EttA
Cluster 10160	590.16974.peg.4951	Uncharacterized MFS-type transporter
Cluster 10176	211968.3.peg.2811|AEU77_20845	Alanine racemase (EC 5.1.1.1)
Cluster 10254	590.15368.peg.5083	Protein AraJ precursor
Cluster 10264	590.16845.peg.5270	Ribosomal-protein-S18p-alanine acetyltransferase (EC 2.3.1.128)
Cluster 10313	590.14799.peg.34	Methyl-accepting chemotaxis protein II (aspartate chemoreceptor protein)
Cluster 10323	85569.208.peg.2865|ERS198262_02774	HlyD-like membrane fusion protein YhiI
Cluster 10329	1079901.3.peg.2896|DD68_17165	Sulfate and thiosulfate import ATP-binding protein CysA (EC 3.6.3.25)
Cluster 10361	590.14532.peg.5598	Uncharacterized MFS-type transporter
Cluster 10400	58712.88.peg.2475|C4869_19445	Sulfate and thiosulfate import ATP-binding protein CysA (EC 3.6.3.25)
Cluster 10462	590.14516.peg.5270	Uncharacterized MFS-type transporter
Cluster 10463	590.14532.peg.5604	ABC transporter, fused permease protein
Cluster 10466	590.15759.peg.5177	Bis-ABC ATPase SCO6512
Cluster 10487	85569.167.peg.2019|ERS011761_01940	Alanine racemase (EC 5.1.1.1)
Cluster 10491	85569.267.peg.3302	Sensor protein BasS/PmrB (activates BasR/PmrA)
Cluster 10493	85569.53.peg.2163|ERS011689_02014	Sensor protein BasS (activates BasR)
Cluster 10514	28901.9100.peg.5071	Nitrate/nitrite sensor protein NarX
Cluster 10540	590.16253.peg.4948	Oligopeptide ABC transporter, ATP-binding protein OppF (TC 3.A.1.5.1)
Cluster 10546	85569.258.peg.2527|ERS011775_02432	HlyD-like membrane fusion protein YhiI
Cluster 10595	590.14233.peg.5009	Sulfate adenylyltransferase subunit 1 (EC 2.7.7.4)
Cluster 10634	1620419.74.peg.5109	Major myo-inositol transporter IolT
Cluster 10655	590.13183.peg.250	Uncharacterized transporter YeeO
Cluster 10675	590.15801.peg.3266	Maltodextrin ABC transporter, ATP-binding protein MsmX
Cluster 10683	590.16373.peg.4737	Aminoglycoside 3''-nucleotidyltransferase (EC 2.7.7.-) => ANT(3'')-Ia (AadA family)
Cluster 10687	590.16611.peg.5043	Excinuclease ABC subunit A
Cluster 10690	590.16809.peg.4222	Aminoglycoside 3''-nucleotidyltransferase (EC 2.7.7.-) => ANT(3'')-Ia (AadA family)
Cluster 10707	1079901.3.peg.4527|DD68_23275	Alanine racemase (EC 5.1.1.1)
Cluster 10717	134047.4.peg.2412|DD47_02285	Sensor protein BasS/PmrB (activates BasR/PmrA)
Cluster 10729	28901.8305.peg.2616	Maltodextrin ABC transporter, ATP-binding protein MsmX
Cluster 10754	590.14355.peg.4940	Efflux ABC transporter, ATP-binding protein
Cluster 10762	590.15801.peg.2830	Sensor protein BasS/PmrB (activates BasR/PmrA)
Cluster 10765	590.15801.peg.4426	hypothetical protein
Cluster 10768	590.16002.peg.4890	Bis-ABC ATPase Uup
Cluster 10818	590.12063.peg.1881	Putative transport protein
Cluster 10858	108619.19.peg.2900	Alpha-ketoglutarate permease
Cluster 10862	1620419.55.peg.3592	UDP-galactopyranose mutase (EC 5.4.99.9)
Cluster 10881	590.12764.peg.4772	ABC transporter, ATP-binding protein (cluster 1, maltose/g3p/polyamine/iron); ABC transporter, ATP-binding protein (cluster 10, nitrate/sulfonate/bicarbonate)
Cluster 10884	590.13137.peg.33	Type I secretion system ATPase, LssB family LapB
Cluster 10910	590.16543.peg.5101	ABC transporter ATP-binding protein SCO2422
Cluster 10913	590.16829.peg.5266	Two-component system sensor histidine kinase
Cluster 10926	1079901.3.peg.2515|DD68_15325	Glycerol-3-phosphate ABC transporter, ATP-binding protein UgpC (TC 3.A.1.1.3)
Cluster 10947	28901.8266.peg.2281	Type I secretion system ATPase, LssB family LapB
Cluster 10948	28901.8273.peg.1468	Aminoglycoside 3''-phosphotransferase (EC 2.7.1.87) => APH(3'')-I
Cluster 10959	590.12914.peg.1882	Alanine racemase (EC 5.1.1.1)
Cluster 10974	590.15801.peg.1015	Alanine racemase (EC 5.1.1.1)
Cluster 10985	590.16338.peg.4835	Uncharacterized MFS-type transporter
Cluster 11059	590.14399.peg.4715	Putative oxidoreductase
Cluster 11063	590.14969.peg.4586	Uncharacterized MFS-type transporter
Cluster 11076	590.16135.peg.5177	Translation initiation factor 2
Cluster 11078	590.16440.peg.5026	Oligopeptide ABC transporter, ATP-binding protein OppF (TC 3.A.1.5.1)
Cluster 11083	590.16855.peg.5191	Elongation factor G-like protein TM_1651
Cluster 11119	590.12271.peg.4797	Tetrapartite efflux system, membrane fusion component FusE-like
Cluster 11125	590.13903.peg.536	Molybdenum ABC transporter ATP-binding protein ModC
Cluster 11152	590.16974.peg.5011	Two component system sensor histidine kinase MtrB
Cluster 11194	590.13753.peg.5066	Extracellular ribonuclease Bsn
Cluster 11198	590.14156.peg.5108	Bis-ABC ATPase Uup
Cluster 11205	590.14484.peg.5057	ABC transporter, ATP-binding protein (cluster 5, nickel/peptides/opines)
Cluster 11209	590.15432.peg.1425	Type I secretion system ATPase, LssB family LapB
Cluster 11271	590.13153.peg.5179	Uncharacterized MFS-type transporter
Cluster 11281	590.14367.peg.5083	Sulfate and thiosulfate import ATP-binding protein CysA (EC 3.6.3.25)
Cluster 11283	590.15483.peg.5170	RTX toxin transporter, ATP-binding protein
Cluster 11301	590.16543.peg.5311	Efflux ABC transporter, ATP-binding protein
Cluster 11302	590.16845.peg.5426	Oligopeptide ABC transporter, ATP-binding protein OppF (TC 3.A.1.5.1)
Cluster 11320	28150.17.peg.2126|DD65_17770	ATPase required for both assembly of type IV secretion complex and secretion of T-DNA complex, VirB11
Cluster 11374	590.16521.peg.5044	Beta-lactamase class C-like protein in cluster with YzbB
Cluster 11377	590.17042.peg.5039	Translation initiation factor 2
Cluster 11433	590.14273.peg.5132	Bis-ABC ATPase SCO6512
Cluster 11443	590.15801.peg.4838	Two component system sensor histidine kinase MtrB
Cluster 11448	590.16067.peg.5173	Uncharacterized MFS-type transporter
Cluster 11467	1079901.3.peg.4157|DD68_05650	Nitrogen regulation protein NtrB (EC 2.7.13.3)
Cluster 11468	1079901.3.peg.1123|DD68_09820	Chemotaxis response regulator protein-glutamate methylesterase CheB (EC 3.1.1.61)
Cluster 11487	28901.8213.peg.4737	ATPase required for both assembly of type IV secretion complex and secretion of T-DNA complex, VirB11
Cluster 11499	58712.88.peg.3569|C4869_05210	Methionine ABC transporter ATP-binding protein
Cluster 11505	590.13656.peg.4812	Oligopeptide ABC transporter, ATP-binding protein OppD (TC 3.A.1.5.1)
Cluster 11508	590.14179.peg.5122	Ribonuclease J2 (endoribonuclease in RNA processing)
Cluster 11512	590.14399.peg.5158	Elongation factor G-like protein TM_1651
Cluster 11528	590.16067.peg.5179	hypothetical protein
Cluster 11586	353569.5.peg.5082|C4866_25040	Erythromycin esterase (EC 3.1.1.-) => EreA family
Cluster 11588	590.13137.peg.3304	ABC-type efflux pump membrane fusion component YbhG
Cluster 11599	590.14259.peg.4870	Membrane protein mosC
Cluster 11636	590.16521.peg.5296	Glycerol-3-phosphate ABC transporter, ATP-binding protein UgpC (TC 3.A.1.1.3)
Cluster 11674	28901.8829.peg.1123	Protein AraJ precursor
Cluster 11717	590.16829.peg.5216	(R)-citramalate synthase (EC 2.3.1.182)
Cluster 11726	590.17788.peg.4907	Catalase-peroxidase KatG (EC 1.11.1.21)
Cluster 11751	1697390.3.peg.4116|AEU06_02035	Multidrug efflux pump MdtM (of MFS type)
Cluster 11778	590.14179.peg.4830	5-methyltetrahydrofolate--homocysteine methyltransferase (EC 2.1.1.13)
Cluster 11779	590.14179.peg.5132	Multidrug resistance protein ErmB
Cluster 11781	590.14273.peg.5148	hypothetical protein
Cluster 11783	590.14399.peg.4902	Efflux ABC transporter, ATP-binding protein
Cluster 11805	590.16364.peg.4970	hypothetical protein
Cluster 11810	590.17015.peg.3615	Alanine racemase (EC 5.1.1.1)
Cluster 11811	590.17092.peg.5522	Uncharacterized MFS-type transporter
Cluster 11877	590.15759.peg.5438	GTP-binding protein TypA/BipA
Cluster 11880	590.15878.peg.5321	hypothetical protein
Cluster 11961	590.16253.peg.4974	Two-component system sensor histidine kinase
Cluster 11966	590.16452.peg.5430	hypothetical protein
Cluster 11970	590.16611.peg.5077	Osmosensitive K+ channel histidine kinase KdpD
Cluster 11985	1079901.3.peg.1513|DD68_11675	Methionine ABC transporter ATP-binding protein
Cluster 12045	590.15801.peg.2850	Inner membrane component MdtN of tripartite multidrug resistance system
Cluster 12076	108619.20.peg.2794|DF00_17245	ATPase required for both assembly of type IV secretion complex and secretion of T-DNA complex, VirB11
Cluster 12104	590.13461.peg.2528	Transcriptional regulator YqhC, positively regulates YqhD and DkgA
Cluster 12116	590.15483.peg.5171	Uncharacterized MFS-type transporter YdjE
Cluster 12147	1620419.79.peg.4416|DE37_23305	Aminoglycoside 4-phosphotransferase (EC 2.7.1.-) => APH(4)-I
Cluster 12191	590.15801.peg.4180	iron(III) ABC transporter, ATP-binding protein
Cluster 12196	590.16089.peg.4982	Membrane alanine aminopeptidase N (EC 3.4.11.2)
Cluster 12200	590.16219.peg.5215	Uncharacterized MFS-type transporter
Cluster 12204	590.16521.peg.4992	hypothetical protein
Cluster 12262	590.13624.peg.2252	D-lactate dehydrogenase (EC 1.1.1.28)
Cluster 12335	28901.8419.peg.4716	hypothetical protein
Cluster 12345	590.12456.peg.3509	ATPase required for both assembly of type IV secretion complex and secretion of T-DNA complex, VirB11
Cluster 12355	590.14179.peg.5057	Efflux ABC transporter, ATP-binding protein
Cluster 12356	590.14193.peg.5205	Uncharacterized MFS-type transporter
Cluster 12362	590.14532.peg.5723	Efflux ABC transporter, permease/ATP-binding protein SCO2464
Cluster 12369	590.16098.peg.4966	Uncharacterized MFS-type transporter
Cluster 12376	590.16452.peg.5455	Cyclopropane-fatty-acyl-phospholipid synthase (EC 2.1.1.79)
Cluster 12380	590.16845.peg.5534	Uncharacterized MFS-type transporter
Cluster 12394	1151179.3.peg.30|C4841_00145	Membrane fusion component of MSF-type tripartite multidrug efflux system
Cluster 12409	28150.63.peg.5384	Class C beta-lactamase (EC 3.5.2.6) => DHA/MOR family
Cluster 12428	590.14233.peg.5126	Exonuclease SbcC
Cluster 12432	590.14399.peg.4788	Oligopeptide ABC transporter, ATP-binding protein OppF (TC 3.A.1.5.1)
Cluster 12467	1079901.3.peg.746|DD68_03585	Regulator of RpoS
Cluster 12468	1079901.3.peg.3687|DD68_05285	Dipeptide ABC transporter, ATP-binding protein DppF (TC 3.A.1.5.2)
Cluster 12489	28901.781.peg.2123|IN81_16585	Aminoglycoside 3''-nucleotidyltransferase (EC 2.7.7.-) => ANT(3'')-Ia (AadA family)
Cluster 12498	590.12289.peg.3688	Aminoglycoside 3''-nucleotidyltransferase (EC 2.7.7.-) => ANT(3'')-Ia (AadA family)
Cluster 12503	590.13208.peg.4782	Efflux ABC transporter, ATP-binding protein
Cluster 12507	590.13600.peg.2091	hypothetical protein
Cluster 12514	590.14233.peg.5153	Translation elongation factor G
Cluster 12517	590.14294.peg.5317	Energy-dependent translational throttle protein EttA
Cluster 12526	590.15801.peg.1091	Oligopeptide ABC transporter, ATP-binding protein OppD (TC 3.A.1.5.1)
Cluster 12534	590.16215.peg.2159	2-aminoethylphosphonate ABC transporter ATP-binding protein (TC 3.A.1.9.1)
Cluster 12543	590.16855.peg.5231	Heterodimeric efflux ABC transporter, permease/ATP-binding subunit 1
Cluster 12544	590.17003.peg.4705	c-di-GMP phosphodiesterase (EC 3.1.4.52) => PdeB
Cluster 12581	28901.817.peg.4171|IN44_19625	Aminoglycoside 3''-nucleotidyltransferase (EC 2.7.7.-) => ANT(3'')-Ia (AadA family)
Cluster 12620	590.14399.peg.4948	Sulfate adenylyltransferase subunit 1 (EC 2.7.7.4)
Cluster 12692	28144.27.peg.4082|AEV69_22025	Aminoglycoside 3''-nucleotidyltransferase (EC 2.7.7.-) => ANT(3'')-Ia (AadA family)
Cluster 12710	590.12347.peg.7	Oligopeptide ABC transporter, ATP-binding protein OppD (TC 3.A.1.5.1)
Cluster 12759	1079901.3.peg.735|DD68_03535	Oligopeptide ABC transporter, ATP-binding protein OppF (TC 3.A.1.5.1)
Cluster 12766	108619.100.peg.259|B5013_01225	Chemotaxis protein CheV (EC 2.7.3.-)
Cluster 12777	216804.3.peg.3194	hypothetical protein
Cluster 12810	590.14355.peg.4994	Excinuclease ABC subunit A
Cluster 12826	590.16135.peg.5143	Sulfate and thiosulfate import ATP-binding protein CysA (EC 3.6.3.25)
Cluster 12827	590.16135.peg.5283	Efflux ABC transporter, permease/ATP-binding protein
Cluster 12872	590.12397.peg.4457	Iron siderophore ABC transporter, permease/ATP-binding protein YbtP
Cluster 12881	590.14233.peg.5162	FIG00738105: hypothetical protein
Cluster 12889	590.14967.peg.1398	Inner membrane protein YiaH
Cluster 12893	590.15747.peg.4358	Chemotaxis protein CheV (EC 2.7.3.-)
Cluster 12910	590.17788.peg.5031	hypothetical protein
Cluster 12943	28901.8913.peg.3451	3-hydroxybenzoate 6-monooxygenase (EC 1.14.13.24)
Cluster 12986	590.16452.peg.5177	hypothetical protein
Cluster 13077	590.15801.peg.492	Inner membrane protein YiaH
Cluster 13086	590.16855.peg.5018	Glycerol-3-phosphate ABC transporter, ATP-binding protein UgpC (TC 3.A.1.1.3)
Cluster 13094	1079901.3.peg.683|DD68_03290	Peptide ABC transporter, ATP-binding protein SapD
Cluster 13164	590.16611.peg.5025	Putative uroporphyrinogen-III synthase (EC 4.2.1.75), related to YjjA (in BS) / Response regulator
Cluster 13178	1079901.3.peg.4180|DD68_05760	Uncharacterized GNAT family acetyltransferase YiiD
Cluster 13182	108619.100.peg.2354|B5013_07125	Tn21 protein of unknown function Urf2
Cluster 13190	149385.10.peg.3193|AEV55_21975	Aminoglycoside 3''-phosphotransferase (EC 2.7.1.87) => APH(3'')-I
Cluster 13218	590.13276.peg.3526	Transcriptional activator of cad operon
Cluster 13220	590.13871.peg.5106	Tn21 protein of unknown function Urf2
Cluster 13236	590.16543.peg.5411	DNA internalization-related competence protein ComEC/Rec2
Cluster 13271	28901.804.peg.4219|IN27_04535	MBL-fold metallo-hydrolase superfamily
Cluster 13286	590.12063.peg.4663	Tn21 protein of unknown function Urf2
Cluster 13289	590.12364.peg.4407	MBL-fold metallo-hydrolase superfamily
Cluster 13305	590.14583.peg.5352	hypothetical protein
Cluster 13318	590.16219.peg.5370	Uncharacterized MFS-type transporter
Cluster 13323	590.16974.peg.4737	Translation elongation factor G
Cluster 13331	1079901.3.peg.3686|DD68_05280	Dipeptide ABC transporter, ATP-binding protein DppD (TC 3.A.1.5.2)
Cluster 13371	590.12315.peg.4294	Type III secretion transcriptional regulator HilD
Cluster 13536	590.12356.peg.5194	RND efflux system, membrane fusion protein
Cluster 13585	1079901.3.peg.3951|DD68_21370	2-ketoaldonate reductase, broad specificity (EC 1.1.1.215)
Cluster 13616	28901.8419.peg.5627	hypothetical protein
Cluster 13628	590.12507.peg.667	Multidrug efflux system, outer membrane factor lipoprotein of OprM/OprM family
Cluster 13647	590.15759.peg.5484	Two-component system sensor histidine kinase
Cluster 13695	149539.890.peg.2485|BTN74_12240	Dihydropteroate synthase type-2 (EC 2.5.1.15) @ Sulfonamide resistance protein
Cluster 13731	590.14294.peg.5467	Signal transduction histidine kinase, subgroup 2
Cluster 13879	28901.8326.peg.1285	Uncharacterized transporter MdtD of major facilitator superfamily (MFS)
Cluster 13901	590.14217.peg.5036	Efflux ABC transporter for glutathione/L-cysteine, essential for assembly of bd-type respiratory oxidases => CydD subunit
Cluster 13905	590.14337.peg.3323	Putative multidrug resistance outer membrane protein MdtQ
Cluster 13908	590.14532.peg.5442	2-polyprenyl-6-methoxyphenol hydroxylase and related FAD-dependent oxidoreductases
Cluster 13915	590.15878.peg.5088	acyl-CoA dehydrogenase, putative phosphotransferase
Cluster 13925	590.16526.peg.5228	Transcriptional regulator, AraC family
Cluster 13937	1079901.3.peg.1407|DD68_11175	Inner membrane protein YbhQ
Cluster 14014	590.16646.peg.5187	Aminoglycoside 6-phosphotransferase (EC 2.7.1.72) => APH(6)-Ic/APH(6)-Id
Cluster 14016	590.16819.peg.4990	c-di-GMP phosphodiesterase (EC 3.1.4.52) => PdeN
Cluster 14019	590.17031.peg.2673	Glutamine ABC transporter, ATP-binding protein GlnQ
Cluster 14100	590.15691.peg.4699	D-3-phosphoglycerate dehydrogenase (EC 1.1.1.95)
Cluster 14119	590.17092.peg.5665	Uncharacterized MFS-type transporter
Cluster 14145	165302.10.peg.108|DF14_00540	Type III secretion transcriptional regulator HilD
Cluster 14269	590.16507.peg.4960	Beta-lactamase class C-like and penicillin binding proteins (PBPs) superfamily
Cluster 14282	590.17877.peg.1409	Multidrug efflux system EmrAB-OMF, inner-membrane proton/drug antiporter EmrB (MFS type)
Cluster 14347	590.16067.peg.4923	Branched-chain amino acid ABC transporter, ATP-binding protein LivG (TC 3.A.1.4.1)
Cluster 14354	590.16855.peg.5089	hypothetical protein
Cluster 14356	85569.53.peg.860|ERS011689_00812	Ribulosamine/erythrulosamine 3-kinase potentially involved in protein deglycation
Cluster 14358	1079901.3.peg.1693|DD68_03950	Osmoprotectant ABC transporter ATP-binding subunit YehX
Cluster 14375	1243597.3.peg.2060|C4797_20290	N6-hydroxylysine O-acetyltransferase (EC 2.3.1.102), aerobactin biosynthesis protein IucB @ Siderophore synthetase small component, acetyltransferase
Cluster 14378	1697391.3.peg.4579|AEU14_22055	N6-hydroxylysine O-acetyltransferase (EC 2.3.1.102), aerobactin biosynthesis protein IucB @ Siderophore synthetase small component, acetyltransferase
Cluster 14380	192955.103.peg.4488|AEU44_17940	N6-hydroxylysine O-acetyltransferase (EC 2.3.1.102), aerobactin biosynthesis protein IucB @ Siderophore synthetase small component, acetyltransferase
Cluster 14394	590.12369.peg.2009	Probable metabolite transport protein
Cluster 14398	590.12573.peg.4761	Transcriptional regulator, AraC family
Cluster 14453	28901.9069.peg.458	D-glucarate transporter
Cluster 14461	590.12544.peg.3094	Putative transport protein
Cluster 14487	590.16543.peg.5489	Efflux ABC transporter, permease/ATP-binding protein SCO2464
Cluster 14555	590.14179.peg.4761	Efflux ABC transporter, ATP-binding protein
Cluster 14561	590.14399.peg.4875	Transcriptional activator of maltose regulon, MalT
Cluster 14564	590.14484.peg.5018	Glutamate syntha
Cluster 14598	85569.315.peg.4166|ERS011624_04001	Putative permease
Cluster 14605	1079901.3.peg.87|DD68_00435	Glyoxylate/hydroxypyruvate reductase A (EC 1.1.1.79) (EC 1.1.1.81)
Cluster 14647	590.12190.peg.5086	Aminoglycoside 4-phosphotransferase (EC 2.7.1.-) => APH(4)-I
Cluster 14665	590.14516.peg.5098	Uncharacterized MFS-type transporter
Cluster 14671	590.15801.peg.773	Glyoxylate/hydroxypyruvate reductase A (EC 1.1.1.79) (EC 1.1.1.81)
Cluster 14734	590.12382.peg.1589	Hexuronate transporter
Cluster 14742	590.14147.peg.5078	Efflux ABC transporter, ATP-binding protein
Cluster 14746	590.14194.peg.4593	Tetracycline resistance, MFS efflux pump => Tet(A)
Cluster 14781	1079901.3.peg.2059|DD68_13180	AaeAB efflux system for hydroxylated, aromatic carboxylic acids, membrane fusion component AaeA
Cluster 14783	1079901.3.peg.3025|DD68_17810	Melibiose operon regulatory protein MelR, AraC family
Cluster 14829	590.14273.peg.5035	ABC transporter, ATP-binding protein
Cluster 14838	590.14583.peg.5544	Integral membrane protein
Cluster 14857	590.16845.peg.5486	Oligopeptide ABC transporter, ATP-binding protein OppD (TC 3.A.1.5.1)
Cluster 14910	28901.8639.peg.1119	D-alanyl-D-alanine dipeptidase (EC 3.4.13.22)
Cluster 14940	590.14484.peg.5196	Efflux ABC transporter, ATP-binding protein
Cluster 14948	590.15045.peg.4573	D-3-phosphoglycerate dehydrogenase (EC 1.1.1.95)
Cluster 14974	1079901.3.peg.1594|DD68_12050	Uncharacterized efflux ABC transporter, ATP-binding protein YadG
Cluster 15015	28901.8960.peg.4983	Overcoming lysogenization defect protein
Cluster 15027	590.13719.peg.4702	GTP-binding protein TypA/BipA
Cluster 15115	590.14399.peg.4919	SSU rRNA (adenine(1518)-N(6)/adenine(1519)-N(6))-dimethyltransferase (EC 2.1.1.182)
Cluster 15124	590.15766.peg.284	Signal transduction histidine-protein kinase BarA (EC 2.7.13.3)
Cluster 15133	590.16452.peg.5482	ABC transporter, fused permease protein
Cluster 15151	1079901.3.peg.3149|DD68_17955	D-alanine--D-alanine ligase (EC 6.3.2.4)
Cluster 15191	28901.8568.peg.2077	Sensor protein BasS/PmrB (activates BasR/PmrA)
Cluster 15202	590.14303.peg.5159	hypothetical protein
Cluster 15213	590.15624.peg.1466	Phospholipid ABC transporter ATP-binding protein MlaF
Cluster 15214	590.15674.peg.1918	Uncharacterized MFS-type transporter YdjK
Cluster 15215	590.15747.peg.1781	Manganese ABC transporter, ATP-binding protein SitB
Cluster 15217	590.15766.peg.1359	Oligopeptide ABC transporter, ATP-binding protein OppF (TC 3.A.1.5.1)
Cluster 15218	590.15801.peg.2473	D-alanine--D-alanine ligase (EC 6.3.2.4)
Cluster 15231	85569.315.peg.4398|ERS011624_04228	Oligopeptide transport ATP-binding protein OppD (TC 3.A.1.5.1)
Cluster 15277	590.13656.peg.4817	Efflux ABC transporter, ATP-binding protein
Cluster 15285	590.14147.peg.5478	Nitrate/nitrite transporter NarT
Cluster 15287	590.14259.peg.4872	Uncharacterized MFS-type transporter
Cluster 15294	590.14532.peg.5704	acyl-CoA dehydrogenase, putative phosphotransferase
Cluster 15300	590.15488.peg.3941	LysR-family transcriptional regulator STM3834
Cluster 15340	28901.8213.peg.4750	Response regulator receiver protein
Cluster 15363	590.14205.peg.4872	Bis-ABC ATPase Uup
Cluster 15370	590.14522.peg.4780	hypothetical protein
Cluster 15378	590.16049.peg.4929	D-amino acid dehydrogenase (EC 1.4.99.6)
Cluster 15387	590.16974.peg.5078	Two-component system sensor histidine kinase
Cluster 15388	590.17217.peg.5340	Aminoglycoside 6-phosphotransferase (EC 2.7.1.72) => APH(6)-Ic/APH(6)-Id
Cluster 15391	85569.141.peg.1883|ERS011692_01826	Putative beta-lactamase (EC 3.5.2.6)
Cluster 15399	1079901.3.peg.1828|DD68_04600	Propanediol utilization transcriptional activator
Cluster 15481	590.16002.peg.4917	Nitrite reducta
Cluster 15534	192955.121.peg.3865|DE36_21195	LysR-family transcriptional regulator STM3834
Cluster 15577	590.14502.peg.5457	hypothetical protein
Cluster 15622	117541.3.peg.3464|AEU62_20680	D-alanine--D-alanine ligase (EC 6.3.2.4)
Cluster 15631	28901.775.peg.1620|IN54_12035	Macrolide 2'-phosphotransferase => Mph(A) family
Cluster 15698	108619.19.peg.1352|DE44_12925	Aminoglycoside N(3)-acetyltransferase (EC 2.3.1.81) => AAC(3)-II,III,IV,VI,VIII,IX,X
Cluster 15751	590.14966.peg.3644	DNA-binding response regulator KdpE
Cluster 15765	590.17092.peg.5495	Uncharacterized MFS-type transporter
Cluster 15772	85569.85.peg.4999|ERS011710_04832	Aminoglycoside 6-phosphotransferase (EC 2.7.1.72) => APH(6)-Ic/APH(6)-Id
Cluster 15831	590.14156.peg.5011	SAM-dependent methyltransferase
Cluster 15835	590.14193.peg.5088	Two-component system sensor histidine kinase
Cluster 15853	590.15801.peg.1975	Transcriptional regulator YqhC, positively regulates YqhD and DkgA
Cluster 15935	590.14399.peg.4887	Uncharacterized MFS-type transporter
Cluster 15997	28901.8222.peg.4384	Transcriptional regulator, AraC family
Cluster 16003	28901.8856.peg.5009	Overcoming lysogenization defect protein
Cluster 16030	590.16497.peg.4592	Macrolide-specific efflux protein MacA
Cluster 16035	590.16845.peg.5511	Nitrate/nitrite transporter NarT
Cluster 16038	590.17042.peg.3810	Transcriptional regulator, AraC family
Cluster 16044	1079901.3.peg.325|DD68_01565	Uncharacterized transcriptional regulator YdiP, AraC family
Cluster 16090	590.13032.peg.4595	Trimethylamine-N-oxide sensor histidine kinase TorS (EC 2.7.13.3)
Cluster 16093	590.14147.peg.5507	Carbamoyl-phosphate synthase large chain (EC 6.3.5.5)
Cluster 16094	590.14355.peg.4928	Major facilitator superfamily
Cluster 16104	590.15801.peg.4698	hypothetical protein
Cluster 16105	590.15823.peg.5271	Efflux ABC transporter, ATP-binding protein
Cluster 16114	590.16641.peg.2640	DNA-binding transcriptional dual regulator Rob
Cluster 16149	28901.8419.peg.2034	hypothetical protein
Cluster 16154	28901.8863.peg.1685	Methyl-accepting chemotaxis protein I (serine chemoreceptor protein)
Cluster 16170	590.14126.peg.4459	Transcriptional regulator STM1671, AraC family
Cluster 16171	590.14147.peg.5133	Uncharacterized MFS-type transporter
Cluster 16181	590.15691.peg.4759	Uncharacterized MFS-type transporter
Cluster 16184	590.15801.peg.1318	Propanediol utilization transcriptional activator
Cluster 16236	28150.63.peg.5396|AM374_01080	Macrolide 2'-phosphotransferase => Mph(E)/Mph(G) family
Cluster 16256	28901.8943.peg.4058	SAM-dependent methyltransferase
Cluster 16259	28901.9100.peg.2935	Nitrate/nitrite sensor protein NarX
Cluster 16265	590.12252.peg.1139	Subclass B3 beta-lactamase (EC 3.5.2.6)
Cluster 16267	590.12452.peg.3944	Type III secretion transcriptional regulator HilD
Cluster 16274	590.14135.peg.5238	Geranylgeranyl reductase (EC 1.3.1.83)
Cluster 16275	590.14135.peg.5277	DNA gyrase subunit A (EC 5.99.1.3)
Cluster 16313	590.17076.peg.4821	Transcriptional regulator YkgA
Cluster 16401	590.15801.peg.4308	Subclass B3 beta-lactamase (EC 3.5.2.6)
Cluster 16415	590.16507.peg.4979	Pyruvate carboxylase (EC 6.4.1.1)
Cluster 16418	590.16829.peg.5206	Oligopeptide ABC transporter, ATP-binding protein OppF (TC 3.A.1.5.1)
Cluster 16425	85569.289.peg.1332|ERS011618_01279	Transcriptional regulator STM1671, AraC family
Cluster 16520	590.16521.peg.5049	Putrescine transport system permease protein PotI (TC 3.A.1.11.2)
Cluster 16559	192954.27.peg.3157|DE42_17310	MBL-fold metallo-hydrolase superfamily
Cluster 16566	28901.787.peg.2967|IN95_16895	Class A beta-lactamase (EC 3.5.2.6) => CTX-M family, extended-spectrum
Cluster 16576	28901.8404.peg.4527	Class A beta-lactamase (EC 3.5.2.6) => CTX-M family, extended-spectrum
Cluster 16597	590.13046.peg.4380	Transcriptional regulator STM1266
Cluster 16598	590.13573.peg.5114	hypothetical protein
Cluster 16603	590.14233.peg.5117	Integral membrane protein
Cluster 16619	590.16349.peg.5267	hypothetical protein
Cluster 16626	590.17092.peg.5596	Heterodimeric efflux ABC transporter, permease/ATP-binding subunit 1
Cluster 16646	108619.166.peg.5066|C4631_22895	hypothetical protein
Cluster 16658	149385.28.peg.3813|DE96_23825	Class A beta-lactamase (EC 3.5.2.6) => HER family
Cluster 16685	28901.8419.peg.72	hypothetical protein
Cluster 16697	486998.3.peg.369|AEU79_08335	L-rhamnose operon transcriptional activator RhaR
Cluster 16735	1079901.3.peg.226|DD68_01115	Aminoglycoside 3''-nucleotidyltransferase (EC 2.7.7.-) => ANT(3'')-Ia (AadA family) @ Aminoglycoside 9-nucleotidyltransferase (EC 2.7.7.-) => ANT(9)-I
Cluster 16766	28901.819.peg.1282	Tn21 protein of unknown function Urf2
Cluster 16778	58096.44.peg.2372|C4680_21380	Putative transcriptional regulator STM3175
Cluster 16793	590.14259.peg.4824	Fructose ABC transporter, ATP-binding component FrcA
Cluster 16861	28901.8943.peg.3359	Right origin-binding protein
Cluster 16879	590.15766.peg.518	Putative transcriptional regulator STM3175
Cluster 16887	590.16845.peg.5169	ABC transporter, ATP-binding protein (cluster 11, riboflavin/purine nucleoside/unknown) / ABC transporter, ATP-binding protein (cluster 11, riboflavin/purine nucleoside/unknown)
Cluster 16931	28901.8980.peg.1189	DNA-binding response regulator KdpE
Cluster 16933	28901.9006.peg.4814	Subclass B3 beta-lactamase (EC 3.5.2.6)
Cluster 16952	590.14193.peg.5059	Energy-dependent translational throttle protein EttA
Cluster 16956	590.14468.peg.5038	Efflux ABC transporter, ATP-binding protein
Cluster 16992	1079901.3.peg.3289|DD68_18590	Class A beta-lactamase (EC 3.5.2.6) => TEM family
Cluster 16996	1079901.3.peg.4550|DD68_23380	Class A beta-lactamase (EC 3.5.2.6) => SHV family
Cluster 17003	108619.160.peg.2023|C4790_24990	Aminoglycoside N(3)-acetyltransferase (EC 2.3.1.81) => AAC(3)-II,III,IV,VI,VIII,IX,X
Cluster 17028	28901.8288.peg.4825	Multidrug efflux pump MdtL (of MFS type)
Cluster 17066	590.15801.peg.3053	hypothetical protein
Cluster 17087	590.17237.peg.4928	Sulfate and thiosulfate import ATP-binding protein CysA (EC 3.6.3.25)
Cluster 17102	1079901.3.peg.3331|DD68_18795	Putative transcriptional regulator MarT
Cluster 17135	28901.1609.peg.597|BL238_15240	D-alanine--D-alanine ligase (EC 6.3.2.4)
Cluster 17139	28901.806.peg.2694|IN30_17840	Class A beta-lactamase (EC 3.5.2.6) => LAP family
Cluster 17168	590.14634.peg.4220	DNA-binding response regulator KdpE
Cluster 17170	590.15159.peg.4284	Uncharacterized MFS-type transporter STM0328.s
Cluster 17191	85569.53.peg.4219	Transcriptional regulatory protein RstA
Cluster 17207	1160739.3.peg.242|C4874_01215	Uncharacterized transcriptional regulator YpdC, AraC family
Cluster 17261	590.15890.peg.5057	Translation elongation factor G
Cluster 17283	1079901.3.peg.4280|DD68_06220	Uncharacterized transcriptional regulator YijO, AraC family
Cluster 17286	108619.100.peg.3414|B5013_21340	Transcriptional regulator STM1671, AraC family
Cluster 17310	28901.823.peg.4277|IN56_22125	Dihydropteroate synthase type-2 (EC 2.5.1.15) @ Sulfonamide resistance protein
Cluster 17329	590.12716.peg.917	Methyl-accepting chemotaxis sensor protein STM3216
Cluster 17333	590.13496.peg.4928	Dihydropteroate synthase type-2 (EC 2.5.1.15) @ Sulfonamide resistance protein
Cluster 17351	590.15801.peg.3282	Transcriptional regulator STM1671, AraC family
Cluster 17352	590.15878.peg.5299	Efflux ABC transporter, permease/ATP-binding protein
Cluster 17360	590.16611.peg.5093	Fructose ABC transporter, ATP-binding component FrcA
Cluster 17446	590.15801.peg.4009	Transcriptional regulator STM1266
Cluster 17448	590.16237.peg.4968	Putative esterase
Cluster 17452	590.16803.peg.3339	Uncharacterized transporter MdtD of major facilitator superfamily (MFS)
Cluster 17453	590.16845.peg.5152	Two-component system sensor histidine kinase
Cluster 17457	590.17895.peg.5031	Aminoglycoside 6-phosphotransferase, putative
Cluster 17464	85569.53.peg.774|ERS011689_00735	Nickel transport ATP-binding protein nikD2 (TC 3.A.1.5.3)
Cluster 17494	1697391.3.peg.5008|AEU14_24080	hypothetical protein
Cluster 17585	28901.786.peg.4430	hypothetical protein
Cluster 17586	28901.800.peg.337|IN19_24080	Aminoglycoside 6-phosphotransferase (EC 2.7.1.72) => APH(6)-Ic/APH(6)-Id
Cluster 17623	590.14399.peg.4926	Efflux ABC transporter, ATP-binding protein
Cluster 17679	28901.8325.peg.4619	Right origin-binding protein
Cluster 17729	1079901.3.peg.4205|DD68_05870	L-rhamnose operon regulatory protein RhaS
Cluster 17733	108619.166.peg.5093|C4631_23010	Metallo-beta-lactamase superfamily protein
Cluster 17768	28901.8480.peg.4926	Sensory protein kinase PcoS (EC 2.7.13.3)
Cluster 17770	28901.8641.peg.2539	Uncharacterized MFS-type transporter
Cluster 17790	590.15759.peg.5040	Beta-lactamase class C-like and penicillin binding proteins (PBPs) superfamily
Cluster 17795	590.15988.peg.4881	ABC transporter, ATP-binding protein (cluster 11, riboflavin/purine nucleoside/unknown) / ABC transporter, ATP-binding protein (cluster 11, riboflavin/purine nucleoside/unknown)
Cluster 17798	590.16205.peg.4689	Lincosamide nucleotidyltransferase => Lnu(B)
Cluster 17850	28901.8419.peg.5228	Transcriptional regulator, AraC family
Cluster 17869	590.14294.peg.5324	Efflux ABC transporter, ATP-binding protein
Cluster 17878	590.15759.peg.5087	Uncharacterized MFS-type transporter
Cluster 17963	590.14532.peg.5571	Two-component system sensor histidine kinase
Cluster 17965	590.14799.peg.4451	DNA-binding response regulator KdpE
Cluster 17976	590.16521.peg.5094	Uncharacterized MFS-type transporter
Cluster 17985	590.17076.peg.4822	Transcriptional regulator, AraC family
Cluster 17995	108619.166.peg.5067|C4631_22900	hypothetical protein
Cluster 18001	149385.22.peg.4518|DD44_23135	Manganese ABC transporter, ATP-binding protein SitB
Cluster 18007	149539.894.peg.4875|BTN68_23940	Class D beta-lactamase (EC 3.5.2.6) => OXA-2 family
Cluster 18009	1620419.10.peg.4778|AEU43_22670	Aminoglycoside 6-phosphotransferase, putative
Cluster 18038	590.14548.peg.5233	Aminoglycoside 3'-phosphotransferase (EC 2.7.1.95) => APH(3')-I
Cluster 18076	108619.140.peg.2127|C4654_08795	Pyruvate formate-lyase activating enzyme (EC 1.97.1.4)
Cluster 18090	28144.23.peg.4620|AEV09_04295	Undecaprenyl-diphosphatase (EC 3.6.1.27)
Cluster 18150	82689.3.peg.2436|AEW75_21705	STY3078 protein
Cluster 18167	1079901.3.peg.3193|DD68_18160	SSU rRNA (adenine(1518)-N(6)/adenine(1519)-N(6))-dimethyltransferase (EC 2.1.1.182)
Cluster 18183	149387.5.peg.4938|AEV14_06140	ABC transporter, ATP-binding protein (cluster 9, phospholipid)
Cluster 18224	590.12595.peg.1023	Regulatory protein SoxS
Cluster 18238	590.14532.peg.5345	Putative esterase
Cluster 18254	590.17092.peg.5444	Uncharacterized MFS-type transporter
Cluster 18256	590.17092.peg.5467	Efflux ABC transporter, ATP-binding protein
Cluster 18310	590.14135.peg.5265	hypothetical protein
Cluster 18323	590.15303.peg.3136	Phosphoglycerate transport system transcriptional regulatory protein PgtA
Cluster 18324	590.15333.peg.4219	DNA-binding response regulator KdpE
Cluster 18328	590.15691.peg.4769	ABC transporter, ATP-binding protein
Cluster 18335	590.16373.peg.4568	Aminoglycoside 6-phosphotransferase (EC 2.7.1.72) => APH(6)-Ic/APH(6)-Id
Cluster 18340	590.16547.peg.619	Uncharacterized MFS-type transporter STM2812
Cluster 18360	1079901.3.peg.1844|DD68_04680	Cobalt ECF transporter, ATPase component of energizing module CbiO
Cluster 18367	108619.19.peg.4171|DE44_04015	Aminoglycoside 3'-phosphotransferase (EC 2.7.1.95) => APH(3')-I
Cluster 18378	28150.52.peg.2625|C4861_12380	Zinc ABC transporter, ATP-binding protein ZnuC
Cluster 18392	28901.9233.peg.4225	Oxaloacetate decarboxylase Na(+) pump, alpha chain (EC 4.1.1.3)
Cluster 18408	590.14867.peg.77	23S rRNA (guanine(745)-N(1))-methyltransferase (EC 2.1.1.187)
Cluster 18411	590.15759.peg.5286	Nitrogen metabolism regulator GlnR, OmpR family
Cluster 18456	28150.63.peg.5496|AM374_01540	Subclass B1 beta-lactamase (EC 3.5.2.6) => NDM family
Cluster 18492	590.14546.peg.4673	Tricarboxylate transport transcriptional regulator TctD => Citrate response regulator CitB
Cluster 18512	590.16732.peg.210	DNA-binding response regulator KdpE
Cluster 18525	1079901.3.peg.4670|DD68_06950	Phosphate ABC transporter, ATP-binding protein PstB (TC 3.A.1.7.1)
Cluster 18582	353569.5.peg.5086|C4866_25055	Aminoglycoside N(3)-acetyltransferase (EC 2.3.1.81) => AAC(3)-II,III,IV,VI,VIII,IX,X
Cluster 18607	590.14522.peg.4816	hypothetical protein
Cluster 18616	590.15801.peg.982	23S rRNA (guanine(745)-N(1))-methyltransferase (EC 2.1.1.187)
Cluster 18634	590.16845.peg.5523	Broad-specificity amino acid ABC transporter, ATP-binding protein 1
Cluster 18648	1079901.3.peg.684|DD68_03295	Peptide ABC transporter, ATP-binding protein SapF
Cluster 18658	1151173.3.peg.1457|C4828_07130	tRNA(1)(Val) (adenine(37)-N(6))-methyltransferase (EC 2.1.1.223)
Cluster 18710	590.16855.peg.5182	hypothetical protein
Cluster 18737	28901.806.peg.2701|IN30_17870	hypothetical protein
Cluster 18744	28901.8975.peg.4967	hypothetical protein
Cluster 18754	590.12596.peg.1616	Type III secretion transcriptional activator HilA
Cluster 18756	590.13245.peg.4937	Efflux ABC transporter, ATP-binding protein
Cluster 18778	590.15914.peg.5056	hypothetical protein
Cluster 18779	590.15980.peg.5001	Efflux ABC transporter, permease/ATP-binding protein SCO2464
Cluster 18791	85569.11.peg.5367|ERS157244_05168	Aminoglycoside N(3)-acetyltransferase (EC 2.3.1.81) => AAC(3)-II,III,IV,VI,VIII,IX,X
Cluster 18817	1620419.10.peg.4036|AEU43_20045	diguanylate cyclase/phosphodiesterase (GGDEF & EAL domains) with PAS/PAC sensor(s)
Cluster 18835	58712.88.peg.2408	Two-component system response regulator OmpR
Cluster 18868	590.16845.peg.5548	ABC transporter, ATP-binding protein (cluster 13, osmolytes)
Cluster 18883	1079901.3.peg.221|DD68_01085	Nickel ABC transporter, ATP-binding protein NikD2 (TC 3.A.1.5.3)
Cluster 18887	1079901.3.peg.1572|DD68_11950	Ferric hydroxamate ABC transporter (TC 3.A.1.14.3), ATP-binding protein FhuC
Cluster 18949	590.14912.peg.4968	Efflux transport system, outer membrane factor (OMF) lipoprotein
Cluster 18952	590.15752.peg.3710	Two-component transcriptional response regulator RstA
Cluster 18953	590.15801.peg.4016	Nickel ABC transporter, ATP-binding protein NikD2 (TC 3.A.1.5.3)
Cluster 18967	85569.45.peg.3446	Nitrate/nitrite response regulator protein NarP
Cluster 18972	1079901.3.peg.1347|DD68_10905	Ferric enterobactin transport ATP-binding protein FepC (TC 3.A.1.14.2)
Cluster 19002	28901.800.peg.335|IN19_24070	Aminoglycoside 3'-phosphotransferase (EC 2.7.1.95) => APH(3')-II/APH(3')-XV
Cluster 19025	590.12860.peg.4340	Probable acrEF/envCD operon repressor EnvR
Cluster 19034	590.14340.peg.2652	Branched-chain amino acid ABC transporter, ATP-binding protein LivG (TC 3.A.1.4.1)
Cluster 19042	590.14583.peg.5284	Broad-specificity amino acid ABC transporter, ATP-binding protein 1
Cluster 19052	590.15801.peg.4769	Bis-ABC ATPase Uup
Cluster 19091	117541.3.peg.4597	Putative alkyl/aryl-sulfatase YjcS
Cluster 19104	28150.17.peg.3142|DD65_21060	Dihydropteroate synthase (EC 2.5.1.15)
Cluster 19105	28901.1609.peg.1899|BL238_19075	Putative metabolite transport protein YjhB
Cluster 19115	28901.822.peg.4596|IN55_24200	Aminoglycoside 3''-nucleotidyltransferase (EC 2.7.7.-) => ANT(3'')-Ia (AadA family)
Cluster 19130	28901.8761.peg.4616	DNA-binding response regulator KdpE
Cluster 19143	590.14147.peg.5501	ABC transporter, ATP-binding protein (cluster 3, basic aa/glutamine/opines)
Cluster 19146	590.14271.peg.4004	conserved hypothetical protein
Cluster 19147	590.14399.peg.5014	Efflux ABC transporter, ATP-binding protein
Cluster 19164	590.15958.peg.4821	Efflux ABC transporter, ATP-binding protein
Cluster 19171	590.16349.peg.5256	Efflux ABC transporter, ATP-binding protein
Cluster 19213	28901.775.peg.1629|IN54_12080	Aminoglycoside 3''-nucleotidyltransferase (EC 2.7.7.-) => ANT(3'')-Ia (AadA family)
Cluster 19265	590.15801.peg.2835	Phosphonate ABC transporter ATP-binding protein PhnC (TC 3.A.1.9.1)
Cluster 19319	28901.8518.peg.4387	DNA-binding response regulator KdpE
Cluster 19343	590.14502.peg.5210	Uncharacterized MFS-type transporter
Cluster 19355	590.15892.peg.5069	Aminoglycoside 3''-phosphotransferase (EC 2.7.1.87) => APH(3'')-I
Cluster 19357	590.16135.peg.5248	GTP-binding protein TypA/BipA
Cluster 19367	590.16855.peg.5004	Oligopeptide ABC transporter, ATP-binding protein OppF (TC 3.A.1.5.1)
Cluster 19432	486999.10.peg.3234|C4698_07120	hypothetical protein
Cluster 19441	590.13656.peg.4853	Two-component transcriptional response regulator, LuxR family
Cluster 19443	590.13749.peg.1280	Putative transport protein
Cluster 19453	590.14502.peg.5083	Two-component transcriptional response regulator, LuxR family
Cluster 19469	590.16452.peg.5451	ABC transporter, ATP-binding protein (cluster 13, osmolytes)
Cluster 19482	590.17335.peg.5068	Aminoglycoside N(3)-acetyltransferase (EC 2.3.1.81) => AAC(3)-II,III,IV,VI,VIII,IX,X
Cluster 19527	28901.781.peg.3611|IN81_20945	ABC transporter, ATP-binding protein (cluster 8, B12/iron complex)
Cluster 19547	590.12196.peg.4584	DNA-binding response regulator KdpE
Cluster 19564	590.14502.peg.5442	ABC transporter, ATP-binding protein
Cluster 19575	590.15934.peg.504	L-cystine ABC transporter (wide substrate range), ATP-binding protein YecC
Cluster 19580	590.16452.peg.5204	Translation elongation factor Tu
Cluster 19586	590.17192.peg.4783	Efflux ABC transporter, ATP-binding protein
Cluster 19639	28901.9153.peg.4943	NAD-dependent formate dehydrogenase (EC 1.2.1.2)
Cluster 19640	590.12343.peg.4910	Aminoglycoside 3'-phosphotransferase (EC 2.7.1.95) => APH(3')-I
Cluster 19669	590.15801.peg.3916	D-alanyl-D-alanine dipeptidase (EC 3.4.13.22)
Cluster 19674	590.16349.peg.5237	Phosphate ABC transporter, ATP-binding protein PstB (TC 3.A.1.7.1)
Cluster 19684	85569.286.peg.551	ATPase component STY3233 of energizing module of queuosine-regulated ECF transporter
Cluster 19696	1079901.3.peg.4325|DD68_22445	Histidine ABC transporter, ATP-binding protein HisP (TC 3.A.1.3.1)
Cluster 19721	28150.63.peg.5392|AM374_01055	hypothetical protein
Cluster 19739	28901.8325.peg.4620	diguanylate cyclase/phosphodiesterase (GGDEF & EAL domains) with PAS/PAC sensor(s)
Cluster 19769	590.14179.peg.4888	Transcriptional regulator, MerR family
Cluster 19796	590.16115.peg.5150	DNA-binding response regulator KdpE
Cluster 19805	590.17297.peg.3887	DNA-binding response regulator KdpE
Cluster 19814	1079901.3.peg.581|DD68_02800	D-alanyl-D-alanine dipeptidase (EC 3.4.13.22)
Cluster 19853	590.13773.peg.3712	Transcriptional regulator STM1671, AraC family
Cluster 19861	590.14502.peg.5218	Efflux ABC transporter, ATP-binding protein
Cluster 19865	590.14532.peg.5694	hypothetical protein
Cluster 19902	85569.234.peg.1244|ERS135920_01180	Vitamin B12 ABC transporter, ATPase component BtuD
Cluster 19913	1079901.3.peg.3706|DD68_05370	c-di-GMP phosphodiesterase (EC 3.1.4.52) => PdeH
Cluster 19994	590.15801.peg.452	c-di-GMP phosphodiesterase (EC 3.1.4.52) => PdeH
Cluster 20010	590.17223.peg.4360	DNA-binding response regulator KdpE
Cluster 20011	590.17367.peg.3747	Glutamine ABC transporter, ATP-binding protein GlnQ
Cluster 20053	28901.784.peg.3063|IN89_18720	hypothetical protein
Cluster 20061	28901.8419.peg.5754	hypothetical protein
Cluster 20066	28901.8875.peg.2762	Multidrug efflux pump MdtM (of MFS type)
Cluster 20094	590.14399.peg.4775	Glutamate ABC transporter, ATP-binding protein GluA
Cluster 20105	590.16088.peg.4532	DNA-binding response regulator KdpE
Cluster 20139	108619.19.peg.2093|DE44_14735	hypothetical protein
Cluster 20174	590.12996.peg.4655	Cobalt ABC transporter, ATP-binding protein CbtL
Cluster 20191	590.14583.peg.5373	hypothetical protein
Cluster 20213	590.16516.peg.2957	Two-component transcriptional response regulator RstA
Cluster 20218	590.16855.peg.5187	ABC transporter, ATP-binding protein (cluster 2, ribose/xylose/arabinose/galactose) / ABC transporter, ATP-binding protein (cluster 2, ribose/xylose/arabinose/galactose)
Cluster 20220	590.17092.peg.5339	Exonuclease SbcC
Cluster 20260	1620419.10.peg.242	hypothetical protein
Cluster 20264	192955.105.peg.4411	Probable transport protein HsrA
Cluster 20275	28901.8419.peg.3995	hypothetical protein
Cluster 20281	28901.8925.peg.4380	DNA-binding response regulator KdpE
Cluster 20294	590.12998.peg.787	DNA-binding response regulator KdpE
Cluster 20296	590.13753.peg.5069	Iron-sulfur cluster assembly ATPase protein SufC
Cluster 20326	590.15801.peg.2842	Phosphonates utilization ATP-binding protein PhnK
Cluster 20353	1079901.3.peg.4461|DD68_06325	Hydroxyacylglutathione hydrolase (EC 3.1.2.6)
Cluster 20384	28901.8343.peg.1736	UDP-galactopyranose mutase (EC 5.4.99.9)
Cluster 20426	590.15801.peg.2117	N-(3-oxohexanoyl)-L-homoserine lactone-binding transcriptional activator @ N-(3-oxooctanoyl)-L-homoserine lactone-binding transcriptional activator
Cluster 20429	590.15801.peg.3389	Hydroxyacylglutathione hydrolase (EC 3.1.2.6)
Cluster 20446	590.16815.peg.4293	HTH-type transcriptional regulator MlrA
Cluster 20500	28901.8325.peg.2266	Uncharacterized MFS-type transporter
Cluster 20513	28901.8863.peg.4988	hypothetical protein
Cluster 20524	590.12413.peg.6	L-cystine ABC transporter (wide substrate range), ATP-binding protein YecC
Cluster 20541	590.14466.peg.4417	DNA-binding response regulator KdpE
Cluster 20544	590.14516.peg.5314	Oligopeptide ABC transporter, ATP-binding protein OppD (TC 3.A.1.5.1)
Cluster 20552	590.15801.peg.2118	L-cystine ABC transporter (wide substrate range), ATP-binding protein YecC
Cluster 20556	590.15890.peg.5181	Two-component transcriptional response regulator, LuxR family
Cluster 20567	590.16756.peg.1899	Transcriptional regulator STM1671, AraC family
Cluster 20578	1079901.3.peg.309|DD68_01500	Vitamin B12 ABC transporter, ATP-binding protein BtuD
Cluster 20629	590.14303.peg.5078	Copper-sensing two-component system response regulator CusR
Cluster 20631	590.14399.peg.4789	hypothetical protein
Cluster 20645	590.15801.peg.74	Vitamin B12 ABC transporter, ATP-binding protein BtuD
Cluster 20661	590.17076.peg.4823	hypothetical protein
Cluster 20669	1079901.3.peg.340|DD68_01640	Iron-sulfur cluster assembly ATPase protein SufC
Cluster 20677	108619.100.peg.2016|B5013_17880	Putative two-component system response regulator YedW
Cluster 20735	590.12504.peg.2137	Uncharacterized metabolite ABC transporter in Enterobacteriaceae, ATP-binding protein EC-YbbA
Cluster 20741	590.13649.peg.2198	Subclass B3 beta-lactamase (EC 3.5.2.6)
Cluster 20752	590.14484.peg.5210	Teichoic acid export ATP-binding protein TagH (EC 3.6.3.40)
Cluster 20758	590.15062.peg.4495	N-(3-oxohexanoyl)-L-homoserine lactone-binding transcriptional activator @ N-(3-oxooctanoyl)-L-homoserine lactone-binding transcriptional activator
Cluster 20774	590.17325.peg.4541	DNA-binding response regulator KdpE
Cluster 20809	149539.890.peg.4857|BTN74_23870	Transcriptional regulator STM1390
Cluster 20822	28901.8817.peg.4133	Ribose ABC transporter, ATP-binding protein RbsA (TC 3.A.1.2.1)
Cluster 20830	590.12244.peg.4067	L-cystine ABC transporter (wide substrate range), ATP-binding protein YecC
Cluster 20868	590.16094.peg.536	Methyl viologen resistance protein SmvA
Cluster 20908	115981.54.peg.4482|C4863_22280	ABC transporter, ATP-binding protein STM1635 (cluster 3, basic aa/glutamine/opines)
Cluster 20944	28901.8949.peg.3643	HTH-type transcriptional regulator MlrA
Cluster 20968	590.14399.peg.4739	Iron-sulfur cluster assembly ATPase protein SufC
Cluster 20971	590.14532.peg.5138	Oligopeptide ABC transporter, ATP-binding protein OppF (TC 3.A.1.5.1)
Cluster 20979	590.15801.peg.818	Putative two-component system response regulator YedW
Cluster 20980	590.15801.peg.2666	HTH-type transcriptional regulator MlrA
Cluster 20991	590.16543.peg.5533	Fructose ABC transporter, ATP-binding component FrcA
Cluster 21034	149539.886.peg.2679	Putative transport protein
Cluster 21052	28901.8299.peg.5087	Chloramphenicol resistance, MFS efflux pump => CmlA family
Cluster 21067	28901.9164.peg.4643	DNA-binding response regulator KdpE
Cluster 21083	590.14303.peg.5090	Acyl-CoA dehydrogenase/oxidase domain protein
Cluster 21208	590.15617.peg.4592	DNA-binding response regulator KdpE
Cluster 21229	590.16845.peg.5153	Two-component transcriptional response regulator, LuxR family
Cluster 21274	28901.786.peg.3120	Ribose ABC transporter, ATP-binding protein RbsA (TC 3.A.1.2.1)
Cluster 21283	28901.8299.peg.5103	Chloramphenicol resistance, MFS efflux pump => CmlA family
Cluster 21296	28901.8863.peg.3629	3-hydroxybenzoate 6-monooxygenase (EC 1.14.13.24)
Cluster 21299	28901.9161.peg.4647	DNA-binding response regulator KdpE
Cluster 21324	590.14179.peg.4783	ABC transporter, ATP-binding protein (cluster 3, basic aa/glutamine/opines)
Cluster 21328	590.14502.peg.5203	Polysaccharide ABC transporter, ATP-binding protein
Cluster 21340	590.15759.peg.5005	Transcriptional regulator, MerR family
Cluster 21348	590.16507.peg.5092	Major facilitator family transporter YfmO
Cluster 21370	1079901.3.peg.4640|DD68_06810	Trimethylamine-N-oxide operon transcriptional regulatory protein TorR
Cluster 21371	1079901.3.peg.4862|DD68_07820	Arginine ABC transporter, ATP-binding protein ArtP
Cluster 21445	590.15801.peg.108	Transcriptional regulator STM1390
Cluster 21475	1079901.3.peg.1272|DD68_10540	Glutamate/aspartate ABC transporter, ATP-binding protein GltL (TC 3.A.1.3.4)
Cluster 21479	1079901.3.peg.2105|DD68_13410	Lipopolysaccharide ABC transporter, ATP-binding protein LptB
Cluster 21485	108619.146.peg.2064|C4704_08915	Glutamate/aspartate ABC transporter, ATP-binding protein GltL (TC 3.A.1.3.4)
Cluster 21520	28901.8852.peg.3664	Fumarate respiration two-component response regulator DcuR
Cluster 21524	28901.9140.peg.4266	DNA-binding response regulator KdpE
Cluster 21553	590.14344.peg.4872	Transcriptional regulator STM1390
Cluster 21581	590.16284.peg.4843	Efflux ABC transporter, ATP-binding protein
Cluster 21584	590.16521.peg.5205	hypothetical protein
Cluster 21603	1079901.3.peg.1726|DD68_04115	Response regulator BaeR
Cluster 21635	28901.8291.peg.111	Inner membrane protein YbjJ
Cluster 21665	590.14259.peg.4851	ABC transporter, ATP-binding protein (cluster 3, basic aa/glutamine/opines)
Cluster 21748	28901.8892.peg.3464	DNA-binding response regulator KdpE
Cluster 21750	28901.9133.peg.2048	Multidrug efflux system AcrEF-TolC, inner-membrane proton/drug antiporter AcrF (RND type)
Cluster 21765	590.12536.peg.4768	Agglutination protein
Cluster 21780	590.14205.peg.4821	Branched-chain amino acid ABC transporter, ATP-binding protein LivF (TC 3.A.1.4.1)
Cluster 21781	590.14355.peg.4860	Uncharacterized MFS-type transporter
Cluster 21786	590.14532.peg.5230	Efflux ABC transporter, ATP-binding protein
Cluster 21792	590.15823.peg.5353	Uncharacterized MFS-type transporter
Cluster 21807	590.17131.peg.4609	DNA-binding response regulator KdpE
Cluster 21813	85569.265.peg.2250|ERS011676_02156	Lipoprotein-releasing system ATP-binding protein LolD
Cluster 21825	1079901.3.peg.927|DD68_08900	Aerobic respiration control response regulator ArcA
Cluster 21862	28901.9094.peg.4372	DNA-binding response regulator KdpE
Cluster 21886	590.14532.peg.5520	D-3-phosphoglycerate dehydrogenase (EC 1.1.1.95)
Cluster 21891	590.15691.peg.4789	hypothetical protein
Cluster 21902	590.16202.peg.5022	Pentapeptide repeat protein QnrB family => Quinolone resistance protein QnrB10
Cluster 21907	590.16543.peg.5286	MBL-fold metallo-hydrolase superfamily
Cluster 21924	98360.40.peg.4211	hypothetical protein
Cluster 21929	1079901.3.peg.2509|DD68_15295	Branched-chain amino acid ABC transporter, ATP-binding protein LivF (TC 3.A.1.4.1)
Cluster 21950	149539.342.peg.2552|AEU00_23000	hypothetical protein
Cluster 21976	28901.8863.peg.5015	hypothetical protein
Cluster 21987	590.12726.peg.4474	DNA-binding response regulator KdpE
Cluster 22012	590.15878.peg.5132	ABC transporter, ATP-binding protein
Cluster 22028	590.17042.peg.4953	ABC transporter, fused permease protein
Cluster 22030	590.17328.peg.3197	Branched-chain amino acid ABC transporter, ATP-binding protein LivF (TC 3.A.1.4.1)
Cluster 22040	108619.100.peg.2202|B5013_18815	O-antigen export system, ATP-binding protein
Cluster 22076	28901.8419.peg.5527	O-antigen export system, ATP-binding protein
Cluster 22096	590.12356.peg.5196	ABC transporter, ATP-binding protein
Cluster 22116	590.14532.peg.5197	Efflux ABC transporter, ATP-binding protein
Cluster 22119	590.15188.peg.4798	DNA-binding response regulator KdpE
Cluster 22124	590.15936.peg.4869	hypothetical protein
Cluster 22130	590.16344.peg.5060	DNA-binding response regulator KdpE
Cluster 22150	1079901.3.peg.3177|DD68_18085	Thiamin ABC transporter, ATPase component
Cluster 22157	108619.160.peg.2043|C4790_25095	Tn21 protein of unknown function Urf2
Cluster 22215	590.12078.peg.4297	ABC transporter involved in cytochrome c biogenesis, ATPase component CcmA
Cluster 22222	590.13416.peg.1666	ATPase component STY3233 of energizing module of queuosine-regulated ECF transporter
Cluster 22227	590.14193.peg.5065	hypothetical protein
Cluster 22230	590.14484.peg.5307	Uncharacterized MFS-type transporter
Cluster 22232	590.14583.peg.5285	Broad-specificity amino acid ABC transporter, ATP-binding protein 2
Cluster 22249	590.16526.peg.5112	Glycerol-3-phosphate ABC transporter, ATP-binding protein UgpC (TC 3.A.1.1.3)
Cluster 22308	486990.7.peg.2093|C4781_23350	hypothetical protein
Cluster 22317	590.12681.peg.3665	Type III secretion and flagellar regulator RtsA
Cluster 22339	590.15277.peg.2562	DNA-binding response regulator KdpE
Cluster 22371	590.17395.peg.5092	Tetracycline resistance, MFS efflux pump => Tet(B)
Cluster 22378	85569.53.peg.477	YbbL ABC transporter ATP-binding protein
Cluster 22467	590.14399.peg.4765	Two-component transcriptional response regulator, LuxR family
Cluster 22475	590.14583.peg.5698	Two-component transcriptional response regulator, NarL/FixJ family
Cluster 22482	590.15801.peg.2443	Thiamin ABC transporter, ATPase component
Cluster 22520	1079901.3.peg.4220|DD68_05935	Copper-sensing two-component system response regulator CpxR
Cluster 22564	28901.8869.peg.4590	Inner membrane transport protein YdiN
Cluster 22573	590.13568.peg.4560	DNA-binding response regulator KdpE
Cluster 22574	590.13667.peg.4658	ABC transporter involved in cytochrome c biogenesis, ATPase component CcmA
Cluster 22583	590.14580.peg.4943	ABC transporter involved in cytochrome c biogenesis, ATPase component CcmA
Cluster 22596	590.15890.peg.4977	MBL-fold metallo-hydrolase superfamily
Cluster 22657	28901.775.peg.4446|IN54_23245	Fe2+ ABC transporter, ATP-binding subunit
Cluster 22702	590.15445.peg.4445	Type I secretion system ATPase, LssB family LapB
Cluster 22708	590.15928.peg.4451	DNA-binding response regulator KdpE
Cluster 22711	590.16114.peg.1943	DNA-binding transcriptional dual regulator Rob
Cluster 22715	590.16543.peg.5099	Uncharacterized MFS-type transporter
Cluster 22721	590.16974.peg.4695	ABC transporter, ATP-binding protein (cluster 3, basic aa/glutamine/opines)
Cluster 22724	590.17133.peg.5242	L-O-lysylphosphatidylglycerol synthase (EC 2.3.2.3)
Cluster 22812	590.16319.peg.4693	DNA-binding response regulator KdpE
Cluster 22815	590.16507.peg.5191	Two-component transcriptional response regulator, LuxR family
Cluster 22816	590.16543.peg.5098	Bis-ABC ATPase SCO1840
Cluster 22834	1079901.3.peg.917|DD68_08850	Response regulator CreB of two-component signal transduction system CreBC
Cluster 22839	1079901.3.peg.3764|DD68_20505	Phosphate regulon transcriptional regulatory protein PhoB (SphR)
Cluster 22878	28901.817.peg.3747|IN44_17820	Copper-sensing two-component system response regulator CusR
Cluster 22886	28901.8547.peg.4703	FIG01046389: hypothetical protein
Cluster 22920	590.14532.peg.5644	Two-component transcriptional response regulator, LuxR family
Cluster 22921	590.15062.peg.4100	DNA-binding response regulator KdpE
Cluster 22926	590.15801.peg.3206	ATPase component STY3233 of energizing module of queuosine-regulated ECF transporter
Cluster 22941	590.16855.peg.4997	ABC transporter, ATP-binding protein (cluster 1, maltose/g3p/polyamine/iron); ABC transporter, ATP-binding protein (cluster 10, nitrate/sulfonate/bicarbonate)
Cluster 22964	149387.5.peg.4998|AEV14_06425	Transcriptional regulator PcoR
Cluster 22966	1620419.131.peg.4274	DNA-binding response regulator KdpE
Cluster 22985	28901.8388.peg.4949	Tn21 protein of unknown function Urf2
Cluster 23000	590.12996.peg.5224	diguanylate cyclase/phosphodiesterase (GGDEF & EAL domains) with PAS/PAC sensor(s)
Cluster 23002	590.13137.peg.4252	Uncharacterized metabolite ABC transporter in Enterobacteriaceae, ATP-binding protein EC-YbbA
Cluster 23007	590.13759.peg.3434	Uncharacterized MFS-type transporter STM0356
Cluster 23010	590.14205.peg.4949	Efflux ABC transporter, ATP-binding protein
Cluster 23018	590.14583.peg.5653	Two-component transcriptional response regulator, NarL/FixJ family
Cluster 23029	590.15915.peg.4284	DNA-binding response regulator KdpE
Cluster 23036	590.16543.peg.5221	Efflux ABC transporter for glutathione/L-cysteine, essential for assembly of bd-type respiratory oxidases => CydC subunit
Cluster 23038	590.16845.peg.5324	Uncharacterized MFS-type transporter Saci_1521
Cluster 23151	590.14868.peg.1288	Cell-division-associated, ABC-transporter-like signaling protein FtsE
Cluster 23161	590.16067.peg.5127	TrkA-like protein
Cluster 23168	590.16453.peg.4124	Ferric iron ABC transporter, ATP-binding protein
Cluster 23173	590.16526.peg.5234	Phosphate regulon transcriptional regulatory protein PhoB (SphR)
Cluster 23175	590.16543.peg.5394	Translation initiation factor 2
Cluster 23176	590.16611.peg.5075	Efflux ABC transporter, ATP-binding protein
Cluster 23177	590.16670.peg.3132	ATPase component STY3232 of energizing module of queuosine-regulated ECF transporter
Cluster 23259	340190.6.peg.2344|AEV00_02615	Transcriptional regulator PcoR
Cluster 23260	340190.6.peg.2437|AEV00_03035	Copper-sensing two-component system response regulator CusR
Cluster 23262	58712.78.peg.3494	ABC transporter involved in cytochrome c biogenesis, ATPase component CcmA
Cluster 23280	590.14179.peg.4800	Two-component transcriptional response regulator, NarL/FixJ family
Cluster 23295	590.15022.peg.3689	Galactose/methyl galactoside ABC transporter, ATP-binding protein MglA (EC 3.6.3.17)
Cluster 23301	590.15801.peg.2843	Alpha-D-ribose 1-methylphosphonate 5-triphosphate synthase subunit PhnL (EC 2.7.8.37)
Cluster 23313	590.16224.peg.2839	Transcriptional regulator STM1671, AraC family
Cluster 23325	590.17788.peg.5019	Two-component transcriptional response regulator, LuxR family
Cluster 23329	85569.242.peg.1107|ERS011773_01075	Two-component system response regulator QseB
Cluster 23331	85569.72.peg.1502|ERS011611_01434	Transcriptional regulatory protein PhoP
Cluster 23355	149539.893.peg.2125|BTN65_10370	Probable iron export ATP-binding protein FetA
Cluster 23405	590.14502.peg.5147	Thioredoxin reductase (EC 1.8.1.9)
Cluster 23407	590.14522.peg.4453	Transposase InsI for insertion sequence element IS30
Cluster 23414	590.15801.peg.3491	Probable iron export ATP-binding protein FetA
Cluster 23419	590.15890.peg.5147	Putative hydrolase in cluster with formaldehyde/S-nitrosomycothiol reductase MscR
Cluster 23428	590.16521.peg.4998	Two component system response regulator MtrA
Cluster 23442	1079901.3.peg.187|DD68_00920	Transcriptional regulatory protein PhoP
Cluster 23450	1079901.3.peg.2847|DD68_16925	Tricarboxylate transport transcriptional regulator TctD
Cluster 23513	590.14207.peg.4111	DNA-binding capsular synthesis response regulator RcsB
Cluster 23533	590.16067.peg.5020	Bis-ABC ATPase SCO6512
Cluster 23550	590.17769.peg.3669	DNA-binding response regulator KdpE
Cluster 23596	28901.8419.peg.4144	ABC transporter, ATP-binding protein
Cluster 23598	28901.8436.peg.259	Osmoprotectant ABC transporter, ATP-binding protein OsmV
Cluster 23617	590.13765.peg.4627	Two-component transcriptional response regulator SCO5283, OmpR family
Cluster 23631	590.15759.peg.5297	Oligopeptide ABC transporter, ATP-binding protein OppF (TC 3.A.1.5.1)
Cluster 23638	590.16130.peg.5481	Aminoglycoside 2''-nucleotidyltransferase (EC 2.7.7.46) => ANT(2'')-Ia (AadB family)
Cluster 23640	590.16364.peg.4976	Efflux ABC transporter, ATP-binding protein
Cluster 23662	1079901.3.peg.3019|DD68_17785	Two-component transcriptional regulatory protein BasR/PmrA (activated by BasS/PmrB)
Cluster 23671	115981.58.peg.580|C4789_21660	Transcriptional regulator, AcrR family
Cluster 23687	28901.8237.peg.3749	Glycerol-3-phosphate transporter
Cluster 23705	590.12190.peg.4876	Two-component system response regulator QseB
Cluster 23706	590.12271.peg.754	2-aminoethylphosphonate ABC transporter ATP-binding protein (TC 3.A.1.9.1)
Cluster 23734	590.15759.peg.5113	hypothetical protein
Cluster 23738	590.15958.peg.4805	Uncharacterized MFS-type transporter
Cluster 23744	590.16440.peg.5022	hypothetical protein
Cluster 23746	590.16829.peg.5416	Putative transmembrane efflux protein
Cluster 23788	28901.8419.peg.2480	Zinc ABC transporter, ATP-binding protein ZnuC
Cluster 23801	590.12995.peg.4393	Type III secretion and flagellar regulator RtsA
Cluster 23810	590.14532.peg.5127	KtrAB potassium uptake system, peripheral membrane component KtrA
Cluster 23825	590.15878.peg.5134	Two-component transcriptional response regulator, LuxR family
Cluster 23828	590.16089.peg.5028	Two-component transcriptional response regulator, LuxR family
Cluster 23891	28901.8354.peg.3388	Two-component system response regulator OmpR
Cluster 23932	590.14502.peg.5194	metallo-beta-lactamase
Cluster 23934	590.14532.peg.5550	Uncharacterized MFS-type transporter
Cluster 23943	590.15801.peg.1766	Probable acrEF/envCD operon repressor EnvR
Cluster 23988	108619.160.peg.2064|C4790_25200	Chloramphenicol O-acetyltransferase (EC 2.3.1.28) => CatA1/CatA4 family
Cluster 24003	149385.22.peg.4735	Uncharacterized MFS-type transporter STM0328.s
Cluster 24013	192955.67.peg.3364|AEU26_03370	Transcriptional regulator of acrAB operon, AcrR
Cluster 24053	590.13247.peg.4881	DNA-binding response regulator KdpE
Cluster 24061	590.14193.peg.5207	Two-component transcriptional response regulator, LuxR family
Cluster 24079	590.15801.peg.1964	Two-component system response regulator QseB
Cluster 24100	590.16974.peg.4917	Efflux ABC transporter, permease/ATP-binding protein
Cluster 24117	1079901.3.peg.1094|DD68_09670	BarA-associated response regulator UvrY (= GacA = SirA)
Cluster 24144	28150.14.peg.43|DD41_00190	ATPase component STY3233 of energizing module of queuosine-regulated ECF transporter
Cluster 24149	28901.787.peg.4651|IN95_22700	Pentapeptide repeat protein QnrB family
Cluster 24151	28901.812.peg.3636|IN37_22980	Pentapeptide repeat protein QnrB family
Cluster 24175	590.12285.peg.4478	Tetracycline resistance, tetracycline-inactivating enzyme => Tet(X)
Cluster 24184	590.13486.peg.3403	Hypothetical metal-binding enzyme, YcbL homolog
Cluster 24200	590.14484.peg.5074	hypothetical protein
Cluster 24202	590.14527.peg.1751	Enterobactin exporter EntS
Cluster 24233	590.17788.peg.4993	TrkA-like protein
Cluster 24288	28901.781.peg.2175	ABC transporter involved in cytochrome c biogenesis, ATPase component CcmA
Cluster 24340	590.14205.peg.4946	ABC transporter, ATP-binding protein
Cluster 24355	590.15558.peg.2381	Transcriptional response regulatory protein GlrR
Cluster 24356	590.15691.peg.4856	Cell-division-associated, ABC-transporter-like signaling protein FtsE
Cluster 24387	1079901.3.peg.860|DD68_08565	Nitrate/nitrite response regulator protein NarL
Cluster 24474	590.14273.peg.5033	Two-component transcriptional response regulator, LuxR family
Cluster 24496	590.16364.peg.4917	Two-component system sensor histidine kinase SCO3740
Cluster 24507	590.17133.peg.5202	SSU ribosomal protein S12p (S23e)
Cluster 24573	28901.8427.peg.1849	Transcriptional regulator of fimbriae expression FimZ (LuxR/UhpA family)
Cluster 24586	590.12241.peg.1448	Nitrate/nitrite response regulator protein NarP
Cluster 24614	590.15759.peg.5026	Branched-chain amino acid transport ATP-binding protein LivF (TC 3.A.1.4.1)
Cluster 24652	108619.166.peg.5065|C4631_22890	hypothetical protein
Cluster 24796	1620419.13.peg.1722|AEU63_13315	hypothetical protein
Cluster 24804	28150.15.peg.2905|DE17_17060	hypothetical protein
Cluster 24830	353569.5.peg.5485|C4866_26950	Chloramphenicol O-acetyltransferase (EC 2.3.1.28) => CatA2 family
Cluster 24901	1079901.3.peg.361|DD68_01745	Secretion system regulator of DegU/UvrY/BvgA type
Cluster 24915	115981.22.peg.1428|DD66_09705	ABC transporter, ATP-binding protein
Cluster 24950	28901.9142.peg.4654	DNA-binding response regulator KdpE
Cluster 24975	590.14423.peg.898	Tetrathionate reductase two-component response regulator
Cluster 24977	590.14515.peg.3543	DNA-binding response regulator KdpE
Cluster 24986	590.15801.peg.2682	3-hydroxybenzoate 6-monooxygenase (EC 1.14.13.24)
Cluster 25049	28901.787.peg.5099|IN95_04270	hypothetical protein
Cluster 25098	590.14259.peg.4799	Two-component transcriptional response regulator, LuxR family
Cluster 25112	590.15801.peg.974	Uncharacterized transporter YebQ, major facilitator superfamily (MFS)
Cluster 25133	590.17396.peg.4635	Putative multidrug resistance outer membrane protein MdtQ
Cluster 25151	1079901.3.peg.2600|DD68_15720	Cyclic AMP receptor protein
Cluster 25229	58096.44.peg.3187|C4680_23485	Two-component transcriptional response regulator, LuxR family
Cluster 25258	590.14532.peg.5351	hypothetical protein
Cluster 25279	590.16452.peg.5309	hypothetical protein
Cluster 25283	590.16611.peg.4933	Uncharacterized MFS-type transporter
Cluster 25319	149385.10.peg.2967	Uncharacterized MFS-type transporter STM0328.s
Cluster 25367	590.12625.peg.5319	Aminoglycoside N(6')-acetyltransferase (EC 2.3.1.82) => AAC(6')-Ib/AAC(6')-II
Cluster 25395	590.16543.peg.5399	Oligopeptide ABC transporter, ATP-binding protein OppF (TC 3.A.1.5.1)
Cluster 25425	1079901.3.peg.2695|DD68_16185	Protein-L-isoaspartate O-methyltransferase (EC 2.1.1.77)
Cluster 25481	28901.9152.peg.5674	Dihydropteroate synthase type-2 (EC 2.5.1.15) @ Sulfonamide resistance protein
Cluster 25495	590.14233.peg.5071	Two-component transcriptional response regulator, NarL/FixJ family
Cluster 25502	590.14920.peg.2715	ABC transporter involved in cytochrome c biogenesis, ATPase component CcmA
Cluster 25519	590.16237.peg.4614	DNA-binding response regulator KdpE
Cluster 25580	28150.63.peg.5231|AM374_00270	Aminoglycoside N(6')-acetyltransferase (EC 2.3.1.82) => AAC(6')-Ib/AAC(6')-II
Cluster 25627	590.13868.peg.4728	ABC transporter involved in cytochrome c biogenesis, ATPase component CcmA
Cluster 25631	590.14318.peg.5018	Uncharacterized MFS-type transporter
Cluster 25647	590.15483.peg.5139	Phage fibritin (wac) protein
Cluster 25659	590.16094.peg.4946	Phosphate ABC transporter, ATP-binding protein PstB (TC 3.A.1.7.1)
Cluster 25733	58095.13.peg.1240	Fosmidomycin resistance protein
Cluster 25751	590.14217.peg.5111	ABC transporter, ATP-binding protein (cluster 13, osmolytes)
Cluster 25762	590.15801.peg.104	Tetrathionate reductase two-component response regulator
Cluster 25766	590.15801.peg.4642	ABC transporter involved in cytochrome c biogenesis, ATPase component CcmA
Cluster 25775	590.17092.peg.5302	Two-component transcriptional response regulator PdtaR, LuxR family
Cluster 25779	590.17321.peg.4922	DNA-binding response regulator KdpE
Cluster 25866	590.13209.peg.4667	ABC transporter involved in cytochrome c biogenesis, ATPase component CcmA
Cluster 25898	590.16027.peg.5035	ABC transporter involved in cytochrome c biogenesis, ATPase component CcmA
Cluster 25899	590.16344.peg.5232	ABC transporter involved in cytochrome c biogenesis, ATPase component CcmA
Cluster 25908	590.17091.peg.2585	alpha-ketoglutarate permease
Cluster 25915	82689.79.peg.1714	Methyltransferase (EC 2.1.1.-)
Cluster 25967	28150.15.peg.4647|DE17_24125	hypothetical protein
Cluster 25996	28901.8497.peg.4013	Agglutination protein
Cluster 26003	28901.8678.peg.4832	Two-component transcriptional response regulator RstA
Cluster 26036	590.14147.peg.5431	Oligopeptide transport ATP-binding protein OppF (TC 3.A.1.5.1)
Cluster 26058	590.16049.peg.4985	Acetyltransferase, GNAT family
Cluster 26152	590.12655.peg.4368	Copper-sensing two-component system response regulator CusR
Cluster 26154	590.12933.peg.5105	Hexose-phosphate uptake two-component transcriptional response regulator UhpA
Cluster 26162	590.14018.peg.3074	hypothetical protein
Cluster 26187	590.15368.peg.2081	ABC transporter involved in cytochrome c biogenesis, ATPase component CcmA
Cluster 26238	149387.5.peg.4842|AEV14_05690	hypothetical protein
Cluster 26268	28901.8408.peg.2307	D-glucarate transporter
Cluster 26305	590.14004.peg.4951	Heme transporter analogous to IsdDEF, ATP-binding protein
Cluster 26316	590.14502.peg.5102	23S rRNA (adenine(2503)-C(2))-methyltransferase @ tRNA (adenine(37)-C(2))-methyltransferase (EC 2.1.1.192)
Cluster 26323	590.15246.peg.103	alpha-ketoglutarate permease
Cluster 26340	590.16512.peg.4110	Ribose ABC transporter, ATP-binding protein RbsA (TC 3.A.1.2.1)
Cluster 26461	590.15665.peg.4720	hypothetical protein
Cluster 26483	590.16522.peg.3833	Uncharacterized integral membrane protein YjiJ
Cluster 26493	590.17788.peg.4940	MCE-family lipoprotein MceE
Cluster 26538	149539.893.peg.3944	Putative multidrug resistance outer membrane protein MdtQ
Cluster 26577	590.13031.peg.4945	Type III secretion and flagellar regulator RtsA
Cluster 26584	590.13753.peg.5003	Thioredoxin reductase (EC 1.8.1.9)
Cluster 26626	590.16543.peg.5236	Signal recognition particle receptor FtsY
Cluster 26637	590.17266.peg.2167	Putative multidrug resistance outer membrane protein MdtQ
Cluster 26687	28901.3870.peg.3001	Anaerobic nitric oxide reductase flavorubredoxin
Cluster 26688	28901.775.peg.1630|IN54_12085	Aminoglycoside 3''-nucleotidyltransferase (EC 2.7.7.-) => ANT(3'')-Ia (AadA family)
Cluster 26721	590.12407.peg.3406	alpha-ketoglutarate permease
Cluster 26732	590.14008.peg.3988	alpha-ketoglutarate permease
Cluster 26806	1620419.24.peg.2734	Sensory histidine kinase in two-component regulatory system with RstA
Cluster 26879	590.14484.peg.5184	Two-component transcriptional response regulator, LuxR family
Cluster 26899	590.15801.peg.410	16S rRNA (guanine(966)-N(2))-methyltransferase (EC 2.1.1.171)
Cluster 26919	590.17230.peg.4889	Probable metabolite transport protein
Cluster 27029	590.14242.peg.3692	Hexose-phosphate uptake two-component transcriptional response regulator UhpA
Cluster 27049	590.15348.peg.4551	DNA-binding response regulator KdpE
Cluster 27052	590.15735.peg.4322	Tricarboxylate transport transcriptional regulator TctD => Citrate response regulator CitB
Cluster 27063	590.15922.peg.4685	c-di-GMP phosphodiesterase (EC 3.1.4.52) => PdeT
Cluster 27076	590.17042.peg.4979	Tricarboxylate transport transcriptional regulator TctD
Cluster 27089	1079901.3.peg.222|DD68_01090	Nickel ABC transporter, ATP-binding protein NikE2 (TC 3.A.1.5.3)
Cluster 27160	590.12245.peg.3283	Hexose-phosphate uptake two-component transcriptional response regulator UhpA
Cluster 27161	590.12255.peg.4569	ABC transporter involved in cytochrome c biogenesis, ATPase component CcmA
Cluster 27165	590.12437.peg.4691	ABC transporter involved in cytochrome c biogenesis, ATPase component CcmA
Cluster 27176	590.13729.peg.4284	ABC transporter involved in cytochrome c biogenesis, ATPase component CcmA
Cluster 27180	590.14189.peg.5016	Transcriptional regulator, AraC family
Cluster 27200	590.15801.peg.4015	Nickel ABC transporter, ATP-binding protein NikE2 (TC 3.A.1.5.3)
Cluster 27215	590.16773.peg.4360	ABC transporter involved in cytochrome c biogenesis, ATPase component CcmA
Cluster 27259	149391.24.peg.928|C4682_23205	hypothetical protein
Cluster 27453	28901.761.peg.2744	D-xylose proton-symporter XylE
Cluster 27473	28901.8547.peg.4676	Tetrathionate reductase two-component response regulator
Cluster 27485	353569.5.peg.5351|C4866_26320	Uncharacterized MFS-type transporter
Cluster 27512	590.13674.peg.4988	Two-component transcriptional response regulator, LuxR family
Cluster 27624	28901.8535.peg.4895	Class A beta-lactamase (EC 3.5.2.6) => TEM family
Cluster 27635	353569.5.peg.5090|C4866_25070	Aminoglycoside N(6')-acetyltransferase (EC 2.3.1.82) => AAC(6')-Ib/AAC(6')-II
Cluster 27664	590.14179.peg.5064	Molybdenum ABC transporter ATP-binding protein ModC
Cluster 27693	590.15828.peg.3455	ABC transporter involved in cytochrome c biogenesis, ATPase component CcmA
Cluster 27717	590.17282.peg.1462	ABC transporter involved in cytochrome c biogenesis, ATPase component CcmA
Cluster 27788	28150.14.peg.4484|DD41_22490	Aminoglycoside 2''-nucleotidyltransferase (EC 2.7.7.46) => ANT(2'')-Ia (AadB family)
Cluster 27814	28901.8535.peg.4278	Probable transport protein HsrA
Cluster 27832	590.12055.peg.4551	Probable metabolite transport protein
Cluster 27886	590.16997.peg.370	L-cystine ABC transporter (wide substrate range), ATP-binding protein YecC
Cluster 27922	1160769.6.peg.4050|AEX29_23820	Dihydrofolate reductase (EC 1.5.1.3)
Cluster 27960	28901.8745.peg.21	Transcriptional regulatory protein PhoP
Cluster 27992	590.14502.peg.5198	Two-component transcriptional response regulator, LuxR family
Cluster 28164	590.16206.peg.5217	hypothetical protein
Cluster 28259	353569.5.peg.5339|C4866_26260	hypothetical protein
Cluster 28283	590.13776.peg.3202	DNA-binding capsular synthesis response regulator RcsB
Cluster 28294	590.14501.peg.4985	Dihydropteroate synthase type-2 (EC 2.5.1.15) @ Sulfonamide resistance protein
Cluster 28320	590.16206.peg.5241	hypothetical protein
Cluster 28321	590.16274.peg.518	ABC-type efflux pump, duplicated ATPase component YbhF
Cluster 28499	590.16452.peg.5232	Two-component transcriptional response regulator, LuxR family
Cluster 28528	108619.147.peg.561|C4707_19710	hypothetical protein
Cluster 28544	115981.55.peg.332|C4744_22045	hypothetical protein
Cluster 28553	149385.22.peg.1430|DD44_10075	hypothetical protein
Cluster 28574	28901.806.peg.2650|IN30_17625	hypothetical protein
Cluster 28585	28901.8419.peg.4548	hypothetical protein
Cluster 28651	590.15001.peg.4957	hypothetical protein
Cluster 28671	590.16364.peg.4988	Efflux ABC transporter, ATP-binding protein
Cluster 28704	1079901.3.peg.475|DD68_02305	Spermidine N1-acetyltransferase (EC 2.3.1.57)
Cluster 28770	28901.9028.peg.1014	DNA-binding response regulator KdpE
Cluster 28823	590.16855.peg.5143	Efflux ABC transporter, ATP-binding protein
Cluster 28909	28901.8405.peg.2050	D-amino acid dehydrogenase (EC 1.4.99.6)
Cluster 28951	590.14280.peg.4401	small multidrug resistance family (SMR) protein
Cluster 28971	590.15436.peg.3492	D-glucarate transporter
Cluster 29090	28901.9006.peg.3099	Inner membrane transport protein YdiN
Cluster 29120	590.14179.peg.4798	Efflux ABC transporter, ATP-binding protein
Cluster 29320	590.14532.peg.5619	Uncharacterized MFS-type transporter
Cluster 29326	590.15801.peg.1608	Transcriptional regulator, AraC family
Cluster 29351	590.17224.peg.4652	Type III secretion and flagellar regulator RtsA
Cluster 29414	28901.8325.peg.4621	Two-component system response regulator QseB
Cluster 29466	590.14456.peg.5144	Nitrogen metabolism regulator GlnR, OmpR family
Cluster 29474	590.14532.peg.5686	Methyltransferase SCO0408
Cluster 29487	590.15647.peg.1876	Multidrug efflux system EmrAB-OMF, inner-membrane proton/drug antiporter EmrB (MFS type)
Cluster 29490	590.15691.peg.4908	Heterodimeric efflux ABC transporter, permease/ATP-binding subunit 2
Cluster 29590	28901.1609.peg.4092	Multidrug efflux system AcrEF-TolC, membrane fusion component AcrE
Cluster 29591	28901.3003.peg.5122	Pentapeptide repeat protein QnrB family
Cluster 29606	28901.8317.peg.2640	Putative transcriptional regulator STM3175
Cluster 29692	590.16508.peg.4072	DNA-binding response regulator KdpE
Cluster 29695	590.16974.peg.4711	DNA-binding response regulator KdpE
Cluster 29741	115981.22.peg.286|DD66_04210	Protein PhnO
Cluster 29777	28901.8438.peg.5076	Tetracycline resistance, MFS efflux pump => Tet(B)
Cluster 29804	590.12583.peg.4777	ABC transporter involved in cytochrome c biogenesis, ATPase component CcmA
Cluster 29829	590.14242.peg.5047	ABC transporter involved in cytochrome c biogenesis, ATPase component CcmA
Cluster 29835	590.14481.peg.5074	ABC transporter involved in cytochrome c biogenesis, ATPase component CcmA
Cluster 29837	590.14522.peg.2274	hypothetical protein
Cluster 29850	590.15692.peg.5183	ABC transporter involved in cytochrome c biogenesis, ATPase component CcmA
Cluster 29872	590.17033.peg.5258	ABC transporter involved in cytochrome c biogenesis, ATPase component CcmA
Cluster 29876	590.17248.peg.1950	ABC transporter involved in cytochrome c biogenesis, ATPase component CcmA
Cluster 29878	590.17315.peg.5129	ABC transporter involved in cytochrome c biogenesis, ATPase component CcmA
Cluster 29989	28901.9077.peg.4916	Dihydropteroate synthase type-2 (EC 2.5.1.15) @ Sulfonamide resistance protein
Cluster 30038	590.15362.peg.3668	ABC transporter involved in cytochrome c biogenesis, ATPase component CcmA
Cluster 30051	590.15890.peg.5055	Phosphate regulon sensor protein PhoR (SphS) (EC 2.7.13.3)
Cluster 30060	590.16284.peg.4916	Two-component transcriptional response regulator, LuxR family
Cluster 30071	590.16855.peg.5083	Uncharacterized MFS-type transporter
Cluster 30130	149390.3.peg.3697|DE40_22495	Acetyltransferase
Cluster 30139	1620419.82.peg.288|DE59_07110	hypothetical protein
Cluster 30201	590.13226.peg.2855	3-hydroxybenzoate 6-monooxygenase (EC 1.14.13.24)
Cluster 30235	590.15691.peg.4930	hypothetical protein
Cluster 30245	590.16049.peg.4980	Ribosome protection-type tetracycline resistance related proteins
Cluster 30246	590.16381.peg.4031	hypothetical protein
Cluster 30370	590.13702.peg.2238	Protein AraJ precursor
Cluster 30419	590.17513.peg.2839	Spermidine N1-acetyltransferase (EC 2.3.1.57)
Cluster 30448	1079901.3.peg.2813|DD68_16770	Multidrug resistance regulator EmrR (MprA)
Cluster 30517	28901.8226.peg.2967	Putative monooxygenase STM1546
Cluster 30563	590.12725.peg.3662	Type III secretion transcriptional activator HilA
Cluster 30602	590.15943.peg.5273	Acetyltransferase, GNAT family
Cluster 30609	590.16480.peg.4792	hypothetical protein
Cluster 30616	590.16845.peg.5256	hypothetical protein
Cluster 30659	1160769.3.peg.4673|AEU85_06650	Acetyltransferase
Cluster 30712	28901.9021.peg.2652	Transcriptional regulator of fimbriae expression FimZ (LuxR/UhpA family)
Cluster 30727	590.12335.peg.636	Transcriptional regulator of fimbriae expression FimZ (LuxR/UhpA family)
Cluster 30732	590.12469.peg.4600	ABC transporter involved in cytochrome c biogenesis, ATPase component CcmA
Cluster 30739	590.12747.peg.4977	Uncharacterized N-acetyltransferase YjgM
Cluster 30740	590.12778.peg.4858	Uncharacterized MFS-type transporter
Cluster 30773	590.16089.peg.4996	D-alanine--D-alanine ligase (EC 6.3.2.4)
Cluster 30876	28901.8374.peg.4265	Putative transcriptional regulator MarT
Cluster 30909	590.12552.peg.4197	Type III secretion and flagellar regulator RtsA
Cluster 30913	590.13279.peg.4087	Efflux transport system, outer membrane factor (OMF) lipoprotein
Cluster 30918	590.13695.peg.4021	ABC transporter involved in cytochrome c biogenesis, ATPase component CcmA
Cluster 31069	28901.8528.peg.4674	Sensor histidine kinase PhoQ (EC 2.7.13.3)
Cluster 31230	28901.8561.peg.4282	DNA-binding response regulator KdpE
Cluster 31244	28901.9183.peg.4590	Efflux transport system, outer membrane factor (OMF) lipoprotein
Cluster 31304	590.15801.peg.3907	L-amino acid N-acyltransferase MnaT
Cluster 31321	590.17237.peg.4219	Redox-sensitive transcriptional activator SoxR
Cluster 31375	115981.19.peg.276	Dihydropteroate synthase type-2 (EC 2.5.1.15) @ Sulfonamide resistance protein
Cluster 31426	28901.8668.peg.4740	Transcriptional regulator of fimbriae expression FimZ (LuxR/UhpA family)
Cluster 31454	590.12658.peg.1150	UDP-galactopyranose mutase (EC 5.4.99.9)
Cluster 31466	590.13753.peg.5072	Phosphate regulon transcriptional regulatory protein PhoB (SphR)
Cluster 31474	590.14147.peg.5286	Hydroxyacylglutathione hydrolase (EC 3.1.2.6)
Cluster 31477	590.14193.peg.5064	hypothetical protein
Cluster 31480	590.14303.peg.4591	Uncharacterized N-acetyltransferase YjgM
Cluster 31481	590.14303.peg.5121	Peptidoglycan D,D-transpeptidase MrdA (EC 3.4.16.4)
Cluster 31506	590.16543.peg.5460	Two-component transcriptional response regulator, LuxR family
Cluster 31597	28901.8505.peg.4402	Putative transport protein
Cluster 31639	590.14205.peg.4915	Alanine racemase (EC 5.1.1.1)
Cluster 31754	28901.770.peg.4498|IN45_23655	Dihydrofolate reductase (EC 1.5.1.3)
Cluster 31779	28901.8419.peg.5704	ribosomal-protein-alanine N-acetyltransferase
Cluster 31800	590.12402.peg.922	Fosmidomycin resistance protein
Cluster 31813	590.14179.peg.4829	FIG00738105: hypothetical protein
Cluster 31861	590.17182.peg.4542	ABC transporter involved in cytochrome c biogenesis, ATPase component CcmA
Cluster 31977	590.13357.peg.1026	Methyl viologen resistance protein SmvA
Cluster 32016	590.15849.peg.3141	Sensory histidine kinase BaeS
Cluster 32060	108619.158.peg.4643|C4755_16550	Possible copper-binding protein
Cluster 32086	28150.52.peg.2952|C4861_13945	Ribosomal-protein-S18p-alanine acetyltransferase (EC 2.3.1.128)
Cluster 32117	28901.8777.peg.1193	Transcriptional regulatory protein PhoP
Cluster 32133	590.13006.peg.4866	ABC transporter involved in cytochrome c biogenesis, ATPase component CcmA
Cluster 32137	590.13438.peg.4749	ABC transporter involved in cytochrome c biogenesis, ATPase component CcmA
Cluster 32154	590.14367.peg.5079	hypothetical protein
Cluster 32171	590.15857.peg.1	c-di-GMP phosphodiesterase (EC 3.1.4.52) => PdeR
Cluster 32177	590.16067.peg.4929	ABC transporter ATP-binding protein
Cluster 32195	590.17118.peg.1036	Transcriptional regulator STM1266
Cluster 32223	1079901.3.peg.1491|DD68_11575	Tn21 protein of unknown function Urf2
Cluster 32255	28147.38.peg.1622	Putative two-component system response regulator YedW
Cluster 32287	28901.8424.peg.4988	Aminoglycoside 6-phosphotransferase (EC 2.7.1.72) => APH(6)-Ic/APH(6)-Id
Cluster 32334	590.14937.peg.5041	predicted DNA-binding transcriptional regulator
Cluster 32416	108619.160.peg.2026|C4790_25010	Dihydrofolate reductase (EC 1.5.1.3)
Cluster 32438	149539.893.peg.3963	Galactose/methyl galactoside ABC transporter, ATP-binding protein MglA (EC 3.6.3.17)
Cluster 32447	192955.76.peg.5082	ABC transporter involved in cytochrome c biogenesis, ATPase component CcmA
Cluster 32487	28901.9153.peg.4034	Copper sensory histidine kinase CusS
Cluster 32535	590.16089.peg.5014	Branched-chain amino acid ABC transporter, ATP-binding protein LivG (TC 3.A.1.4.1)
Cluster 32536	590.16179.peg.4515	ABC transporter involved in cytochrome c biogenesis, ATPase component CcmA
Cluster 32549	590.17133.peg.5196	Branched-chain amino acid ABC transporter, ATP-binding protein LivF (TC 3.A.1.4.1)
Cluster 32720	590.16526.peg.5030	Two-component system sensor histidine kinase SCO3740
Cluster 32814	28901.8296.peg.3794	BarA-associated response regulator UvrY (= GacA = SirA)
Cluster 32875	590.14727.peg.4616	Aminoglycoside 6-phosphotransferase (EC 2.7.1.72) => APH(6)-Ic/APH(6)-Id
Cluster 32933	1079901.3.peg.2524|DD68_15365	L-methionine N-acetyltransferase @ L-phenylalanine N-acetyltransferase (EC 2.3.1.53)
Cluster 32962	149539.886.peg.2678|BTN66_13105	Putative transport protein
Cluster 33033	590.13056.peg.4357	ABC transporter involved in cytochrome c biogenesis, ATPase component CcmA
Cluster 33043	590.14018.peg.3283	Transcriptional regulator, TetR family
Cluster 33050	590.14217.peg.5164	Protein-L-isoaspartate O-methyltransferase (EC 2.1.1.77)
Cluster 33065	590.15444.peg.1015	D-lactate dehydrogenase (EC 1.1.1.28)
Cluster 33154	149391.5.peg.1375	Cobalt ECF transporter, ATPase component of energizing module CbiO
Cluster 33166	28144.34.peg.733|DD76_04830	hypothetical protein
Cluster 33198	28901.9098.peg.4990	Aminoglycoside 6-phosphotransferase, putative
Cluster 33215	590.12515.peg.4984	Lincosamide nucleotidyltransferase => Lnu(A)
Cluster 33272	590.16974.peg.5042	Acetyltransferase, GNAT family
Cluster 33345	28901.8211.peg.4788	Dihydrofolate reductase (EC 1.5.1.3)
Cluster 33365	28901.8625.peg.4830	Putative transmembrane transport protein
Cluster 33404	590.13563.peg.4297	Tetracycline resistance, MFS efflux pump => Tet(B)
Cluster 33470	1079901.3.peg.2869|DD68_17030	Ethanolamine utilization protein EutP
Cluster 33715	1697390.3.peg.2092	Macrolide export ATP-binding/permease protein MacB
Cluster 33732	28901.819.peg.1276|IN47_15790	Aminoglycoside N(3)-acetyltransferase (EC 2.3.1.81) => AAC(3)-I
Cluster 33748	28901.8641.peg.4971	Uncharacterized transcriptional regulator YijO, AraC family
Cluster 33749	28901.8684.peg.9	BarA-associated response regulator UvrY (= GacA = SirA)
Cluster 33788	590.14516.peg.5266	Transcriptional regulator, MerR family
Cluster 33832	590.17005.peg.2406	Uncharacterized MFS-type transporter YtbD
Cluster 33911	28901.764.peg.2994|IN24_19075	Dihydrofolate reductase (EC 1.5.1.3)
Cluster 33942	28901.8517.peg.5396	Dihydrofolate reductase (EC 1.5.1.3)
Cluster 33977	590.13168.peg.960	Multiple antibiotic resistance protein MarR
Cluster 33984	590.13942.peg.450	Transcriptional regulator STM1671, AraC family
Cluster 34006	590.14727.peg.4484	Aminoglycoside 6-phosphotransferase (EC 2.7.1.72) => APH(6)-Ic/APH(6)-Id
Cluster 34031	590.16219.peg.5340	geranylgeranyl reductase
Cluster 34147	28901.8686.peg.2703	Transcriptional regulator, MerR family
Cluster 34266	108619.141.peg.4853|C4793_07280	Acetyltransferase
Cluster 34389	590.14007.peg.1350	BarA-associated response regulator UvrY (= GacA = SirA)
Cluster 34481	1079901.3.peg.3555|DD68_19835	Transcriptional regulator, MerR family
Cluster 34555	28901.8226.peg.4865	Class A beta-lactamase (EC 3.5.2.6) => TEM family
Cluster 34785	590.12286.peg.5030	ABC transporter involved in cytochrome c biogenesis, ATPase component CcmA
Cluster 34811	590.14155.peg.2111	Nitrate/nitrite response regulator protein NarP
Cluster 34858	598.25.peg.2807|C4747_03765	Copper/silver efflux RND transporter, transmembrane protein CusA
Cluster 34875	1079901.3.peg.2989|DD68_17645	Redox-sensitive transcriptional activator SoxR
Cluster 34887	1160769.3.peg.4666|AEU85_06615	Transcriptional regulator, MerR family
Cluster 34949	28901.8812.peg.1444	Class C beta-lactamase (EC 3.5.2.6) => CMY/CMY-2/CFE/LAT family
Cluster 35001	590.14463.peg.4841	ABC transporter, ATP-binding protein YejF
Cluster 35008	590.14937.peg.5080	predicted DNA-binding transcriptional regulator
Cluster 35017	590.15801.peg.483	2-ketoaldonate reductase, broad specificity (EC 1.1.1.215)
Cluster 35036	590.16995.peg.2693	ABC transporter involved in cytochrome c biogenesis, ATPase component CcmA
Cluster 35059	85569.323.peg.3883|ERS011638_03755	Uncharacterized N-acetyltransferase YjaB
Cluster 35103	149387.5.peg.5037|AEV14_06610	Mercuric resistance operon regulatory protein MerR
Cluster 35106	149539.886.peg.3544	Bis-ABC ATPase YbiT
Cluster 35247	590.16543.peg.5220	Transcriptional regulator, MecI family
Cluster 35248	590.16713.peg.3420	Multidrug efflux system MdtABC-TolC, inner-membrane proton/drug antiporter MdtB (RND type)
Cluster 35375	590.12197.peg.4537	ABC transporter involved in cytochrome c biogenesis, ATPase component CcmA
Cluster 35390	590.13965.peg.4290	ABC transporter involved in cytochrome c biogenesis, ATPase component CcmA
Cluster 35407	590.15714.peg.4263	ABC transporter involved in cytochrome c biogenesis, ATPase component CcmA
Cluster 35412	590.15883.peg.4584	Efflux transport system, outer membrane factor (OMF) lipoprotein
Cluster 35434	611.81.peg.3538	Overcoming lysogenization defect protein
Cluster 35539	28901.8764.peg.3741	Type III secretion transcriptional regulator HilD
Cluster 35567	590.12356.peg.5003	hypothetical protein
Cluster 35599	590.14247.peg.4919	Glutamate Aspartate transport ATP-binding protein GltL (TC 3.A.1.3.4)
Cluster 35647	590.17092.peg.5294	Efflux ABC transporter, ATP-binding protein
Cluster 35827	590.17492.peg.110	Multidrug efflux system MdtABC-TolC, inner-membrane proton/drug antiporter MdtB (RND type)
Cluster 35957	590.12545.peg.932	ABC transporter involved in cytochrome c biogenesis, ATPase component CcmA
Cluster 35967	590.13615.peg.4833	ABC transporter involved in cytochrome c biogenesis, ATPase component CcmA
Cluster 36014	590.16253.peg.4926	hypothetical protein
Cluster 36024	590.16451.peg.5418	YbjA protein
Cluster 36033	590.17083.peg.4690	Mercuric resistence transcriptional repressor, MerD
Cluster 36131	28901.8578.peg.3164	BarA-associated response regulator UvrY (= GacA = SirA)
Cluster 36240	590.16748.peg.4259	Methyl-accepting chemotaxis protein I (serine chemoreceptor protein)
Cluster 36248	590.17421.peg.1228	Transcriptional regulator, MerR family
Cluster 36270	1079901.3.peg.600|DD68_02900	Aminoglycoside N(6')-acetyltransferase (EC 2.3.1.82) => AAC(6')-Ic,f,g,h,j,k,l,r-z
Cluster 36373	28901.8552.peg.2061	Aminoglycoside N(6')-acetyltransferase (EC 2.3.1.82) => AAC(6')-Ic,f,g,h,j,k,l,r-z
Cluster 36397	590.12262.peg.1386	Aminoglycoside N(6')-acetyltransferase (EC 2.3.1.82) => AAC(6')-Ic,f,g,h,j,k,l,r-z
Cluster 36426	590.14233.peg.5127	Translation elongation factor G
Cluster 36455	590.16344.peg.501	Aminoglycoside N(6')-acetyltransferase (EC 2.3.1.82) => AAC(6')-Ic,f,g,h,j,k,l,r-z
Cluster 36460	590.16543.peg.5527	hypothetical protein
Cluster 36468	590.17092.peg.5230	hypothetical protein
Cluster 36498	108619.100.peg.2361|B5013_07160	Mercuric resistance operon regulatory protein MerR
Cluster 36501	108619.100.peg.3580|B5013_22145	Multiple antibiotic resistance protein MarA
Cluster 36510	108619.160.peg.2036|C4790_25060	Mercuric resistance operon regulatory protein MerR
Cluster 36550	1620419.69.peg.4181|DE20_23250	Mercuric resistance operon regulatory protein MerR
Cluster 36681	590.13871.peg.5113	Mercuric resistance operon regulatory protein MerR
Cluster 36723	590.15801.peg.2846	Protein PhnO
Cluster 36815	192955.87.peg.948	Ferric enterobactin transport ATP-binding protein FepC (TC 3.A.1.14.2)
Cluster 36844	28901.8416.peg.3399	Di-tripeptide/H+ symporter DtpC
Cluster 36920	590.16452.peg.5263	Efflux ABC transporter, ATP-binding protein
Cluster 37150	1079901.3.peg.1871|DD68_12250	Transcriptional regulator ZntR, MerR family
Cluster 37233	28901.8226.peg.4839	Fosfomycin resistance protein FosA
Cluster 37255	439853.4.peg.303|DE77_24425	Lipoprotein releasing system transmembrane protein LolE
Cluster 37296	590.14668.peg.5030	Uncharacterized MFS-type transporter STM3832
Cluster 37383	165302.11.peg.2993|DF13_15080	Fosfomycin resistance protein FosA
Cluster 37384	1697391.3.peg.414|AEU14_05965	Sensor protein
Cluster 37430	28901.8552.peg.385	Fosfomycin resistance protein FosA
Cluster 37432	28901.8740.peg.742	Transcriptional regulatory protein PhoP
Cluster 37444	28901.9152.peg.5606	Dihydropteroate synthase type-2 (EC 2.5.1.15) @ Sulfonamide resistance protein
Cluster 37460	590.12772.peg.4956	Uncharacterized MFS-type transporter STM3832
Cluster 37505	590.16381.peg.4025	hypothetical protein
Cluster 37585	28150.52.peg.2272|C4861_10720	Copper resistance transcriptional regulator CueR (MerR family)
Cluster 37701	590.17092.peg.5565	Polysaccharide ABC transporter, ATP-binding protein
Cluster 37753	108619.19.peg.4827|DE44_24735	hypothetical protein
Cluster 37808	28901.8380.peg.5053	Fosfomycin resistance protein FosA
Cluster 37847	590.13260.peg.132	Sensor protein
Cluster 37849	590.13556.peg.5126	Tetracycline resistance, MFS efflux pump => Tet(B)
Cluster 37887	590.16284.peg.4888	hypothetical protein
Cluster 37890	590.16363.peg.1950	Secretion system regulator of DegU/UvrY/BvgA type
Cluster 37903	590.16845.peg.5224	Uncharacterized MFS-type transporter
Cluster 38241	590.16108.peg.2234	L-rhamnose operon transcriptional activator RhaR
Cluster 38316	149387.5.peg.5020|AEV14_06535	Cd(II)/Pb(II)-responsive transcriptional regulator
Cluster 38319	149539.893.peg.2004	Protein AraJ precursor
Cluster 38372	590.12055.peg.4872	Vitamin B12 ABC transporter, ATP-binding protein BtuD
Cluster 38404	590.14208.peg.5139	hypothetical protein
Cluster 38434	590.15801.peg.4786	Branched-chain amino acid ABC transporter, ATP-binding protein LivG (TC 3.A.1.4.1)
Cluster 38516	1620418.3.peg.4239	Sensor protein
Cluster 38601	590.13912.peg.1152	BarA-associated response regulator UvrY (= GacA = SirA)
Cluster 38855	590.16440.peg.4999	Predicted transcriptional regulator LiuR of leucine degradation pathway, MerR family
Cluster 38869	590.16974.peg.4948	hypothetical protein
Cluster 39007	590.13571.peg.1376	ABC transporter protein IroC
Cluster 39072	85569.53.peg.4207|ERS011689_03921	Spermidine export protein MdtI
Cluster 39208	590.14233.peg.5088	Two-component transcriptional response regulator, LuxR family
Cluster 39251	590.17497.peg.1	Transcriptional regulator STM1671, AraC family
Cluster 39323	28150.16.peg.2820	MBL-fold metallo-hydrolase superfamily
Cluster 39383	590.12063.peg.4575	Putative transport protein
Cluster 39389	590.12456.peg.3483	Right origin-binding protein
Cluster 39434	590.15759.peg.5209	hypothetical protein
Cluster 39475	1079901.3.peg.1124|DD68_09825	Chemotaxis regulator - transmits chemoreceptor signals to flagellar motor components CheY
Cluster 39630	590.16452.peg.5409	Branched-chain amino acid ABC transporter, ATP-binding protein LivG (TC 3.A.1.4.1)
Cluster 39725	192955.111.peg.5087	ABC transporter involved in cytochrome c biogenesis, ATPase component CcmA
Cluster 39743	28901.795.peg.3056|IN13_14550	hypothetical protein
Cluster 39765	28901.8816.peg.4892	DNA-binding response regulator KdpE
Cluster 39854	590.16644.peg.412	DNA-binding transcriptional dual regulator SoxS
Cluster 40005	590.14169.peg.4819	Two-component transcriptional response regulator, LuxR family
Cluster 40023	590.15174.peg.209	Sensor protein
Cluster 40065	590.17308.peg.4946	ABC transporter involved in cytochrome c biogenesis, ATPase component CcmA
Cluster 40182	28901.9153.peg.4920	Right origin-binding protein
Cluster 40222	590.14456.peg.5061	Redox-sensitive transcriptional activator SoxR
Cluster 40226	590.14583.peg.5196	bleomycin resistance protein
Cluster 40237	590.15801.peg.1186	Transcriptional activator RamA
Cluster 40333	192955.107.peg.947|AEX02_07295	Efflux transport system, outer membrane factor (OMF) lipoprotein
Cluster 40420	590.13719.peg.4704	SSU ribosomal protein S12p (S23e)
Cluster 40481	590.17088.peg.3175	Ferrichrome transport ATP-binding protein FhuC (TC 3.A.1.14.3)
Cluster 40501	1079901.3.peg.2618|DD68_15810	SSU ribosomal protein S12p (S23e)
Cluster 40553	28150.14.peg.339|DD41_04350	Sensor protein
Cluster 40563	28901.776.peg.1419	Dihydropteroate synthase type-2 (EC 2.5.1.15) @ Sulfonamide resistance protein
Cluster 40567	28901.792.peg.3944|IO10_19610	Uncharacterized MFS-type transporter STM3832
Cluster 40603	28901.8619.peg.4093	c-di-GMP phosphodiesterase (EC 3.1.4.52) => PdeF
Cluster 40611	28901.8982.peg.4173	Tetracycline resistance, MFS efflux pump => Tet(A)
Cluster 40643	590.14179.peg.5168	SSU ribosomal protein S12p (S23e)
Cluster 40990	28901.8532.peg.5113	Alpha-ketoglutarate permease
Cluster 41060	590.15425.peg.502	Transcriptional regulator STM1671, AraC family
Cluster 41090	590.17074.peg.4778	ABC transporter involved in cytochrome c biogenesis, ATPase component CcmA
Cluster 41121	108619.100.peg.2356|B5013_07135	Mercuric resistence transcriptional repressor, MerD
Cluster 41141	149387.5.peg.5042|AEV14_06635	Mercuric resistence transcriptional repressor, MerD
Cluster 41150	1620419.69.peg.4186|DE20_23275	Mercuric resistence transcriptional repressor, MerD
Cluster 41168	28150.63.peg.5497|AM374_01545	bleomycin resistance protein
Cluster 41322	1079901.3.peg.454|DD68_02205	Spermidine export protein MdtJ
Cluster 41341	108619.160.peg.2041|C4790_25085	Mercuric resistence transcriptional repressor, MerD
Cluster 41381	149539.891.peg.1100	Cobalt ECF transporter, ATPase component of energizing module CbiO
Cluster 41510	590.15801.peg.201	Spermidine export protein MdtJ
Cluster 41535	590.16855.peg.5118	Branched-chain amino acid ABC transporter, ATP-binding protein LivF (TC 3.A.1.4.1)
Cluster 41907	28901.9195.peg.3007	hypothetical protein
Cluster 41923	590.12507.peg.394	Fosfomycin resistance protein FosA
Cluster 41990	590.16067.peg.5119	Uncharacterized MFS-type transporter
Cluster 41994	590.16197.peg.1634	hypothetical protein
Cluster 42132	28901.8967.peg.2799	Multidrug efflux system EmrAB-OMF, membrane fusion component EmrA
Cluster 42172	590.14179.peg.4820	Uncharacterized MFS-type transporter
Cluster 42417	590.14355.peg.4878	hypothetical protein
Cluster 42429	590.15239.peg.1410	STY3078 protein
Cluster 42517	108619.160.peg.2029|C4790_25025	Small multidrug resistance (SMR) efflux transporter => QacE delta 1, quaternary ammonium compounds
Cluster 42615	28901.8718.peg.3655	HTH-type transcriptional regulator MlrA
Cluster 42869	590.14393.peg.1616	Multidrug efflux pump MdfA/Cmr (of MFS type), broad spectrum
Cluster 42892	590.15801.peg.629	Phosphoglycerate transporter protein PgtP
Cluster 42905	590.16192.peg.4944	hypothetical protein
Cluster 42919	590.16974.peg.4838	Efflux ABC transporter, ATP-binding protein
Cluster 43038	28901.9029.peg.4569	Di-tripeptide/H+ symporter DtpC
Cluster 43120	590.15971.peg.3542	Spermidine export protein MdtJ
Cluster 43132	590.16602.peg.3417	Transcriptional activator RamA
Cluster 43190	1620419.78.peg.3738|DE23_02000	Acetyltransferase
Cluster 43224	28901.8320.peg.122	Electron transfer flavoprotein-quinone oxidoreductase YdiS
Cluster 43287	590.13752.peg.2986	Di-tripeptide/H+ symporter DtpC
Cluster 43290	590.14004.peg.4223	Multidrug efflux system AcrEF-TolC, inner-membrane proton/drug antiporter AcrF (RND type)
Cluster 43318	590.15483.peg.5166	Selenite- and tellurite-inducible protein TsgA
Cluster 43399	108619.19.peg.3515	Transcriptional regulator, MerR family
Cluster 43430	1620418.3.peg.2168|DD63_00905	hypothetical protein
Cluster 43545	590.14342.peg.4869	Tetracycline resistance, MFS efflux pump => Tet(B)
Cluster 43658	149539.890.peg.2999|BTN74_14830	Putative regulatory protein
Cluster 43675	216804.3.peg.3621|AEV28_09415	Putative regulatory protein
Cluster 43683	28150.17.peg.3144|DD65_21070	Small multidrug resistance (SMR) efflux transporter => QacE, quaternary ammonium compounds
Cluster 43686	28901.3003.peg.4462	Small multidrug resistance (SMR) efflux transporter => EmrE, broad substrate specificity
Cluster 43738	590.12192.peg.4954	Galactose/methyl galactoside ABC transporter, ATP-binding protein MglA (EC 3.6.3.17)
Cluster 43788	590.16025.peg.4992	Cell-division-associated, ABC-transporter-like signaling protein FtsX
Cluster 43850	1194162.3.peg.5048|C4805_13440	Sensor protein
Cluster 43871	192955.117.peg.4433	ABC transporter involved in cytochrome c biogenesis, ATPase component CcmA
Cluster 43962	590.14532.peg.5533	Sulfate and thiosulfate import ATP-binding protein CysA (EC 3.6.3.25)
Cluster 43975	590.15801.peg.202	Spermidine export protein MdtI
Cluster 44084	192955.203.peg.4320|C4724_05560	hypothetical protein
Cluster 44122	28901.8441.peg.2199	hypothetical protein
Cluster 44196	590.14558.peg.1570	Oligopeptide ABC transporter, ATP-binding protein OppD (TC 3.A.1.5.1)
Cluster 44237	590.16576.peg.1837	hypothetical protein
Cluster 44239	590.16748.peg.536	Branched-chain amino acid ABC transporter, ATP-binding protein LivG (TC 3.A.1.4.1)
Cluster 44427	590.12996.peg.2119	DNA-binding transcriptional dual regulator SoxS
Cluster 44433	590.13463.peg.1143	DNA-binding transcriptional dual regulator SoxS
Cluster 44434	590.13589.peg.5037	RND efflux system, inner membrane transporter
Cluster 44495	590.17092.peg.5244	Glutamate Aspartate transport ATP-binding protein GltL (TC 3.A.1.3.4)
Cluster 44583	192955.115.peg.5135|DE02_23835	Sensory protein kinase PcoS (EC 2.7.13.3)
Cluster 44730	590.16611.peg.5057	2-polyprenyl-6-methoxyphenol hydroxylase and related FAD-dependent oxidoreductases
Cluster 44950	590.14468.peg.4999	hypothetical protein
Cluster 44992	590.16364.peg.4948	Two-component transcriptional response regulator, OmpR family
Cluster 45473	590.14399.peg.5114	hypothetical protein
Cluster 45578	115981.55.peg.663|C4744_23700	Reactive-chlorine-species-specific transcriptional activator RclR, AraC family
Cluster 45651	28901.8507.peg.1404	O-antigen export system, ATP-binding protein
Cluster 45688	590.12390.peg.4910	Efflux transport system, outer membrane factor (OMF) lipoprotein
Cluster 45703	590.13048.peg.615	Multidrug efflux system EmrAB-OMF, inner-membrane proton/drug antiporter EmrB (MFS type)
Cluster 45779	682797.8.peg.2692|C4761_07960	hypothetical protein
Cluster 46102	28901.779.peg.505	Uncharacterized MFS-type transporter
Cluster 46208	590.12667.peg.4798	ABC transporter involved in cytochrome c biogenesis, ATPase component CcmA
Cluster 46222	590.13650.peg.5047	Multidrug efflux system AcrEF-TolC, inner-membrane proton/drug antiporter AcrF (RND type)
Cluster 46224	590.13760.peg.4891	ABC transporter involved in cytochrome c biogenesis, ATPase component CcmA
Cluster 46230	590.14247.peg.4772	ABC transporter involved in cytochrome c biogenesis, ATPase component CcmA
Cluster 46231	590.14303.peg.5084	Efflux ABC transporter, ATP-binding protein
Cluster 46236	590.14399.peg.5191	Transcriptional regulator, MerR family
Cluster 46247	590.14858.peg.4795	ABC transporter involved in cytochrome c biogenesis, ATPase component CcmA
Cluster 46249	590.15023.peg.4717	ABC transporter involved in cytochrome c biogenesis, ATPase component CcmA
Cluster 46260	590.15714.peg.4045	L-rhamnose operon transcriptional activator RhaR
Cluster 46285	590.16789.peg.5040	ABC transporter involved in cytochrome c biogenesis, ATPase component CcmA
Cluster 46360	115981.15.peg.379	Fosfomycin resistance protein FosA
Cluster 46398	192955.61.peg.951	Tetrathionate reductase two-component response regulator
Cluster 46521	590.14156.peg.4984	Transcriptional regulator, MerR family
Cluster 46573	590.16974.peg.4888	Putative hydrolase in cluster with formaldehyde/S-nitrosomycothiol reductase MscR
Cluster 46716	28901.3870.peg.3390|C4860_16510	Multidrug efflux system, membrane fusion component => MexP of MexPQ-OpmE system
Cluster 46730	28901.8278.peg.4186	Efflux ABC transporter, permease/ATP-binding protein MdlB
Cluster 46820	590.14355.peg.4983	hypothetical protein
Cluster 46825	590.14516.peg.5192	hypothetical protein
Cluster 46943	134047.3.peg.2591	Transcriptional regulator of acrAB operon, AcrR
Cluster 46991	28150.20.peg.2956|DE05_15165	RND efflux system, inner membrane transporter
Cluster 47102	590.14112.peg.2106	Translation elongation factor Tu
Cluster 47122	590.14691.peg.4958	Efflux transport system, outer membrane factor (OMF) lipoprotein
Cluster 47347	28901.8488.peg.3427	Inner membrane transport protein YdiN
Cluster 47557	149539.355.peg.649|AEV52_23045	L-cystine ABC transporter (wide substrate range), ATP-binding protein YecC
Cluster 47670	590.12722.peg.3043	Translation elongation factor Tu
Cluster 47680	590.13898.peg.4549	Translation elongation factor Tu
Cluster 47699	590.14558.peg.4459	Translation elongation factor Tu
Cluster 47704	590.14798.peg.5067	Translation elongation factor Tu
Cluster 48087	108619.19.peg.3385|DE44_18890	hypothetical protein
Cluster 48250	590.13504.peg.3618	ABC transporter, ATP-binding protein STM1635 (cluster 3, basic aa/glutamine/opines)
Cluster 48279	590.14476.peg.568	Sensor histidine kinase PhoQ (EC 2.7.13.3)
Cluster 48313	590.15793.peg.4639	Aminoglycoside 6-phosphotransferase (EC 2.7.1.72) => APH(6)-Ic/APH(6)-Id
Cluster 48501	28901.8564.peg.3250	ABC transporter involved in cytochrome c biogenesis, ATPase component CcmA
Cluster 48503	28901.861.peg.5071|IN82_24455	Macrolide resistance, MFS efflux pump => Mef(B)
Cluster 48573	590.14502.peg.5283	Acetyltransferase
Cluster 48763	28901.8260.peg.4180	FIG00641289: hypothetical protein
Cluster 48769	28901.8295.peg.3087	low-affinity L-arabinose transport system proton symport protein
Cluster 49207	590.14399.peg.5142	hypothetical protein
Cluster 49361	211968.3.peg.4834|AEU77_12410	Copper/silver efflux RND transporter, transmembrane protein CusA
Cluster 49424	28901.8888.peg.4961	diguanylate cyclase/phosphodiesterase (GGDEF & EAL domains) with PAS/PAC sensor(s)
Cluster 49557	85569.346.peg.4611|ERS011622_04463	Translation elongation factor Tu
Cluster 49698	28901.8273.peg.3889	Bis-ABC ATPase Uup
Cluster 49754	590.12289.peg.4565	Sensor protein BasS/PmrB (activates BasR/PmrA)
Cluster 50093	590.13120.peg.1731	Translation elongation factor Tu
Cluster 50131	590.15197.peg.2854	Translation elongation factor Tu
Cluster 50142	590.15801.peg.1554	Response regulator CreB of two-component signal transduction system CreBC
Cluster 50166	590.17529.peg.4896	Translation elongation factor Tu
Cluster 50405	590.14831.peg.4715	Copper/silver efflux RND transporter, transmembrane protein CusA
Cluster 50472	108619.140.peg.1747|C4654_06830	Copper/silver efflux RND transporter, transmembrane protein CusA
Cluster 50629	28901.9088.peg.3783	hypothetical protein
Cluster 50705	590.14756.peg.4482	Translation elongation factor Tu
Cluster 50985	28901.8805.peg.4733	Translation elongation factor Tu
Cluster 51026	28901.9173.peg.5115	Translation elongation factor Tu
Cluster 51028	28901.9184.peg.4775	Translation elongation factor Tu
Cluster 51029	28901.9205.peg.5128	Translation elongation factor Tu
Cluster 51049	590.12303.peg.4044	Subclass B3 beta-lactamase (EC 3.5.2.6)
Cluster 51411	590.15373.peg.5065	diguanylate cyclase/phosphodiesterase (GGDEF & EAL domains) with PAS/PAC sensor(s)
Cluster 51771	590.15801.peg.2849	FIG00637930: hypothetical protein
Cluster 51811	600.11.peg.3141	Ribose ABC transporter, ATP-binding protein RbsA (TC 3.A.1.2.1)
Cluster 51889	149539.341.peg.1766	Probable transport protein HsrA
Cluster 52184	590.16526.peg.5031	Two-component transcriptional response regulator SCO3741, OmpR family
Cluster 52659	108619.155.peg.3337	Putative transcriptional regulator STM3175
Cluster 52977	85569.53.peg.431|ERS011689_00407	Efflux ABC transporter, permease/ATP-binding protein MdlA
Cluster 53270	590.14465.peg.3062	hypothetical protein
Cluster 53457	1620419.11.peg.4755|AEU48_24555	Uncharacterized MFS-type transporter YtbD
Cluster 53511	28901.822.peg.5039|IN55_24435	RND efflux system, inner membrane transporter
Cluster 53558	28901.8497.peg.2051	Putative membrane transport protein
Cluster 53715	590.15801.peg.2713	Lactose permease
Cluster 53889	192955.61.peg.4043	Alanine racemase (EC 5.1.1.1)
Cluster 54115	590.16338.peg.4846	hypothetical protein
Cluster 54305	216804.4.peg.2074|AEW58_21660	DNA-binding response regulator KdpE
Cluster 54409	353569.5.peg.5088	Erythromycin esterase (EC 3.1.1.-) => EreA family
Cluster 54751	28901.8809.peg.5055	Transcriptional regulator, AcrR family
Cluster 54922	590.16664.peg.4864	Transcriptional regulator ZntR, MerR family
Cluster 54923	590.16703.peg.566	NAD-dependent dihydropyrimidine dehydrogenase subunit PreT (EC 1.3.1.1)
Cluster 55185	28901.9136.peg.4736	Translation elongation factor Tu
Cluster 55316	590.15801.peg.419	UPF0226 protein YhhS
Cluster 55519	28901.3869.peg.3847	Sensor protein
Cluster 55605	28901.9216.peg.926	Secretion system regulator of DegU/UvrY/BvgA type
Cluster 55641	590.12465.peg.133	MbtH-like NRPS chaperone => YbdZ
Cluster 55669	590.13708.peg.4367	Putative molybdenum transport ATP-binding protein modF
Cluster 55725	590.15766.peg.748	Putative molybdenum transport ATP-binding protein modF
Cluster 55869	115981.54.peg.1287|C4863_06420	Copper/silver efflux RND transporter, transmembrane protein CusA
Cluster 56412	28901.8949.peg.1958	Uncharacterized transporter MdtD of major facilitator superfamily (MFS)
Cluster 56550	590.15823.peg.5249	putative ABC transporter transmembrane protein
Cluster 56808	28901.9022.peg.618	Multiple antibiotic resistance protein MarA
Cluster 57099	149387.5.peg.1492|AEV14_12085	Copper/silver efflux RND transporter, transmembrane protein CusA
Cluster 57199	28901.8354.peg.3743	c-di-GMP phosphodiesterase (EC 3.1.4.52) => PdeC
Cluster 57806	590.15049.peg.3915	Fosmidomycin resistance protein
Cluster 58116	28901.8549.peg.720	Transcriptional regulator, MerR family
Cluster 58156	58097.44.peg.1688|C4821_08315	hypothetical protein
Cluster 58239	590.14502.peg.5220	hypothetical protein
Cluster 58469	192955.129.peg.5243|DE56_23925	DNA-binding response regulator KdpE
Cluster 58661	590.14932.peg.3844	D-alanyl-D-alanine-carboxypeptidase/endopeptidase AmpH
Cluster 58728	595.68.peg.4991|APL92_23600	Small multidrug resistance (SMR) efflux transporter => QacE delta 1, quaternary ammonium compounds
Cluster 59079	590.14528.peg.4898	Multidrug resistance transporter => Bicyclomycin resistance protein Bcr-1
Cluster 59430	28901.8692.peg.4919	Multidrug resistance transporter => Bicyclomycin resistance protein Bcr-1
Cluster 59437	28901.8844.peg.4967	Multidrug efflux system, membrane fusion component => MexP of MexPQ-OpmE system
Cluster 59794	1620419.32.peg.2795|AEV65_15840	DNA-binding response regulator KdpE
Cluster 60159	1079901.3.peg.2804|DD68_16705	Carbon storage regulator
Cluster 60350	28901.8791.peg.655	Phospholipid ABC transporter ATP-binding protein MlaF
Cluster 60361	28901.9068.peg.761	D-amino acid dehydrogenase (EC 1.4.99.6)
Cluster 60591	108619.100.peg.4016|B5013_10360	hypothetical protein
Cluster 60676	149391.20.peg.3279|C4840_16235	hypothetical protein
Cluster 60726	192955.124.peg.1294	hypothetical protein
Cluster 60747	28147.38.peg.1623|C4686_05310	Putative two-component system response regulator YedW
Cluster 60887	590.12193.peg.2322	Transcriptional regulator of fimbriae expression FimZ (LuxR/UhpA family)
Cluster 60986	590.14073.peg.2134	hypothetical protein
Cluster 61511	590.12504.peg.2182	Transcriptional activator RamA
Cluster 61759	108619.141.peg.715	hypothetical protein
Cluster 61935	28901.8426.peg.4976	D-alanyl-D-alanine dipeptidase (EC 3.4.13.22)
Cluster 61972	28901.9021.peg.3780	hypothetical protein
Cluster 62114	590.15137.peg.5046	Aminoglycoside 3''-nucleotidyltransferase (EC 2.7.7.-) => ANT(3'')-Ia (AadA family)
Cluster 62406	28901.8433.peg.97	Transcriptional regulator STM1671, AraC family
Cluster 62532	590.13567.peg.5055	Aminoglycoside 6-phosphotransferase (EC 2.7.1.72) => APH(6)-Ic/APH(6)-Id
Cluster 62704	90371.912.peg.3113	Putative molybdenum transport ATP-binding protein modF
Cluster 62894	28901.8445.peg.5266	Sensor histidine kinase PhoQ (EC 2.7.13.3)
Cluster 63211	108619.158.peg.2932|C4755_08200	hypothetical protein
Cluster 63357	28901.8481.peg.4688	Multidrug efflux system AcrAB-TolC, inner-membrane proton/drug antiporter AcrB (RND type)
Cluster 63909	28901.9116.peg.4537	Class C beta-lactamase (EC 3.5.2.6) => CMY/CMY-2/CFE/LAT family
Cluster 64093	590.16049.peg.5089	hypothetical protein
Cluster 64103	590.16452.peg.5099	hypothetical protein
Cluster 64312	28901.764.peg.2993|IN24_19070	Aminoglycoside 3''-nucleotidyltransferase (EC 2.7.7.-) => ANT(3'')-Ia (AadA family)
Cluster 64395	28901.8727.peg.4348	Copper sensory histidine kinase CpxA
Cluster 64504	590.13046.peg.1415	23S rRNA (guanine(745)-N(1))-methyltransferase (EC 2.1.1.187)
Cluster 64915	28901.8305.peg.320	hypothetical protein
Cluster 65543	28901.8427.peg.3300	ABC transporter involved in cytochrome c biogenesis, ATPase component CcmA
Cluster 65555	28901.8548.peg.4942	Ribose ABC transporter, ATP-binding protein RbsA (TC 3.A.1.2.1)
Cluster 65581	28901.8882.peg.5151	Probable transport protein HsrA
Cluster 66165	28901.9047.peg.4285	Maltose/maltodextrin transport ATP-binding protein MalK (EC 3.6.3.19)
Cluster 66338	590.15370.peg.4865	Fosfomycin resistance protein FosA
Cluster 66639	28901.772.peg.3683	Uncharacterized transporter MdtD of major facilitator superfamily (MFS)
Cluster 66646	28901.805.peg.4102|IN28_23295	hypothetical protein
Cluster 66700	28901.8564.peg.4747	Multidrug efflux system AcrAB-TolC, inner-membrane proton/drug antiporter AcrB (RND type)
Cluster 66915	590.14867.peg.1980	Lipid A export permease/ATP-binding protein MsbA
Cluster 67320	28901.8481.peg.3916	hypothetical protein
Cluster 67330	28901.8603.peg.4731	Transcriptional regulatory protein PhoP
Cluster 67624	590.16590.peg.66	Osmoprotectant ABC transporter, ATP-binding protein OsmV
Cluster 68203	590.15801.peg.1555	Two-component response regulator CreB
Cluster 68884	590.16135.peg.5174	hypothetical protein
Cluster 68923	590.17318.peg.4733	Mercuric resistance operon regulatory protein MerR
Cluster 69183	28901.8282.peg.4676	hypothetical protein
Cluster 69224	28901.8537.peg.5101	FIG01048273: hypothetical protein
Cluster 69348	590.12808.peg.4728	Class C beta-lactamase (EC 3.5.2.6) => CMY/CMY-2/CFE/LAT family
Cluster 69433	590.15036.peg.4874	hypothetical protein
Cluster 69703	149539.343.peg.3127	hypothetical protein
Cluster 69834	28901.8354.peg.4862	Two-component system response regulator OmpR
Cluster 69887	28901.8766.peg.5087	hypothetical protein
Cluster 70162	590.15845.peg.4401	IS, phage, Tn; Transposon-related functions
Cluster 70203	590.16759.peg.2934	hypothetical protein
Cluster 70222	590.17092.peg.5567	UDP-galactopyranose mutase (EC 5.4.99.9)
Cluster 71107	149390.3.peg.3572|DE40_02320	Copper/silver efflux RND transporter, transmembrane protein CusA
Cluster 71399	590.12184.peg.1079	Copper/silver efflux RND transporter, transmembrane protein CusA
Cluster 71929	1620419.49.peg.4217|AEX00_23965	DNA-binding response regulator KdpE
Cluster 71956	2036204.3.peg.308	hypothetical protein
Cluster 72036	28901.8204.peg.1	hypothetical protein
Cluster 72278	590.12820.peg.3133	hypothetical protein
Cluster 72458	590.15801.peg.1782	Transcriptional regulator, MerR family
Cluster 72703	1151179.3.peg.4504	hypothetical protein
Cluster 72842	2036204.3.peg.4658	hypothetical protein
Cluster 72964	28901.8338.peg.746	hypothetical protein
Cluster 73177	590.12465.peg.1026	hypothetical protein
Cluster 73535	590.17269.peg.1170	hypothetical protein
Cluster 73640	108619.100.peg.4187|B5013_11165	hypothetical protein
Cluster 74369	590.13769.peg.4423	Class C beta-lactamase (EC 3.5.2.6) => CMY/CMY-2/CFE/LAT family
Cluster 74375	590.13793.peg.5180	hypothetical protein
Cluster 74765	98360.49.peg.4227	hypothetical protein
Cluster 75338	28901.8699.peg.4156	Class C beta-lactamase (EC 3.5.2.6) => CMY/CMY-2/CFE/LAT family
Cluster 75415	340190.3.peg.2901	DNA-binding response regulator KdpE
Cluster 75582	590.13012.peg.5005	hypothetical protein
[truncated: 13 more rows]

## Sheet: trimethoprim_sulfamethoxazole
gene cluster	gene ID	AMR Functionality	(Note: entries highlighted as yellow indicate known AMR genes that are also identified by the XGBoost algorithm_
Cluster 8108	108619.101.peg.3792|B5031_03170	Chloramphenicol/florfenicol resistance, MFS efflux pump => FloR family
Cluster 12710	590.12347.peg.7	Oligopeptide ABC transporter, ATP-binding protein OppD (TC 3.A.1.5.1)
Cluster 19213	28901.775.peg.1629|IN54_12080	Aminoglycoside 3''-nucleotidyltransferase (EC 2.7.7.-) => ANT(3'')-Ia (AadA family)
Cluster 31754	28901.770.peg.4498|IN45_23655	Dihydrofolate reductase (EC 1.5.1.3)
Cluster 32416	108619.160.peg.2026|C4790_25010	Dihydrofolate reductase (EC 1.5.1.3)
Cluster 33345	28901.8211.peg.4788	Dihydrofolate reductase (EC 1.5.1.3)
Cluster 33911	28901.764.peg.2994|IN24_19075	Dihydrofolate reductase (EC 1.5.1.3)
Cluster 33942	28901.8517.peg.5396	Dihydrofolate reductase (EC 1.5.1.3)
Cluster 7154	165302.6.peg.1986|AEW72_16365	Tetracycline resistance, MFS efflux pump => Tet(A)
Cluster 8270	108619.160.peg.1941|C4790_24580	Tetracycline resistance, MFS efflux pump => Tet(B)
Cluster 8559	108619.19.peg.5276|DE44_25070	Tetracycline resistance, MFS efflux pump => Tet(C)
Cluster 25561	108619.160.peg.1942|C4790_24585	Tetracycline resistance regulatory protein TetR
Cluster 427	590.17173.peg.4188	Putative inner membrane protein
Cluster 474	595.97.peg.2675	Mechanosensitive channel MscK
Cluster 554	590.15084.peg.614	ABC transporter protein IroC
Cluster 562	1697391.3.peg.4918|AEU14_23670	ABC transporter protein IroC
Cluster 566	590.15801.peg.4528	ABC transporter protein IroC
Cluster 606	590.16109.peg.3844	Efflux ABC transporter for glutathione/L-cysteine, essential for assembly of bd-type respiratory oxidases => CydD subunit
Cluster 673	590.14027.peg.1380	Aminoglycosides efflux system AcrAD-TolC, inner-membrane proton/drug antiporter AcrD (RND type)
Cluster 695	590.16775.peg.4371	Carbamoyl-phosphate synthase large chain (EC 6.3.5.5)
Cluster 722	85569.265.peg.3990|ERS011676_03828	Multidrug efflux system, inner membrane proton/drug antiporter (RND type) => MexQ of MexPQ-OpmE system
Cluster 724	28901.9006.peg.2930	Copper/silver efflux RND transporter, transmembrane protein CusA
Cluster 737	28901.763.peg.1223	Exonuclease SbcC
Cluster 747	590.15326.peg.3943	Multidrug efflux system AcrAB-TolC, inner-membrane proton/drug antiporter AcrB (RND type)
Cluster 751	85569.53.peg.3066|ERS011689_02859	Multidrug transporter MdtB
Cluster 753	28901.8296.peg.4838	RND efflux system, inner membrane transporter
Cluster 755	590.16451.peg.5353	RND efflux system, inner membrane transporter
Cluster 761	590.15801.peg.1825	Exonuclease SbcC
Cluster 768	1079901.3.peg.1730|DD68_04135	Multidrug efflux system MdtABC-TolC, inner-membrane proton/drug antiporter MdtB (RND type)
Cluster 779	590.14018.peg.3400	hypothetical protein
Cluster 780	1079901.3.peg.2031|DD68_13045	Multidrug efflux system AcrEF-TolC, inner-membrane proton/drug antiporter AcrF (RND type)
Cluster 794	149387.5.peg.4942|AEV14_06160	hypothetical protein
Cluster 807	28901.8596.peg.4459	autotransporter
Cluster 810	1079901.3.peg.1729|DD68_04130	Multidrug efflux system MdtABC-TolC, inner-membrane proton/drug antiporter MdtC (RND type)
Cluster 867	590.13738.peg.2390	Sensor histidine kinase RcsC (EC 2.7.13.3)
Cluster 889	108619.158.peg.3151|C4755_09275	hypothetical protein
Cluster 908	590.14189.peg.3416	Multidrug efflux system AcrAB-TolC, inner-membrane proton/drug antiporter AcrB (RND type)
Cluster 925	590.15747.peg.4628	Excinuclease ABC subunit A
Cluster 991	590.17206.peg.1417	Secretion system regulator: Sensor component (EC 2.7.3.-) (EC 2.7.1.40)
Cluster 992	28901.8374.peg.4556	Trimethylamine-N-oxide sensor histidine kinase TorS (EC 2.7.13.3)
Cluster 1037	85569.228.peg.2297|ERS011643_02217	Ribosome-associated ATPase RbbA
Cluster 1046	590.15801.peg.110	Secretion system regulator: Sensor component (EC 2.7.3.-) (EC 2.7.1.40)
Cluster 1051	1079901.3.peg.3393|DD68_19085	Signal transduction histidine-protein kinase BarA (EC 2.7.13.3)
Cluster 1088	28901.9125.peg.2438	Multidrug efflux system MdtABC-TolC, inner-membrane proton/drug antiporter MdtB (RND type)
Cluster 1100	590.12396.peg.1679	Secretion system regulator: Sensor component (EC 2.7.3.-) (EC 2.7.1.40)
Cluster 1104	590.13483.peg.2675	Osmosensitive K+ channel histidine kinase KdpD
Cluster 1110	28901.775.peg.4722|IN54_05020	hypothetical protein
Cluster 1122	590.12331.peg.3393	Integral membrane protein
Cluster 1133	590.13949.peg.4993	Trk potassium uptake system protein TrkA
Cluster 1139	590.14905.peg.5014	Translation elongation factor G
Cluster 1140	590.15801.peg.1673	Translation initiation factor 2
Cluster 1159	1079901.3.peg.4434|DD68_22960	Phosphotransferase RcsD
Cluster 1170	28901.3869.peg.1070|C4801_20960	Adenylate cyclase (EC 4.6.1.1)
Cluster 1175	192954.27.peg.3148|DE42_17270	Excinuclease ABC subunit A paralog of unknown function
Cluster 1176	28901.8863.peg.5005	Excinuclease ABC subunit A paralog of unknown function
Cluster 1240	28901.8631.peg.1265	Translation initiation factor 2
Cluster 1287	28901.8614.peg.3925	Osmosensitive K+ channel histidine kinase KdpD
Cluster 1371	590.12406.peg.2661	c-di-GMP phosphodiesterase (EC 3.1.4.52) => PdeF
Cluster 1500	85569.53.peg.3103|ERS011689_02894	Sensor histidine kinase YehU
Cluster 1518	149539.885.peg.3070|BTN71_15055	Aerobic respiration control sensor protein ArcB (EC 2.7.13.3)
Cluster 1520	28901.8419.peg.5630	hypothetical protein
Cluster 1580	260680.4.peg.723|AEU78_08655	hypothetical protein
Cluster 1604	590.16775.peg.4043	Sulfate adenylyltransferase subunit 2 (EC 2.7.7.4)
Cluster 1623	590.14755.peg.700	Tricarboxylate transport sensor protein TctE => Citrate response regulator CitA
Cluster 1699	590.15374.peg.1521	Tricarboxylate transport sensor protein TctE => Citrate response regulator CitA
Cluster 1890	590.15801.peg.3664	c-di-GMP phosphodiesterase (EC 3.1.4.52) => PdeF
Cluster 1936	1079901.3.peg.2923|DD68_17330	c-di-GMP phosphodiesterase (EC 3.1.4.52) => PdeA
Cluster 1938	1620419.70.peg.3959|DE30_21375	Bacteriocin/lantibiotic efflux ABC transporter, permease/ATP-binding protein
Cluster 1940	590.15801.peg.609	c-di-GMP phosphodiesterase (EC 3.1.4.52) => PdeA
Cluster 1953	1079901.3.peg.1027|DD68_09360	Type I secretion system ATPase, LssB family LapB
Cluster 1986	590.14399.peg.4705	Excinuclease ABC subunit A
Cluster 2067	1620419.28.peg.2337|AEV47_15535	hypothetical protein
Cluster 2134	108619.152.peg.2137|C4717_25770	Bacteriocin/lantibiotic efflux ABC transporter, permease/ATP-binding protein
Cluster 2141	85569.53.peg.3917|ERS011689_03646	Uncharacterized protein ylaB
Cluster 2168	1243597.3.peg.1051|C4797_17930	Bacteriocin/lantibiotic efflux ABC transporter, permease/ATP-binding protein
Cluster 2169	1243597.3.peg.2244|C4797_21200	Uncharacterized protein ylaB
Cluster 2175	108619.162.peg.5|C4778_21845	Bacteriocin/lantibiotic efflux ABC transporter, permease/ATP-binding protein
Cluster 2177	1697391.3.peg.4927|AEU14_23715	Bacteriocin/lantibiotic efflux ABC transporter, permease/ATP-binding protein
Cluster 2180	28901.2717.peg.1058	Bacteriocin/lantibiotic efflux ABC transporter, permease/ATP-binding protein
Cluster 2184	28901.8419.peg.5256	Bacteriocin/lantibiotic efflux ABC transporter, permease/ATP-binding protein
Cluster 2185	590.14674.peg.1607	Secretion system regulator: Sensor component (EC 2.7.3.-) (EC 2.7.1.40)
Cluster 2264	108619.100.peg.3963|B5013_10100	Type I secretion system ATPase, LssB family LapB
Cluster 2279	28901.8378.peg.4359	Putative alkyl/aryl-sulfatase YjcS
Cluster 2290	590.17306.peg.5093	hypothetical protein
Cluster 2334	590.12374.peg.4367	Trimethylamine-N-oxide sensor histidine kinase TorS (EC 2.7.13.3)
Cluster 2388	590.15801.peg.2851	Membrane fusion component MdtO of tripartite multidrug resistance system
Cluster 2389	590.16019.peg.2765	c-di-GMP phosphodiesterase (EC 3.1.4.52) => PdeR
Cluster 2402	1079901.3.peg.2208|DD68_13900	2,4-dienoyl-CoA reducta
Cluster 2414	590.15801.peg.1922	2,4-dienoyl-CoA reducta
Cluster 2417	149385.24.peg.1061|DE81_11465	Phosphoglycerate transport system sensor protein PgtB
Cluster 2439	85569.203.peg.406|ERS011651_00392	Cyclic di-GMP phosphodiesterase Gmr (EC 3.1.4.52)
Cluster 2455	1079901.3.peg.3702|DD68_05350	c-di-GMP phosphodiesterase (EC 3.1.4.52) => PdeK
Cluster 2491	590.16264.peg.1755	Efflux ABC transporter, permease/ATP-binding protein MdlB
Cluster 2531	590.15801.peg.2848	Putative alkyl/aryl-sulfatase YjcS
Cluster 2545	108619.140.peg.333|C4654_23595	Putative alkyl/aryl-sulfatase YjcS
Cluster 2555	108619.170.peg.158|C4639_15860	Putative alkyl/aryl-sulfatase YjcS
Cluster 2556	1151179.3.peg.38|C4841_00185	Putative alkyl/aryl-sulfatase YjcS
Cluster 2562	28901.8272.peg.2015	Putative alkyl/aryl-sulfatase YjcS
Cluster 2568	590.13776.peg.3625	Cell division protein Ft
Cluster 2577	590.15747.peg.3822	Protein AegA
Cluster 2588	590.17092.peg.5141	ABC transporter, fused permease protein
Cluster 2602	1697391.3.peg.2761|AEU14_14870	hypothetical protein
Cluster 2621	590.15801.peg.3690	Protein AegA
Cluster 2669	1079901.3.peg.4848|DD68_07750	Macrolide export ATP-binding/permease protein MacB
Cluster 2675	590.15801.peg.938	Macrolide export ATP-binding/permease protein MacB
Cluster 2688	590.16748.peg.4565	ABC Transporter
Cluster 2693	1697391.3.peg.4901|AEU14_23600	Macrolide export ATP-binding/permease protein MacB
Cluster 2744	85569.138.peg.3187|ERS198264_03087	Oligopeptide transport ATP-binding protein @ Glutathione ABC transporter, ATP-binding protein GsiA
Cluster 2756	590.14368.peg.1880	Oligopeptide transport ATP-binding protein @ Glutathione ABC transporter, ATP-binding protein GsiA
Cluster 2760	85569.53.peg.4243|ERS011689_03953	Bis-ABC ATPase YheS
Cluster 2762	28901.787.peg.3003|IN95_17040	Tetracycline resistance, ribosomal protection type => Tet(M)
Cluster 2763	28901.822.peg.5041|IN55_24445	Tetracycline resistance, ribosomal protection type => Tet(O)
Cluster 2796	1079901.3.peg.12|DD68_00060	Bis-ABC ATPase Uup
Cluster 2809	1079901.3.peg.1295|DD68_10655	Peptidoglycan D,D-transpeptidase MrdA (EC 3.4.16.4)
Cluster 2831	85569.119.peg.4729|ERS198263_04570	Translation elongation factor G
Cluster 2839	85569.225.peg.4237|ERS011767_04085	Penicillin-binding protein 2 (PBP-2)
Cluster 2857	590.14348.peg.3582	Inner membrane protein YbaL, KefB/KefC family
Cluster 2892	28901.8794.peg.293	Efflux ABC transporter, permease/ATP-binding protein MdlB
Cluster 2901	28150.5.peg.1016|AEU05_14210	Efflux ABC transporter, permease/ATP-binding protein MdlB
Cluster 2934	590.15801.peg.506	Selenocysteine-specific translation elongation factor
Cluster 2965	590.15801.peg.4662	ABC transporter
Cluster 2972	590.13137.peg.1844	Selenocysteine-specific translation elongation factor
Cluster 3030	85569.199.peg.4914	Nitrate/nitrite sensor protein NarX
Cluster 3046	28901.8419.peg.5098	Signal transduction histidine-protein kinase AtoS (EC 2.7.13.3)
Cluster 3054	1079901.3.peg.4159|DD68_05660	GTP-binding protein TypA/BipA
Cluster 3061	590.14655.peg.1753	UPF0226 protein YhhS
Cluster 3080	108619.166.peg.210|C4631_24075	hypothetical protein
Cluster 3111	590.12525.peg.2621	Methyl-accepting chemotaxis protein I (serine chemoreceptor protein)
Cluster 3118	1620419.10.peg.4795|AEU43_22740	Iron siderophore ABC transporter, permease/ATP-binding protein YbtP
Cluster 3119	1620419.10.peg.4796|AEU43_22745	Iron siderophore ABC transporter, permease/ATP-binding protein YbtQ
Cluster 3129	1079901.3.peg.2390|DD68_14775	Translation elongation factor LepA
Cluster 3147	85569.315.peg.579|ERS011624_00568	Tetrathionate reductase sensory transduction histidine kinase
Cluster 3186	28901.8419.peg.5753	Heterodimeric efflux ABC transporter, permease/ATP-binding subunit 1
Cluster 3187	590.13792.peg.49	Efflux ABC transporter, permease/ATP-binding protein MdlA
Cluster 3207	28901.8547.peg.4677	Tetrathionate reductase sensory transduction histidine kinase
Cluster 3220	590.15801.peg.103	Tetrathionate reductase sensory transduction histidine kinase
Cluster 3253	590.11962.peg.2503	Lipid A export permease/ATP-binding protein MsbA
Cluster 3268	28901.8419.peg.4713	Efflux ABC transporter, permease/ATP-binding protein
Cluster 3270	590.15758.peg.1913	Copper/silver efflux RND transporter, outer membrane protein CusC
Cluster 3297	590.14399.peg.4746	hypothetical protein
Cluster 3309	28901.8419.peg.4714	Heterodimeric efflux ABC transporter, permease/ATP-binding subunit 1
Cluster 3346	590.14368.peg.1847	ABC-type efflux pump, duplicated ATPase component YbhF
Cluster 3406	85569.145.peg.243|ERS011771_00228	Energy-dependent translational throttle protein EttA
Cluster 3408	1079901.3.peg.4281|DD68_06225	Phosphoethanolamine transferase Ep
Cluster 3426	590.16707.peg.4263	Selenocysteine-specific translation elongation factor
Cluster 3482	28901.8213.peg.4753	Histidine kinase
Cluster 3488	590.13504.peg.1217	Type III secretion transcriptional activator HilA
Cluster 3502	28901.8223.peg.1953	c-di-GMP phosphodiesterase (EC 3.1.4.52) => PdeC
Cluster 3542	590.15062.peg.1911	Putative type-1 secretion protein
Cluster 3574	1079901.3.peg.2280|DD68_14260	Nitrate/nitrite sensor protein NarQ
Cluster 3589	28901.8222.peg.1056	Kdo2-lipid A phosphoethanolamine transferase EptB (EC 2.7.8.42)
Cluster 3595	611.57.peg.95|AEX17_03625	hypothetical protein
Cluster 3607	590.15801.peg.4517	ABC-type siderophore export system, fused ATPase and permease components
Cluster 3635	85569.99.peg.1084|ERS011673_01041	ABC transporter, ATP-binding protein
Cluster 3665	590.16829.peg.5138	uncharacterized protein with VanW-like domain
Cluster 3676	28901.9133.peg.4898	Methyl-accepting chemotaxis protein I (serine chemoreceptor protein)
Cluster 3682	590.16665.peg.4601	hypothetical protein
Cluster 3705	590.13449.peg.1329	Multidrug efflux system EmrAB-OMF, inner-membrane proton/drug antiporter EmrB (MFS type)
Cluster 3706	590.13485.peg.2375	Putative phosphoethanolamine transferase YhbX
Cluster 3707	590.14472.peg.2092	Putative phosphoethanolamine transferase YhbX
Cluster 3726	913070.17.peg.3002|C4783_04480	Multidrug resistance protein MdtG
Cluster 3735	28901.8834.peg.229	c-di-GMP phosphodiesterase (EC 3.1.4.52) => PdeB
Cluster 3767	590.15801.peg.2257	Type III secretion transcriptional activator HilA
Cluster 3788	590.15483.peg.3779	Type I secretion system ATPase, LssB family LapB
Cluster 3807	590.12331.peg.3261	ABC transporter, permease protein (cluster 8, B12/iron complex)
Cluster 3812	590.16841.peg.3303	Excinuclease ABC subunit C
Cluster 3814	85569.53.peg.4456|ERS011689_04143	Sensor kinase CitA, DpiB (EC 2.7.3.-)
Cluster 3818	108619.152.peg.1859|C4717_24450	hypothetical protein
Cluster 3847	590.14345.peg.2610	Phosphoethanolamine transferase OpgE
Cluster 3855	1079901.3.peg.3742|DD68_05540	Methyl-accepting chemotaxis citrate transducer
Cluster 3856	1079901.3.peg.3020|DD68_17790	Lipid A phosphoethanolamine transferase EptA/PmrC (EC 2.7.8.43)
Cluster 3861	28901.8419.peg.5539	Macrolide export ATP-binding/permease protein MacB
Cluster 3863	28901.9137.peg.4651	c-di-GMP phosphodiesterase (EC 3.1.4.52) => PdeN
Cluster 3903	28901.8949.peg.4592	Nitrate/nitrite sensor protein NarX
Cluster 3911	1079901.3.peg.3032|DD68_17845	Fumarate respiration sensor kinase protein DcuS
Cluster 3943	1079901.3.peg.607|DD68_02935	Methyl-accepting chemotaxis protein III (ribose and galactose chemoreceptor protein)
Cluster 3944	1079901.3.peg.1453|DD68_11405	SAM-dependent methyltransferase
Cluster 3949	28901.9180.peg.4731	Bis-ABC ATPase YbiT
Cluster 3956	590.15801.peg.3937	Methyl-accepting chemotaxis protein III (ribose and galactose chemoreceptor protein)
Cluster 3959	85569.295.peg.144|ERS136086_00143	Methyl-accepting chemotaxis sensor protein STM3216
Cluster 3979	192954.29.peg.4254|DF04_23360	Lipid A phosphoethanolamine transferase, putative
Cluster 3986	590.12193.peg.3919	hypothetical protein
Cluster 3988	590.13223.peg.4121	Secretion system regulator: Sensor component (EC 2.7.3.-) (EC 2.7.1.40)
Cluster 4000	590.16373.peg.4566	hypothetical protein
Cluster 4030	590.17195.peg.887	Methyl-accepting chemotaxis sensor protein STM3216
Cluster 4044	590.15313.peg.1109	c-di-GMP phosphodiesterase (EC 3.1.4.52) => PdeT
Cluster 4063	590.15801.peg.4699	Type I secretion system ATPase, LssB family LapB
Cluster 4064	82689.79.peg.1702	Putative phosphoethanolamine transferase YhbX
Cluster 4066	85569.265.peg.1961|ERS011676_01875	ABC transporter, ATP-binding protein YejF
Cluster 4068	1079901.3.peg.792|DD68_08255	c-di-GMP phosphodiesterase (EC 3.1.4.52) => PdeD
Cluster 4070	115981.22.peg.260|DD66_04085	c-di-GMP phosphodiesterase (EC 3.1.4.52) => PdeC
Cluster 4113	85569.141.peg.4921|ERS011692_04727	Nitrate/nitrite sensor protein NarX
Cluster 4129	1079901.3.peg.886|DD68_08710	Peptide chain release factor 3
Cluster 4131	108619.141.peg.4690|C4793_06540	Uncharacterized transporter YeeO
Cluster 4156	28901.8243.peg.4922	Sensor protein of zinc sigma-54-dependent two-component system
Cluster 4174	28901.8419.peg.5646	hypothetical protein
Cluster 4224	28901.787.peg.4996|IN95_23160	ABC transporter, ATP-binding protein
Cluster 4226	28901.8419.peg.5308	Methyl-accepting chemotaxis sensor/transducer protein
Cluster 4231	590.15801.peg.2813	hypothetical protein
Cluster 4250	590.14399.peg.4735	Heterodimeric efflux ABC transporter, permease/ATP-binding subunit 2
Cluster 4265	28901.8272.peg.4768	Ribose ABC transporter, ATP-binding protein RbsA (TC 3.A.1.2.1)
Cluster 4293	98360.48.peg.4679	Putative transport protein
Cluster 4324	590.15801.peg.3816	c-di-GMP phosphodiesterase (EC 3.1.4.52) => PdeN
Cluster 4342	590.14147.peg.5103	Ribonuclease J2 (endoribonuclease in RNA processing)
Cluster 4343	590.14156.peg.4956	Multidrug resistance protein ErmB
Cluster 4350	149391.27.peg.1843|C4700_18330	Transcriptional activator of cad operon
Cluster 4352	149539.886.peg.51	Autoinducer 2 (AI-2) ABC transporter, dimeric ATP-binding protein
Cluster 4371	590.15801.peg.1901	c-di-GMP phosphodiesterase (EC 3.1.4.52) => PdeB
Cluster 4376	85569.53.peg.2413	Putative transport protein
Cluster 4386	590.14193.peg.5006	putative bifunctional hydroxylase/oxidoreductase
Cluster 4410	590.14147.peg.5104	Translation elongation factor G
Cluster 4419	115981.17.peg.1591|AEW27_10535	Phosphoethanolamine transferase Ep
Cluster 4425	192955.98.peg.4495|AEX15_11385	Phosphoethanolamine transferase Ep
Cluster 4432	590.14532.peg.5163	Efflux ABC transporter, permease/ATP-binding protein
Cluster 4440	1151179.3.peg.31|C4841_00150	Inner-membrane proton/drug antiporter (MSF type) of tripartite multidrug efflux system
Cluster 4467	590.15801.peg.2560	Transcriptional activator of cad operon
Cluster 4469	590.17042.peg.4866	Duplicated ATPase component CbrU of energizing module of predicted cobalamin ECF transporter
Cluster 4471	913070.17.peg.710|C4783_18315	Autoinducer 2 (AI-2) ABC transporter, dimeric ATP-binding protein
Cluster 4483	28901.8261.peg.4719	c-di-GMP phosphodiesterase (EC 3.1.4.52) => PdeL
Cluster 4504	108619.162.peg.114|C4778_22350	hypothetical protein
Cluster 4505	1151173.3.peg.1749|C4828_08545	D-allose ABC transporter, ATP-binding protein
Cluster 4509	28901.795.peg.3051|IN13_14525	Multidrug efflux system EmrAB-OMF, inner-membrane proton/drug antiporter EmrB (MFS type)
Cluster 4516	590.12423.peg.1612	c-di-GMP phosphodiesterase (EC 3.1.4.52) => PdeT
Cluster 4547	590.16451.peg.5354	Efflux transport system, outer membrane factor (OMF) lipoprotein
Cluster 4559	28901.8949.peg.4292	Methyl-accepting chemotaxis sensor/transducer protein
Cluster 4561	590.13126.peg.1111	Anaerobic nitric oxide reductase flavorubredoxin
Cluster 4571	1079901.3.peg.1229|DD68_10300	Dipeptide/H+ symporter DtpD
Cluster 4600	1079901.3.peg.1667|DD68_03825	Galactose/methyl galactoside ABC transporter, ATP-binding protein MglA (EC 3.6.3.17)
Cluster 4628	590.15801.peg.1866	AmpG permease
Cluster 4632	85569.223.peg.227|ERS011630_00220	Putative monooxygenase STM1546
Cluster 4643	28901.8444.peg.2642	Di-tripeptide/H+ symporter DtpB
Cluster 4656	1620419.62.peg.692|AEV39_07435	Methyl-accepting chemotaxis protein I (serine chemoreceptor protein)
Cluster 4669	590.16135.peg.5102	Cell division-associated, ATP-dependent zinc metalloprotease FtsH
Cluster 4681	28901.777.peg.390|IN60_04255	Di-tripeptide/H+ symporter DtpA
Cluster 4692	590.15691.peg.4701	Excinuclease ABC subunit A paralog of unknown function
Cluster 4729	611.20.peg.1988|AEU24_13510	Sensor histidine kinase GlrK
Cluster 4730	85569.141.peg.2823|ERS011692_02737	Putative molybdenum transport ATP-binding protein modF
Cluster 4751	590.13850.peg.3217	Methyl-accepting chemotaxis protein II (aspartate chemoreceptor protein)
Cluster 4762	1079901.3.peg.3016|DD68_17770	L-Proline/Glycine betaine transporter ProP
Cluster 4773	590.12048.peg.3582	Putative phosphoethanolamine transferase YjgX
Cluster 4787	85569.329.peg.2340|ERS011678_02262	Sensor histidine kinase PhoQ (EC 2.7.13.3)
Cluster 4812	590.12456.peg.3490	Outer membrane factor (OMF) lipoprotein associated wth EmrAB-OMF efflux system
Cluster 4816	590.13600.peg.2124	Outer membrane factor (OMF) lipoprotein associated wth EmrAB-OMF efflux system
Cluster 4818	590.14147.peg.5026	Sulfate adenylyltransferase subunit 1 (EC 2.7.7.4)
Cluster 4822	590.15943.peg.5155	ABC transporter, ATP-binding protein (cluster 11, riboflavin/purine nucleoside/unknown) / ABC transporter, ATP-binding protein (cluster 11, riboflavin/purine nucleoside/unknown)
Cluster 4826	590.16596.peg.952	Methyl viologen resistance protein SmvA
Cluster 4846	590.12197.peg.4743	Methyl-accepting chemotaxis sensor/transducer protein
Cluster 4885	1079901.3.peg.2086|DD68_13310	Sialic acid transporter (permease) NanT
Cluster 4894	590.14532.peg.5176	Two-component system sensor histidine kinase
Cluster 4898	590.15759.peg.5068	hypothetical protein
Cluster 4903	590.16543.peg.1840	Tricarboxylate transport sensor protein TctE => Citrate response regulator CitA
Cluster 4923	590.12356.peg.5198	Efflux transport system, outer membrane factor (OMF) lipoprotein
Cluster 4924	590.12773.peg.3779	Major myo-inositol transporter IolT
Cluster 4927	590.14352.peg.4702	Probable transport protein HsrA
Cluster 4929	590.15801.peg.4726	Beta-lactamase class C-like protein in cluster with YzbB
Cluster 4952	590.16444.peg.3855	Fosmidomycin resistance protein
Cluster 4954	85569.167.peg.561|ERS011761_00556	Putative multidrug resistance outer membrane protein MdtQ
Cluster 4958	108619.19.peg.4710|DE44_24165	Copper sensory histidine kinase CusS
Cluster 4968	590.13137.peg.3152	AmpG permease
Cluster 4991	340190.6.peg.2436|AEV00_03030	Copper sensory histidine kinase CusS
Cluster 4994	590.14831.peg.3287	Outer membrane channel TolC (OpmH)
Cluster 5001	590.16845.peg.5213	Heterodimeric efflux ABC transporter, permease/ATP-binding subunit 2
Cluster 5005	1151179.3.peg.4495|C4841_22075	D-xylose proton-symporter XylE
Cluster 5008	28150.63.peg.5395|AM374_01075	ABC-F type ribosomal protection protein => Msr(E)
Cluster 5018	590.14179.peg.4828	hypothetical protein
Cluster 5020	590.14724.peg.5063	benzoate MFS transporter BenK
Cluster 5023	590.15801.peg.1955	Outer membrane channel TolC (OpmH)
Cluster 5024	590.15801.peg.3556	D-xylose proton-symporter XylE
Cluster 5027	590.16855.peg.4935	Nitrite reducta
Cluster 5032	85569.53.peg.296|ERS011689_00284	Multidrug efflux system, outer membrane factor lipoprotein of OprM/OprM family
Cluster 5049	590.15801.peg.2906	Putative molybdenum transport ATP-binding protein modF
Cluster 5086	85569.373.peg.2961|ERS198280_02855	Multidrug efflux system MdtABC-TolC, membrane fusion component MdtA
Cluster 5108	1079901.3.peg.186|DD68_00915	Sensor histidine kinase PhoQ (EC 2.7.13.3)
Cluster 5122	590.14303.peg.5029	Uncharacterized MFS-type transporter
Cluster 5139	1079901.3.peg.2367|DD68_14660	Di-tripeptide/H+ symporter DtpC
Cluster 5156	590.16855.peg.4931	ABC transporter, ATP-binding protein (cluster 11, riboflavin/purine nucleoside/unknown) / ABC transporter, ATP-binding protein (cluster 11, riboflavin/purine nucleoside/unknown)
Cluster 5177	590.13667.peg.7	Sialic acid transporter (permease) NanT
Cluster 5199	590.14303.peg.4977	Bis-ABC ATPase SCO1840
Cluster 5233	108619.19.peg.4717|DE44_24190	Tn7-like transposition protein C
Cluster 5242	590.14399.peg.4831	Glycerol-3-phosphate ABC transporter, ATP-binding protein UgpC (TC 3.A.1.1.3)
Cluster 5269	149539.884.peg.2201|BTN73_10860	Efflux ABC transporter, permease/ATP-binding protein MdlB
Cluster 5286	1151179.3.peg.18|C4841_00085	Tn7-like transposition protein C
Cluster 5292	590.14062.peg.2894	Major myo-inositol transporter IolT
Cluster 5297	590.15801.peg.2852	Multidrug resistance outer membrane protein MdtP
Cluster 5298	590.15801.peg.4276	Sulfate adenylyltransferase subunit 1 (EC 2.7.7.4)
Cluster 5300	590.16507.peg.4999	Dihydrolipoamide dehydrogenase (EC 1.8.1.4)
Cluster 5301	85569.263.peg.2100|ERS011779_02034	Sensory histidine kinase BaeS
Cluster 5387	590.12364.peg.4791	Type I secretion system, outer membrane component LapE
Cluster 5411	28901.9241.peg.2160	Putative metabolite transport protein YaaU
Cluster 5424	1079901.3.peg.918|DD68_08855	Sensory histidine kinase CreC of two-component signal transduction system CreBC
Cluster 5441	590.15313.peg.4183	Copper sensory histidine kinase CpxA
Cluster 5464	28901.8685.peg.371	Sensory histidine kinase QseC
Cluster 5485	1079901.3.peg.2093|DD68_13345	Glutamate syntha
Cluster 5486	1079901.3.peg.3456|DD68_19385	low-affinity L-arabinose transport system proton symport protein
Cluster 5516	1079901.3.peg.2848|DD68_16930	Tricarboxylate transport sensor protein TctE
Cluster 5532	28901.8945.peg.3295	Putative multidrug resistance outer membrane protein MdtQ
Cluster 5547	1079901.3.peg.1728|DD68_04125	Uncharacterized transporter MdtD of major facilitator superfamily (MFS)
Cluster 5559	28901.8371.peg.4929	Uncharacterized MFS-type transporter
Cluster 5571	590.14179.peg.4775	Uncharacterized MFS-type transporter
Cluster 5582	1079901.3.peg.4156|DD68_05645	Nitrogen regulation protein NR(I), GlnG (=NtrC)
Cluster 5609	590.16526.peg.5005	Cytochrome c-type biogenesis protein CcdA (DsbD analog)
Cluster 5634	590.15823.peg.5250	Heterodimeric efflux ABC transporter, permease/ATP-binding subunit 2
Cluster 5650	115981.54.peg.4015|C4863_20010	Putative two component system histidine kinase YedV
Cluster 5671	1079901.3.peg.4288|DD68_06260	Soluble pyridine nucleotide transhydrogenase (EC 1.6.1.1)
Cluster 5677	108619.19.peg.4192|DE44_22620	Sensory protein kinase PcoS (EC 2.7.13.3)
Cluster 5686	28901.8946.peg.2581	Alpha-ketoglutarate permease
Cluster 5687	340190.6.peg.2345|AEV00_02620	Sensory protein kinase PcoS (EC 2.7.13.3)
Cluster 5715	590.13613.peg.3518	Putative type-1 secretion protein
Cluster 5736	85569.70.peg.1670|ERS011621_01614	4-hydroxyphenylacetate symporter, major facilitator superfamily (MFS)
Cluster 5738	1079901.3.peg.4075|DD68_21935	Galactose-proton symport
Cluster 5760	590.16884.peg.4466	c-di-GMP phosphodiesterase (EC 3.1.4.52) => PdeR
Cluster 5764	85569.283.peg.1015|ERS011693_00983	Osmolarity sensory histidine kinase EnvZ
Cluster 5766	1079901.3.peg.2937|DD68_17390	Phosphoglycerate transporter protein PgtP
Cluster 5767	1079901.3.peg.3896|DD68_21110	Hexose phosphate transport protein UhpT
Cluster 5793	590.16507.peg.5047	hypothetical protein
Cluster 5806	28901.2717.peg.997	Uncharacterized MFS-type transporter
Cluster 5817	590.15691.peg.4765	Translation elongation factor G
Cluster 5836	28901.8419.peg.5097	Acetoacetate metabolism regulatory protein AtoC
Cluster 5837	340190.6.peg.2438|AEV00_03040	Copper/silver efflux RND transporter, outer membrane protein CusC
Cluster 5839	590.13600.peg.2092	Uncharacterized MFS-type transporter
Cluster 5847	913076.10.peg.682	Glucuronide transporter UidB
Cluster 5850	108619.100.peg.23|B5013_00115	2,3-dihydroxypropane-1-sulfonate exporter
Cluster 5861	590.13871.peg.5153	Uncharacterized MFS-type transporter
Cluster 5869	590.16974.peg.4788	Osmosensitive K+ channel histidine kinase KdpD
Cluster 5873	85569.53.peg.402|ERS011689_00380	Inner membrane transport protein YajR
Cluster 5876	1079901.3.peg.481|DD68_02330	Uncharacterized MFS-type transporter YdfJ
Cluster 5879	1151179.3.peg.2048|C4841_10100	Uncharacterized MFS-type transporter YdjK
Cluster 5884	58096.44.peg.1445|C4680_00525	Uncharacterized transporter YebQ, major facilitator superfamily (MFS)
Cluster 5894	590.16452.peg.4969	Dihydrolipoamide dehydrogenase of pyruvate dehydrogenase complex (EC 1.8.1.4)
Cluster 5911	590.14399.peg.4743	2-polyprenyl-6-methoxyphenol hydroxylase and related FAD-dependent oxidoreductases
Cluster 5923	590.16521.peg.5072	Efflux ABC transporter, permease/ATP-binding protein SCO2463
Cluster 5956	590.15548.peg.2528	Phosphate regulon sensor protein PhoR (SphS) (EC 2.7.13.3)
Cluster 5974	1697391.3.peg.4902|AEU14_23605	Efflux transport system, outer membrane factor (OMF) lipoprotein
Cluster 6071	28901.8419.peg.5540	Efflux transport system, outer membrane factor (OMF) lipoprotein
Cluster 6075	590.12242.peg.4512	Homolog of fucose/glucose/galactose permeases
Cluster 6079	590.14004.peg.3586	Uncharacterized MFS-type transporter STM2198
Cluster 6099	108619.147.peg.507|C4707_19470	Uncharacterized MFS-type transporter
Cluster 6117	590.13611.peg.2909	Protein AraJ precursor
Cluster 6122	590.16664.peg.4614	Putative type-I secretion protein
Cluster 6123	1079901.3.peg.1677|DD68_03875	3-hydroxybenzoate transporter MhbT
Cluster 6127	1079901.3.peg.3397|DD68_19105	D-glucarate transporter
Cluster 6130	1079901.3.peg.4420|DD68_22890	Glycerol-3-phosphate transporter
Cluster 6134	1151179.3.peg.2054|C4841_10130	Uncharacterized MFS-type transporter YdjE
Cluster 6145	590.12547.peg.3329	Electron transfer flavoprotein-quinone oxidoreductase YdiS
Cluster 6149	590.15273.peg.2265	Copper sensory histidine kinase CusS
Cluster 6151	590.15801.peg.819	Putative two component system histidine kinase YedV
Cluster 6178	590.13753.peg.4996	Alanine racemase (EC 5.1.1.1)
Cluster 6216	590.16845.peg.5258	Uncharacterized MFS-type transporter
Cluster 6236	28901.8318.peg.1756	Putative Dihydrolipoamide dehydrogenase (EC 1.8.1.4); Mercuric ion reductase (EC 1.16.1.1); PF00070 family, FAD-dependent NAD(P)-disulphide oxidoreductase
Cluster 6241	28901.8903.peg.4537	Uncharacterized MFS-type transporter STM2198
Cluster 6273	28901.8419.peg.5536	hypothetical protein
Cluster 6276	590.12226.peg.940	Fosmidomycin resistance protein
Cluster 6278	590.12609.peg.1699	Uncharacterized MFS-type transporter
Cluster 6296	28150.52.peg.1785|C4861_08440	Uncharacterized MFS-type transporter
Cluster 6299	28901.8340.peg.729	Putative monooxygenase STM1546
Cluster 6308	590.13585.peg.1541	L-rhamnonate transporter (predicted by genome context)
Cluster 6349	1079901.3.peg.2369|DD68_14670	Transcriptional response regulatory protein GlrR
Cluster 6351	108619.100.peg.1912|B5013_06715	D-galactonate transporter
Cluster 6353	117541.3.peg.2130|AEU62_15105	Uncharacterized MFS-type transporter STM0328.s
Cluster 6367	590.12954.peg.2840	Multidrug efflux system MdtABC-TolC, membrane fusion component MdtA
Cluster 6380	590.17158.peg.4389	Fosmidomycin resistance protein
Cluster 6382	590.17795.peg.396	Fucose permease
Cluster 6388	1079901.3.peg.2541|DD68_15440	Uncharacterized MFS-type transporter
Cluster 6406	590.14532.peg.5307	hypothetical protein
Cluster 6409	590.15890.peg.4932	Heterodimeric efflux ABC transporter, permease/ATP-binding subunit 1
Cluster 6412	590.16640.peg.2879	Lipoprotein releasing system transmembrane protein LolC
Cluster 6418	108619.141.peg.2640|C4793_19450	Sugar acid permease
Cluster 6435	590.14367.peg.5062	Sulfate adenylyltransferase subunit 2 (EC 2.7.7.4)
Cluster 6452	598.23.peg.1686|C4813_01725	Homolog of fucose/glucose/galactose permeases
Cluster 6457	1079901.3.peg.3897|DD68_21115	Periplasmic space glucose-6-phosphate sensor protein UhpC
Cluster 6467	28901.8216.peg.3885	D-galactarate transporter @ D-glucarate transporter
Cluster 6471	58712.88.peg.3960	Uncharacterized MFS-type transporter
Cluster 6472	590.12190.peg.4875	hypothetical protein
Cluster 6486	85569.53.peg.4224|ERS011689_03936	Sensory histidine kinase in two-component regulatory system with RstA
Cluster 6491	1079901.3.peg.3928|DD68_21260	Response regulator of zinc sigma-54-dependent two-component system
Cluster 6493	1079901.3.peg.4429|DD68_22935	Uncharacterized MFS-type transporter
Cluster 6505	28901.8321.peg.3080	3-hydroxybenzoate transporter MhbT
Cluster 6507	28901.860.peg.4074|IN72_20105	Putative Dihydrolipoamide dehydrogenase (EC 1.8.1.4); Mercuric ion reductase (EC 1.16.1.1); PF00070 family, FAD-dependent NAD(P)-disulphide oxidoreductase
Cluster 6521	590.15801.peg.4462	Response regulator of zinc sigma-54-dependent two-component system
Cluster 6522	590.16067.peg.4920	Xanthine/uracil/thiamine/ascorbate permease family protein
Cluster 6530	1079901.3.peg.1658|DD68_03780	Uncharacterized MFS-type transporter STM2198
Cluster 6531	1079901.3.peg.3708|DD68_05380	Uncharacterized MFS-type transporter YhjE
Cluster 6552	590.12996.peg.5201	Electron transfer flavoprotein-quinone oxidoreductase YdiS
Cluster 6577	28901.8222.peg.5088	Possible sugar-phosphate sensor or MFS family transporter KOX_12270
Cluster 6591	590.14502.peg.5032	hypothetical protein
Cluster 6596	590.15801.peg.4578	Efflux transport system, outer membrane factor (OMF) lipoprotein
Cluster 6610	108619.159.peg.4550|C4774_20210	Putative nucleoside transporter YegT
Cluster 6613	117541.3.peg.3466|AEU62_20690	Uncharacterized MFS-type transporter
Cluster 6625	590.13617.peg.5063	Translation elongation factor G
Cluster 6629	590.14532.peg.5270	Phenylalanyl-tRNA synthetase beta chain (EC 6.1.1.20)
Cluster 6654	28901.8321.peg.4179	Possible L-talarate permease
Cluster 6674	590.16364.peg.4889	GTP-binding protein TypA/BipA
Cluster 6677	590.16845.peg.5280	Excinuclease ABC subunit A
Cluster 6686	108619.100.peg.859|B5013_15905	Lipoprotein releasing system transmembrane protein LolC
Cluster 6696	28901.8419.peg.4644	Uncharacterized MFS-type transporter
Cluster 6698	28901.8863.peg.5006	NADH dehydrogenase (EC 1.6.99.3)
Cluster 6724	28901.8949.peg.4293	Efflux transport system, outer membrane factor (OMF) lipoprotein
Cluster 6725	28901.8975.peg.2608	Xanthosine permease
Cluster 6741	1079901.3.peg.1252|DD68_10410	MFS-type transporter => TcuC
Cluster 6742	1079901.3.peg.4120|DD68_22155	Hexuronate transporter
Cluster 6769	590.13274.peg.2640	Lysophospholipid transporter LplT
Cluster 6788	108619.166.peg.5029|C4631_22725	hypothetical protein
Cluster 6789	1151179.3.peg.1519|C4841_07475	Uncharacterized MFS-type transporter
Cluster 6818	590.15801.peg.191	Sensory histidine kinase in two-component regulatory system with RstA
Cluster 6820	590.15801.peg.2753	Uncharacterized MFS-type transporter
Cluster 6827	590.16845.peg.5288	hypothetical protein
Cluster 6830	1079901.3.peg.817|DD68_08375	D-amino acid dehydrogenase (EC 1.4.99.6)
Cluster 6833	1079901.3.peg.2861|DD68_16990	UPF0214 protein YfeW
Cluster 6862	590.15801.peg.576	UPF0214 protein YfeW
Cluster 6866	590.16452.peg.5056	Uncharacterized MFS-type transporter
Cluster 6873	1079901.3.peg.3392|DD68_19080	23S rRNA (uracil(1939)-C(5))-methyltransferase (EC 2.1.1.190)
Cluster 6878	115981.15.peg.981|AEU81_11190	Protein AraJ precursor
Cluster 6882	149539.889.peg.5140|BTN76_25030	MFS-type transporter => TcuC
Cluster 6901	590.13855.peg.3120	Ribosome-associated ATPase RbbA
Cluster 6908	590.15801.peg.2976	23S rRNA (uracil(1939)-C(5))-methyltransferase (EC 2.1.1.190)
Cluster 6909	590.15801.peg.3775	Multidrug efflux pump MdfA/Cmr (of MFS type), broad spectrum
Cluster 6915	590.16845.peg.5131	Uncharacterized MFS-type transporter
Cluster 6923	108619.19.peg.4706|DE44_24145	Copper/silver efflux RND transporter, membrane fusion protein CusB
Cluster 6930	28901.8419.peg.4642	D-galactarate transporter
Cluster 6932	340190.6.peg.2440|AEV00_03050	Copper/silver efflux RND transporter, membrane fusion protein CusB
Cluster 6971	590.13168.peg.1289	Lipoprotein releasing system transmembrane protein LolE
Cluster 6983	590.16306.peg.3011	Multidrug resistance transporter => Bicyclomycin resistance protein Bcr-1
Cluster 6985	590.17408.peg.2791	Bis-ABC ATPase YheS
Cluster 6993	1079901.3.peg.520|DD68_02510	Putative transport protein
Cluster 6995	1079901.3.peg.3206|DD68_18225	Electron transfer flavoprotein-quinone oxidoreductase ecFixC
Cluster 7010	28901.8419.peg.723	Uncharacterized MFS-type transporter STM2198
Cluster 7011	28901.8419.peg.4667	hypothetical protein
Cluster 7023	590.15801.peg.2418	Electron transfer flavoprotein-quinone oxidoreductase ecFixC
Cluster 7038	1620419.13.peg.1682|AEU63_13140	Overcoming lysogenization defect protein
Cluster 7043	28901.775.peg.4444|IN54_23235	Fe2+ ABC transporter, permease protein 1
Cluster 7049	28901.8962.peg.1920	Overcoming lysogenization defect protein
Cluster 7070	590.16845.peg.5155	ABC transporter, ATP-binding protein (cluster 11, riboflavin/purine nucleoside/unknown) / ABC transporter, ATP-binding protein (cluster 11, riboflavin/purine nucleoside/unknown)
Cluster 7072	590.16974.peg.4829	hypothetical protein
Cluster 7074	1079901.3.peg.84|DD68_00415	Putative metabolite transport protein YjhB
Cluster 7086	28901.8419.peg.4665	Uncharacterized MFS-type transporter STM2198
Cluster 7096	590.15118.peg.4498	Uncharacterized MFS-type transporter STM3832
Cluster 7097	590.15464.peg.4681	Putative type-I secretion protein
Cluster 7124	590.12223.peg.3713	Lactose permease
Cluster 7125	590.12293.peg.5446	Putative secretion permease
Cluster 7133	590.16364.peg.4865	Bis-ABC ATPase SCO6512
Cluster 7138	85569.53.peg.4619	Enterobactin exporter EntS
Cluster 7144	108619.162.peg.6|C4778_21850	Putative secretion permease
Cluster 7151	1243597.3.peg.1050|C4797_17925	Putative secretion permease
Cluster 7155	1697391.3.peg.4926|AEU14_23710	Putative secretion permease
Cluster 7165	28901.8419.peg.5255	Putative secretion permease
Cluster 7172	590.14147.peg.5141	Multidrug resistance protein ErmB
Cluster 7177	590.15067.peg.456	Uncharacterized MFS-type transporter YnfM
Cluster 7212	28901.8225.peg.2301	Copper/silver efflux RND transporter, membrane fusion protein CusB
Cluster 7213	28901.8293.peg.4847	Uncharacterized MFS-type transporter
Cluster 7218	28901.8419.peg.4505	Uncharacterized MFS-type transporter
Cluster 7220	28901.8957.peg.1	UDP-galactopyranose mutase (EC 5.4.99.9)
Cluster 7247	85569.53.peg.4922|ERS011689_04574	Macrolide export ATP-binding/permease protein MacB
Cluster 7258	149539.886.peg.4036|BTN66_19630	Uncharacterized MFS-type transporter STM0356
Cluster 7282	590.14018.peg.3403	hypothetical protein
Cluster 7292	590.15878.peg.5141	Membrane protein mosC
Cluster 7298	590.16543.peg.5218	Multidrug resistance transporter, Bcr/CflA family
Cluster 7330	28901.8475.peg.3650	Sugar efflux transporter B
Cluster 7350	590.16135.peg.5147	Nitrite reducta
Cluster 7365	1243597.3.peg.2141|C4797_20685	Probable sugar efflux transporter
Cluster 7393	590.15801.peg.2685	Gentisate 1,2-dioxygenase (EC 1.13.11.4)
Cluster 7404	90371.2128.peg.2781|BLX55_19230	Translation elongation factor Tu
Cluster 7424	28150.17.peg.3146|DD65_21080	Chloramphenicol resistance, MFS efflux pump => CmlA family
Cluster 7430	28901.8831.peg.1075	Methyl-accepting chemotaxis protein I (serine chemoreceptor protein)
Cluster 7433	363569.33.peg.730|C4714_16985	putative enzyme with ATPase activity
Cluster 7440	590.13947.peg.3663	Phosphoglycerate transport system transcriptional regulatory protein PgtA
Cluster 7449	590.16790.peg.711	Uncharacterized MFS-type transporter
Cluster 7455	108619.141.peg.4289|C4793_05155	Multidrug efflux pump MdtM (of MFS type)
Cluster 7463	28150.15.peg.5066|DE17_05755	Inner membrane transport protein YdiM
Cluster 7474	590.12227.peg.2992	Putative permease
Cluster 7485	590.16440.peg.5154	Aldehyde dehydrogenase (EC 1.2.1.3)
Cluster 7486	590.16645.peg.1500	Uncharacterized MFS-type transporter STM0328.s
Cluster 7488	85569.53.peg.3133|ERS011689_02921	NAD-dependent dihydropyrimidine dehydrogenase subunit PreT (EC 1.3.1.1)
Cluster 7498	117541.3.peg.2549|AEU62_00655	Xanthosine permease
Cluster 7509	28901.9175.peg.1779	Probable metabolite transport protein
Cluster 7536	28901.2717.peg.1059	hypothetical protein
Cluster 7552	590.15045.peg.4611	Probable L-amino-acid oxidase (EC 1.4.3.2)
Cluster 7556	590.15801.peg.4579	Putative type-I secretion protein
Cluster 7565	85569.53.peg.245|ERS011689_00234	putative multidrug efflux protein
Cluster 7592	590.14355.peg.4873	Multidrug efflux pump P55
Cluster 7613	590.16829.peg.5245	ABC transporter, fused permease protein
Cluster 7617	1079901.3.peg.1344|DD68_10890	Enterobactin exporter EntS
Cluster 7630	28901.775.peg.4718|IN54_05000	Serine phosphatase RsbU, regulator of sigma subunit
Cluster 7643	590.14193.peg.5021	Uncharacterized MFS-type transporter
Cluster 7651	590.15801.peg.4418	Lactose permease
Cluster 7665	1079901.3.peg.522|DD68_02520	Uncharacterized MFS-type transporter
Cluster 7682	28901.8419.peg.4132	Hexuronate transporter
Cluster 7687	590.12468.peg.459	Probable sugar efflux transporter
Cluster 7701	590.16219.peg.5277	CTP synthase (EC 6.3.4.2)
Cluster 7723	28901.775.peg.1621|IN54_12040	hypothetical protein
Cluster 7724	28901.804.peg.680|IN27_07945	Uncharacterized MFS-type transporter STM0356
Cluster 7735	590.14502.peg.5225	hypothetical protein
Cluster 7737	590.15093.peg.5122	Uncharacterized MFS-type transporter
Cluster 7753	1079901.3.peg.330|DD68_01590	Inner membrane transport protein YdiN
Cluster 7758	1243597.3.peg.2534|C4797_03605	alpha-ketoglutarate permease
Cluster 7778	590.14204.peg.2830	Xylose activator XylR (AraC family)
Cluster 7781	590.14456.peg.5113	beta-glycosyl hydrolase
Cluster 7785	590.14532.peg.5102	hypothetical protein
Cluster 7791	85569.187.peg.4582|ERS011695_04429	Putative transmembrane transport protein
Cluster 7793	85569.315.peg.2155|ERS011624_02075	Spermidine/putrescine import ABC transporter ATP-binding protein PotA (TC 3.A.1.11.1)
Cluster 7798	1079901.3.peg.4042|DD68_21785	D-3-phosphoglycerate dehydrogenase (EC 1.1.1.95)
Cluster 7822	590.12251.peg.3492	Putative transport protein
Cluster 7823	590.12294.peg.1999	Multidrug efflux pump MdfA/Cmr (of MFS type), broad spectrum
Cluster 7825	590.12996.peg.4656	Uncharacterized MFS-type transporter
Cluster 7852	108619.148.peg.4572|C4709_16015	Inner membrane protein YihN
Cluster 7866	28901.763.peg.1369|IN20_18650	Inner membrane protein YihN
Cluster 7872	28901.8943.peg.4061	Inner membrane protein YihN
Cluster 7877	590.12343.peg.4935	Macrolide resistance, MFS efflux pump => Mef(B)
Cluster 7879	590.12374.peg.3714	Purine ribonucleoside efflux pump NepI
Cluster 7899	590.15878.peg.5076	Excinuclease ABC subunit A paralog of unknown function
Cluster 7911	85569.263.peg.2592|ERS011779_02510	Inner membrane protein YbjJ
Cluster 7912	85569.53.peg.447|ERS011689_00425	Multidrug efflux system AcrAB-TolC, membrane fusion component AcrA
Cluster 7917	1079901.3.peg.3558|DD68_19845	Multidrug efflux system, membrane fusion component => MexP of MexPQ-OpmE system
Cluster 7944	590.13735.peg.5069	DNA internalization-related competence protein ComEC/Rec2
Cluster 7947	590.14583.peg.5262	Sulfate adenylyltransferase subunit 1 (EC 2.7.7.4)
Cluster 7979	28901.8550.peg.4598	Galactose/methyl galactoside ABC transporter, ATP-binding protein MglA (EC 3.6.3.17)
Cluster 7989	590.14516.peg.5003	hypothetical protein
Cluster 7999	590.16526.peg.5053	hypothetical protein
Cluster 8019	28901.795.peg.3019|IN13_14390	Uncharacterized MFS-type transporter
Cluster 8045	590.15801.peg.2814	hypothetical protein
Cluster 8055	1079901.3.peg.4423|DD68_22905	Uncharacterized MFS-type transporter
Cluster 8069	28901.8419.peg.4715	Uncharacterized MFS-type transporter
Cluster 8096	590.16543.peg.5279	Two-component system sensor histidine kinase
Cluster 8119	28901.791.peg.2211|IO06_19520	Chloramphenicol/florfenicol resistance, MFS efflux pump => FloR family
Cluster 8139	590.15801.peg.1461	Multidrug resistance protein MdtH
Cluster 8142	590.16067.peg.5071	Two-component system sensor histidine kinase
Cluster 8146	590.17358.peg.4637	Bis-ABC ATPase Uup
Cluster 8155	1243597.3.peg.2062|C4797_20300	Possible H+-antiporter clustered with aerobactin genes
Cluster 8167	28901.8419.peg.39	hypothetical protein
Cluster 8177	590.14247.peg.4858	Translation initiation factor 2
Cluster 8190	590.16521.peg.5156	Uncharacterized MFS-type transporter
Cluster 8192	590.16644.peg.450	Purine ribonucleoside efflux pump NepI
Cluster 8203	1079901.3.peg.2711|DD68_16260	Putative membrane transport protein
Cluster 8207	1243597.4.peg.1316|C4652_14715	Multidrug resistance protein MdtH
Cluster 8214	28901.2717.peg.3334	Putative transmembrane efflux protein
Cluster 8242	590.15801.peg.4257	Putative membrane transport protein
Cluster 8258	85569.53.peg.4865|ERS011689_04524	Putative transmembrane transport protein
Cluster 8259	1079901.3.peg.396|DD68_01930	Inner membrane transport protein YdhC
Cluster 8292	28901.8806.peg.3967	Multidrug efflux system EmrAB-OMF, membrane fusion component EmrA
Cluster 8306	590.14367.peg.5097	Translation elongation factor Tu
Cluster 8307	590.14367.peg.5098	hypothetical protein
Cluster 8322	590.16616.peg.4575	Uncharacterized MFS-type transporter STM0328.s
Cluster 8323	590.16748.peg.4562	hypothetical protein
Cluster 8325	590.16974.peg.4683	Cell-division-associated, ABC-transporter-like signaling protein FtsX
Cluster 8332	1079901.3.peg.4889|DD68_07955	D-alanyl-D-alanine carboxypeptidase (EC 3.4.16.4)
Cluster 8335	1079901.3.peg.2818|DD68_16790	Glycine betaine/L-proline transport ATP-binding protein ProV (TC 3.A.1.12.1)
Cluster 8337	1079901.3.peg.4036|DD68_21755	2-polyprenylphenol hydroxylase
Cluster 8345	1160739.3.peg.3954|C4874_19365	hypothetical protein
Cluster 8353	28901.2717.peg.1836	Uncharacterized MFS-type transporter
Cluster 8374	590.15735.peg.4926	Type III secretion transcriptional activator HilA
Cluster 8386	85569.258.peg.1428	UPF0226 protein YfcJ
Cluster 8396	28901.795.peg.3050|IN13_14520	Multidrug efflux system EmrAB-OMF, membrane fusion component EmrA
Cluster 8400	590.11961.peg.353	Inner membrane transport protein YdiM
Cluster 8406	590.12744.peg.4587	Putative metabolite transport protein YaaU
Cluster 8428	590.16855.peg.5076	Uncharacterized MFS-type transporter Saci_1521
Cluster 8438	98360.99.peg.2794	Translation elongation factor Tu
Cluster 8462	28901.8687.peg.4917	Multidrug efflux system AcrEF-TolC, membrane fusion component AcrE
Cluster 8465	28901.8887.peg.3212	Inner membrane protein YbjJ
Cluster 8469	590.12243.peg.2705	Putative transmembrane transport protein
Cluster 8475	590.14158.peg.4208	Maltose/maltodextrin transport ATP-binding protein MalK (EC 3.6.3.19)
Cluster 8477	590.14583.peg.5296	Translation elongation factor Tu
Cluster 8494	1079901.3.peg.1681|DD68_03895	3-hydroxybenzoate 6-monooxygenase (EC 1.14.13.24)
Cluster 8496	1079901.3.peg.3848|DD68_20890	Multidrug efflux system AcrAB-TolC, membrane fusion component AcrA
Cluster 8511	192955.103.peg.4486|AEU44_17930	Possible H+-antiporter clustered with aerobactin genes
Cluster 8512	192955.107.peg.4745|AEX02_23650	Possible H+-antiporter clustered with aerobactin genes
Cluster 8534	590.14456.peg.5130	Uncharacterized MFS-type transporter
Cluster 8538	590.14922.peg.577	Uncharacterized MFS-type transporter STM2812
Cluster 8544	590.16452.peg.5018	Elongation factor G-like protein TM_1651
Cluster 8547	590.16974.peg.4735	Exonuclease SbcC
Cluster 8548	590.16974.peg.4873	Uncharacterized MFS-type transporter
Cluster 8561	1160769.7.peg.2210	Inner membrane transport protein YdiN
Cluster 8573	28901.8419.peg.5237	Uncharacterized MFS-type transporter
Cluster 8600	1079901.3.peg.4663|DD68_06915	Multidrug efflux pump MdtL (of MFS type)
Cluster 8604	108619.152.peg.2050|C4717_25350	Multidrug efflux system AcrEF-TolC, membrane fusion component AcrE
Cluster 8607	108619.167.peg.2571	Sugar acid permease
Cluster 8611	115981.22.peg.1232|DD66_08765	2-nitroimidazole transporter NimT
Cluster 8628	28901.8280.peg.4055	c-di-GMP phosphodiesterase (EC 3.1.4.52) => PdeC
Cluster 8632	28901.8949.peg.4295	Macrolide-specific efflux protein MacA
Cluster 8644	590.14502.peg.5071	Beta-lactamase class C-like and penicillin binding proteins (PBPs) superfamily
Cluster 8650	590.15483.peg.5154	RTX toxin transporter, determinant D
Cluster 8655	590.15801.peg.3421	Multidrug efflux pump MdtL (of MFS type)
Cluster 8661	590.16845.peg.5369	Tricarboxylate transport sensor protein TctE
Cluster 8672	1079901.3.peg.1472|DD68_11485	Uncharacterized integral membrane protein YjiJ
Cluster 8673	1079901.3.peg.3909|DD68_21175	Multidrug efflux pump EmrD (of MFS type)
Cluster 8693	28901.8362.peg.4759	Tetracycline resistance, MFS efflux pump => Tet(D)
Cluster 8694	28901.8390.peg.630	Putative methyl-accepting chemotaxis protein
Cluster 8711	590.15801.peg.1619	Uncharacterized integral membrane protein YjiJ
Cluster 8713	590.15801.peg.3995	2-nitroimidazole transporter NimT
Cluster 8721	1079901.3.peg.2593|DD68_15685	Selenite- and tellurite-inducible protein TsgA
Cluster 8739	1697391.3.peg.4900|AEU14_23595	Macrolide-specific efflux protein MacA
Cluster 8740	192954.26.peg.2359	Ribose ABC transporter, ATP-binding protein RbsA (TC 3.A.1.2.1)
Cluster 8752	28901.9228.peg.1504	UDP-galactopyranose mutase (EC 5.4.99.9)
Cluster 8762	590.14247.peg.4868	DNA ligase (NAD(+)) (EC 6.5.1.2)
Cluster 8763	590.14273.peg.4951	FIG00738105: hypothetical protein
Cluster 8771	590.16110.peg.4969	Uncharacterized MFS-type transporter
Cluster 8774	590.16543.peg.5097	hypothetical protein
Cluster 8780	85569.53.peg.1001|ERS011689_00942	Uncharacterized MFS-type transporter
Cluster 8783	1079901.3.peg.1160|DD68_09995	Formate-dependent phosphoribosylglycinamide formyltransferase
Cluster 8785	1079901.3.peg.4037|DD68_21760	2-polyprenyl-6-methoxyphenol hydroxylase
Cluster 8801	58712.82.peg.2502	Uncharacterized MFS-type transporter
Cluster 8815	590.15801.peg.666	UPF0226 protein YfcJ
Cluster 8816	590.15801.peg.2046	Formate-dependent phosphoribosylglycinamide formyltransferase
Cluster 8817	590.15801.peg.2449	Sugar efflux transporter A
Cluster 8819	590.16344.peg.3274	UPF0226 protein YfcJ
Cluster 8823	590.16507.peg.5054	Broad-specificity amino acid ABC transporter, permease protein 2
Cluster 8826	590.16521.peg.5179	hypothetical protein
Cluster 8829	590.16974.peg.4860	Excinuclease ABC subunit A paralog of unknown function
Cluster 8835	1079901.3.peg.4457|DD68_06305	Uncharacterized MFS-type transporter YtbD
Cluster 8836	1079901.3.peg.1263|DD68_10495	2-polyprenyl-3-methyl-6-methoxy-1,4-benzoquinol hydroxylase
Cluster 8846	149539.890.peg.2497|BTN74_12305	Tetracycline resistance, MFS efflux pump => Tet(G)
Cluster 8856	28901.8296.peg.4839	RND efflux system, membrane fusion protein
Cluster 8923	590.13491.peg.2656	L-ascorbate-6-phosphate lactonase UlaG
Cluster 8936	590.15801.peg.1824	Protein AraJ precursor
Cluster 8942	590.16452.peg.5152	Excinuclease ABC subunit A paralog of unknown function
Cluster 8955	1160769.3.peg.4043|AEU85_23440	D-alanyl-D-alanine-carboxypeptidase/endopeptidase AmpH
Cluster 8965	28901.8419.peg.796	Eha protein
Cluster 8991	590.14596.peg.3095	Protein AraJ precursor
Cluster 9015	1079901.3.peg.1784|DD68_04380	UDP-glucose 6-dehydrogenase (EC 1.1.1.22)
Cluster 9017	1079901.3.peg.2328|DD68_14485	23S rRNA (adenine(2503)-C(2))-methyltransferase @ tRNA (adenine(37)-C(2))-methyltransferase (EC 2.1.1.192)
Cluster 9018	1079901.3.peg.4541|DD68_23340	UPF0226 protein YfcJ
Cluster 9023	149387.5.peg.4943|AEV14_06165	hypothetical protein
Cluster 9045	590.14018.peg.3401	Probable Co/Zn/Cd efflux system membrane fusion protein
Cluster 9058	590.16512.peg.4556	Inner membrane transport protein YdiN
Cluster 9115	85569.136.peg.548|ERS011781_00533	Nitric oxide reductase FlRd-NAD(+) reductase (EC 1.18.1.-)
Cluster 9117	85569.265.peg.2033|ERS011676_01948	Erythronate-4-phosphate dehydrogenase (EC 1.1.1.290)
Cluster 9131	28901.806.peg.2697|IN30_17850	Beta-lactamase class C-like and penicillin binding proteins (PBPs) superfamily
Cluster 9152	590.14399.peg.5010	hypothetical protein
Cluster 9180	28150.18.peg.1669|DD72_11425	Maltose/maltodextrin transport ATP-binding protein MalK (EC 3.6.3.19)
Cluster 9207	590.15801.peg.3297	Putative methyl-accepting chemotaxis protein
Cluster 9259	590.16046.peg.4431	Type I secretion system ATPase, LssB family LapB
Cluster 9261	590.16521.peg.5192	putative bifunctional hydroxylase/oxidoreductase
Cluster 9287	28901.8419.peg.5531	UDP-galactopyranose mutase (EC 5.4.99.9)
Cluster 9303	590.14583.peg.5247	Putrescine transport ATP-binding protein PotG (TC 3.A.1.11.2)
Cluster 9323	1079901.3.peg.464|DD68_02250	Osmoprotectant ABC transporter, ATP-binding protein OsmV
Cluster 9324	1079901.3.peg.4823|DD68_07620	Hypothetical MFS-type transporter protein YcaD
Cluster 9354	590.12435.peg.3933	Efflux transport system, outer membrane factor (OMF) lipoprotein
Cluster 9373	590.15045.peg.4577	Spermidine/putrescine import ABC transporter ATP-binding protein PotA (TC 3.A.1.11.1)
Cluster 9380	590.16161.peg.4648	transporter, MMPL family
Cluster 9381	590.16173.peg.4948	Protoporphyrinogen IX oxidase, aerobic, HemY (EC 1.3.3.4)
Cluster 9384	590.16452.peg.5300	Uncharacterized MFS-type transporter
Cluster 9390	108619.100.peg.2467|B5013_07675	Class C beta-lactamase (EC 3.5.2.6) => CMY/CMY-2/CFE/LAT family
Cluster 9439	590.16294.peg.3842	Macrolide-specific efflux protein MacA
Cluster 9442	590.16521.peg.5199	hypothetical protein
Cluster 9444	590.16728.peg.4318	Aminoglycosides efflux system AcrAD-TolC, inner-membrane proton/drug antiporter AcrD (RND type)
Cluster 9461	28901.1609.peg.2524|BL238_02870	Inner membrane transport protein YdiM
Cluster 9462	28901.817.peg.266|IN44_24695	Class A beta-lactamase (EC 3.5.2.6) => CARB/PSE family, carbenicillin-hydrolyzing
Cluster 9480	590.14147.peg.5335	Uncharacterized MFS-type transporter
Cluster 9483	590.14205.peg.4936	Excinuclease ABC subunit A paralog of unknown function
Cluster 9489	590.14583.peg.5200	Oligopeptide ABC transporter, ATP-binding protein OppF (TC 3.A.1.5.1)
Cluster 9507	590.16974.peg.4899	hypothetical protein
Cluster 9520	1079901.3.peg.2360|DD68_14630	Probable 3-phenylpropionic acid transporter
Cluster 9556	590.14423.peg.4424	hypothetical protein
Cluster 9565	590.16425.peg.1059	Uncharacterized MFS-type transporter YnfM
Cluster 9566	590.16611.peg.5013	MFS-type transporter Rv2994 family
Cluster 9576	1079901.3.peg.3994|DD68_21565	Inner membrane protein YibH
Cluster 9581	192955.121.peg.2540|DE36_16395	putative TYPE II DNA MODIFICATION ENZYME (METHYLTRANSFERASE)
Cluster 9588	28901.8376.peg.3498	Erythronate-4-phosphate dehydrogenase (EC 1.1.1.290)
Cluster 9595	590.12996.peg.4675	Transposase InsD for insertion element IS2
Cluster 9596	590.13667.peg.35	hypothetical protein
Cluster 9600	590.14818.peg.4120	Undecaprenyl-phosphate 4-deoxy-4-formamido-L-arabinose transferase (EC 2.4.2.53)
Cluster 9605	590.15801.peg.668	Erythronate-4-phosphate dehydrogenase (EC 1.1.1.290)
Cluster 9627	1079901.3.peg.4874|DD68_07880	Putrescine transport ATP-binding protein PotG (TC 3.A.1.11.2)
Cluster 9641	260680.4.peg.4270|AEU78_04325	hypothetical protein
Cluster 9677	590.15801.peg.2222	Nitric oxide reductase FlRd-NAD(+) reductase
Cluster 9685	590.16219.peg.5308	Membrane alanine aminopeptidase N (EC 3.4.11.2)
Cluster 9687	590.16543.peg.5362	hypothetical protein
Cluster 9692	590.16974.peg.4920	Putative sugar ABC transport system, ATP-binding protein YtfR (EC 3.6.3.17)
Cluster 9714	28901.775.peg.4445|IN54_23240	Fe2+ ABC transporter, permease protein 2
Cluster 9716	28901.8229.peg.5016	putative TYPE II DNA MODIFICATION ENZYME (METHYLTRANSFERASE)
Cluster 9727	590.12766.peg.206	Uncharacterized MFS-type transporter
Cluster 9731	590.14245.peg.491	Probable sugar efflux transporter
Cluster 9732	590.14355.peg.4908	ABC transporter, ATP-binding protein (cluster 13, osmolytes)
Cluster 9733	590.14484.peg.5182	Beta-lactamase class C-like and penicillin binding proteins (PBPs) superfamily
Cluster 9772	28901.859.peg.4610|IN67_05075	Putative methyl-accepting chemotaxis protein
Cluster 9782	590.13674.peg.4957	PAS/PAC sensor signal transduction histidine kinase
Cluster 9852	590.14158.peg.4614	Protein AraJ precursor
Cluster 9853	590.14179.peg.5055	PAS/PAC sensor signal transduction histidine kinase
Cluster 9868	590.15823.peg.5379	hypothetical protein
Cluster 9879	590.17092.peg.5532	Glycerol-3-phosphate ABC transporter, ATP-binding protein UgpC (TC 3.A.1.1.3)
Cluster 9886	85569.53.peg.394|ERS011689_00372	2-aminoethylphosphonate ABC transporter ATP-binding protein (TC 3.A.1.9.1)
Cluster 9907	590.12051.peg.5011	Copper/silver efflux RND transporter, membrane fusion protein CusB
Cluster 9915	590.15759.peg.5351	Pyruvate carboxylase (EC 6.4.1.1)
Cluster 9972	590.14367.peg.5148	Exonuclease SbcC
Cluster 9981	590.15958.peg.4807	Efflux ABC transporter, ATP-binding protein
Cluster 9988	590.16393.peg.4793	MBL-fold metallo-hydrolase superfamily
Cluster 9989	590.16451.peg.5352	RND efflux system, membrane fusion protein
Cluster 10064	1079901.3.peg.3528|DD68_19705	D-alanine--D-alanine ligase (EC 6.3.2.4)
Cluster 10071	192955.131.peg.3310	Multidrug resistance protein MdtH
Cluster 10090	590.14147.peg.5371	Excinuclease ABC subunit A paralog of unknown function
Cluster 10122	28901.786.peg.4423	hypothetical protein
Cluster 10144	590.14259.peg.4856	Geranylgeranyl reductase (EC 1.3.1.83)
Cluster 10145	590.14273.peg.5094	Energy-dependent translational throttle protein EttA
Cluster 10160	590.16974.peg.4951	Uncharacterized MFS-type transporter
Cluster 10176	211968.3.peg.2811|AEU77_20845	Alanine racemase (EC 5.1.1.1)
Cluster 10254	590.15368.peg.5083	Protein AraJ precursor
Cluster 10264	590.16845.peg.5270	Ribosomal-protein-S18p-alanine acetyltransferase (EC 2.3.1.128)
Cluster 10313	590.14799.peg.34	Methyl-accepting chemotaxis protein II (aspartate chemoreceptor protein)
Cluster 10323	85569.208.peg.2865|ERS198262_02774	HlyD-like membrane fusion protein YhiI
Cluster 10329	1079901.3.peg.2896|DD68_17165	Sulfate and thiosulfate import ATP-binding protein CysA (EC 3.6.3.25)
Cluster 10361	590.14532.peg.5598	Uncharacterized MFS-type transporter
Cluster 10400	58712.88.peg.2475|C4869_19445	Sulfate and thiosulfate import ATP-binding protein CysA (EC 3.6.3.25)
Cluster 10462	590.14516.peg.5270	Uncharacterized MFS-type transporter
Cluster 10463	590.14532.peg.5604	ABC transporter, fused permease protein
Cluster 10466	590.15759.peg.5177	Bis-ABC ATPase SCO6512
Cluster 10487	85569.167.peg.2019|ERS011761_01940	Alanine racemase (EC 5.1.1.1)
Cluster 10491	85569.267.peg.3302	Sensor protein BasS/PmrB (activates BasR/PmrA)
Cluster 10493	85569.53.peg.2163|ERS011689_02014	Sensor protein BasS (activates BasR)
Cluster 10514	28901.9100.peg.5071	Nitrate/nitrite sensor protein NarX
Cluster 10540	590.16253.peg.4948	Oligopeptide ABC transporter, ATP-binding protein OppF (TC 3.A.1.5.1)
Cluster 10546	85569.258.peg.2527|ERS011775_02432	HlyD-like membrane fusion protein YhiI
Cluster 10595	590.14233.peg.5009	Sulfate adenylyltransferase subunit 1 (EC 2.7.7.4)
Cluster 10634	1620419.74.peg.5109	Major myo-inositol transporter IolT
Cluster 10655	590.13183.peg.250	Uncharacterized transporter YeeO
Cluster 10675	590.15801.peg.3266	Maltodextrin ABC transporter, ATP-binding protein MsmX
Cluster 10683	590.16373.peg.4737	Aminoglycoside 3''-nucleotidyltransferase (EC 2.7.7.-) => ANT(3'')-Ia (AadA family)
Cluster 10687	590.16611.peg.5043	Excinuclease ABC subunit A
Cluster 10690	590.16809.peg.4222	Aminoglycoside 3''-nucleotidyltransferase (EC 2.7.7.-) => ANT(3'')-Ia (AadA family)
Cluster 10707	1079901.3.peg.4527|DD68_23275	Alanine racemase (EC 5.1.1.1)
Cluster 10717	134047.4.peg.2412|DD47_02285	Sensor protein BasS/PmrB (activates BasR/PmrA)
Cluster 10729	28901.8305.peg.2616	Maltodextrin ABC transporter, ATP-binding protein MsmX
Cluster 10754	590.14355.peg.4940	Efflux ABC transporter, ATP-binding protein
Cluster 10762	590.15801.peg.2830	Sensor protein BasS/PmrB (activates BasR/PmrA)
Cluster 10765	590.15801.peg.4426	hypothetical protein
Cluster 10768	590.16002.peg.4890	Bis-ABC ATPase Uup
Cluster 10818	590.12063.peg.1881	Putative transport protein
Cluster 10858	108619.19.peg.2900	Alpha-ketoglutarate permease
Cluster 10862	1620419.55.peg.3592	UDP-galactopyranose mutase (EC 5.4.99.9)
Cluster 10881	590.12764.peg.4772	ABC transporter, ATP-binding protein (cluster 1, maltose/g3p/polyamine/iron); ABC transporter, ATP-binding protein (cluster 10, nitrate/sulfonate/bicarbonate)
Cluster 10884	590.13137.peg.33	Type I secretion system ATPase, LssB family LapB
Cluster 10910	590.16543.peg.5101	ABC transporter ATP-binding protein SCO2422
Cluster 10913	590.16829.peg.5266	Two-component system sensor histidine kinase
Cluster 10926	1079901.3.peg.2515|DD68_15325	Glycerol-3-phosphate ABC transporter, ATP-binding protein UgpC (TC 3.A.1.1.3)
Cluster 10947	28901.8266.peg.2281	Type I secretion system ATPase, LssB family LapB
Cluster 10948	28901.8273.peg.1468	Aminoglycoside 3''-phosphotransferase (EC 2.7.1.87) => APH(3'')-I
Cluster 10959	590.12914.peg.1882	Alanine racemase (EC 5.1.1.1)
Cluster 10974	590.15801.peg.1015	Alanine racemase (EC 5.1.1.1)
Cluster 10985	590.16338.peg.4835	Uncharacterized MFS-type transporter
Cluster 11059	590.14399.peg.4715	Putative oxidoreductase
Cluster 11076	590.16135.peg.5177	Translation initiation factor 2
Cluster 11078	590.16440.peg.5026	Oligopeptide ABC transporter, ATP-binding protein OppF (TC 3.A.1.5.1)
Cluster 11083	590.16855.peg.5191	Elongation factor G-like protein TM_1651
Cluster 11119	590.12271.peg.4797	Tetrapartite efflux system, membrane fusion component FusE-like
Cluster 11125	590.13903.peg.536	Molybdenum ABC transporter ATP-binding protein ModC
Cluster 11152	590.16974.peg.5011	Two component system sensor histidine kinase MtrB
Cluster 11194	590.13753.peg.5066	Extracellular ribonuclease Bsn
Cluster 11198	590.14156.peg.5108	Bis-ABC ATPase Uup
Cluster 11205	590.14484.peg.5057	ABC transporter, ATP-binding protein (cluster 5, nickel/peptides/opines)
Cluster 11209	590.15432.peg.1425	Type I secretion system ATPase, LssB family LapB
Cluster 11271	590.13153.peg.5179	Uncharacterized MFS-type transporter
Cluster 11281	590.14367.peg.5083	Sulfate and thiosulfate import ATP-binding protein CysA (EC 3.6.3.25)
Cluster 11283	590.15483.peg.5170	RTX toxin transporter, ATP-binding protein
Cluster 11301	590.16543.peg.5311	Efflux ABC transporter, ATP-binding protein
Cluster 11302	590.16845.peg.5426	Oligopeptide ABC transporter, ATP-binding protein OppF (TC 3.A.1.5.1)
Cluster 11320	28150.17.peg.2126|DD65_17770	ATPase required for both assembly of type IV secretion complex and secretion of T-DNA complex, VirB11
Cluster 11374	590.16521.peg.5044	Beta-lactamase class C-like protein in cluster with YzbB
Cluster 11377	590.17042.peg.5039	Translation initiation factor 2
Cluster 11433	590.14273.peg.5132	Bis-ABC ATPase SCO6512
Cluster 11443	590.15801.peg.4838	Two component system sensor histidine kinase MtrB
Cluster 11448	590.16067.peg.5173	Uncharacterized MFS-type transporter
Cluster 11467	1079901.3.peg.4157|DD68_05650	Nitrogen regulation protein NtrB (EC 2.7.13.3)
Cluster 11468	1079901.3.peg.1123|DD68_09820	Chemotaxis response regulator protein-glutamate methylesterase CheB (EC 3.1.1.61)
Cluster 11487	28901.8213.peg.4737	ATPase required for both assembly of type IV secretion complex and secretion of T-DNA complex, VirB11
Cluster 11499	58712.88.peg.3569|C4869_05210	Methionine ABC transporter ATP-binding protein
Cluster 11505	590.13656.peg.4812	Oligopeptide ABC transporter, ATP-binding protein OppD (TC 3.A.1.5.1)
Cluster 11508	590.14179.peg.5122	Ribonuclease J2 (endoribonuclease in RNA processing)
Cluster 11512	590.14399.peg.5158	Elongation factor G-like protein TM_1651
Cluster 11528	590.16067.peg.5179	hypothetical protein
Cluster 11586	353569.5.peg.5082|C4866_25040	Erythromycin esterase (EC 3.1.1.-) => EreA family
Cluster 11588	590.13137.peg.3304	ABC-type efflux pump membrane fusion component YbhG
Cluster 11599	590.14259.peg.4870	Membrane protein mosC
Cluster 11636	590.16521.peg.5296	Glycerol-3-phosphate ABC transporter, ATP-binding protein UgpC (TC 3.A.1.1.3)
Cluster 11674	28901.8829.peg.1123	Protein AraJ precursor
Cluster 11717	590.16829.peg.5216	(R)-citramalate synthase (EC 2.3.1.182)
Cluster 11726	590.17788.peg.4907	Catalase-peroxidase KatG (EC 1.11.1.21)
Cluster 11751	1697390.3.peg.4116|AEU06_02035	Multidrug efflux pump MdtM (of MFS type)
Cluster 11778	590.14179.peg.4830	5-methyltetrahydrofolate--homocysteine methyltransferase (EC 2.1.1.13)
Cluster 11779	590.14179.peg.5132	Multidrug resistance protein ErmB
Cluster 11781	590.14273.peg.5148	hypothetical protein
Cluster 11783	590.14399.peg.4902	Efflux ABC transporter, ATP-binding protein
Cluster 11805	590.16364.peg.4970	hypothetical protein
Cluster 11810	590.17015.peg.3615	Alanine racemase (EC 5.1.1.1)
Cluster 11811	590.17092.peg.5522	Uncharacterized MFS-type transporter
Cluster 11877	590.15759.peg.5438	GTP-binding protein TypA/BipA
Cluster 11880	590.15878.peg.5321	hypothetical protein
Cluster 11961	590.16253.peg.4974	Two-component system sensor histidine kinase
Cluster 11966	590.16452.peg.5430	hypothetical protein
Cluster 11970	590.16611.peg.5077	Osmosensitive K+ channel histidine kinase KdpD
Cluster 11985	1079901.3.peg.1513|DD68_11675	Methionine ABC transporter ATP-binding protein
Cluster 12045	590.15801.peg.2850	Inner membrane component MdtN of tripartite multidrug resistance system
Cluster 12076	108619.20.peg.2794|DF00_17245	ATPase required for both assembly of type IV secretion complex and secretion of T-DNA complex, VirB11
Cluster 12104	590.13461.peg.2528	Transcriptional regulator YqhC, positively regulates YqhD and DkgA
Cluster 12116	590.15483.peg.5171	Uncharacterized MFS-type transporter YdjE
Cluster 12147	1620419.79.peg.4416|DE37_23305	Aminoglycoside 4-phosphotransferase (EC 2.7.1.-) => APH(4)-I
Cluster 12191	590.15801.peg.4180	iron(III) ABC transporter, ATP-binding protein
Cluster 12196	590.16089.peg.4982	Membrane alanine aminopeptidase N (EC 3.4.11.2)
Cluster 12200	590.16219.peg.5215	Uncharacterized MFS-type transporter
Cluster 12204	590.16521.peg.4992	hypothetical protein
Cluster 12262	590.13624.peg.2252	D-lactate dehydrogenase (EC 1.1.1.28)
Cluster 12335	28901.8419.peg.4716	hypothetical protein
Cluster 12345	590.12456.peg.3509	ATPase required for both assembly of type IV secretion complex and secretion of T-DNA complex, VirB11
Cluster 12355	590.14179.peg.5057	Efflux ABC transporter, ATP-binding protein
Cluster 12356	590.14193.peg.5205	Uncharacterized MFS-type transporter
Cluster 12362	590.14532.peg.5723	Efflux ABC transporter, permease/ATP-binding protein SCO2464
Cluster 12369	590.16098.peg.4966	Uncharacterized MFS-type transporter
Cluster 12376	590.16452.peg.5455	Cyclopropane-fatty-acyl-phospholipid synthase (EC 2.1.1.79)
Cluster 12380	590.16845.peg.5534	Uncharacterized MFS-type transporter
Cluster 12394	1151179.3.peg.30|C4841_00145	Membrane fusion component of MSF-type tripartite multidrug efflux system
Cluster 12409	28150.63.peg.5384	Class C beta-lactamase (EC 3.5.2.6) => DHA/MOR family
Cluster 12428	590.14233.peg.5126	Exonuclease SbcC
Cluster 12432	590.14399.peg.4788	Oligopeptide ABC transporter, ATP-binding protein OppF (TC 3.A.1.5.1)
Cluster 12467	1079901.3.peg.746|DD68_03585	Regulator of RpoS
Cluster 12468	1079901.3.peg.3687|DD68_05285	Dipeptide ABC transporter, ATP-binding protein DppF (TC 3.A.1.5.2)
Cluster 12489	28901.781.peg.2123|IN81_16585	Aminoglycoside 3''-nucleotidyltransferase (EC 2.7.7.-) => ANT(3'')-Ia (AadA family)
Cluster 12498	590.12289.peg.3688	Aminoglycoside 3''-nucleotidyltransferase (EC 2.7.7.-) => ANT(3'')-Ia (AadA family)
Cluster 12503	590.13208.peg.4782	Efflux ABC transporter, ATP-binding protein
Cluster 12507	590.13600.peg.2091	hypothetical protein
Cluster 12514	590.14233.peg.5153	Translation elongation factor G
Cluster 12517	590.14294.peg.5317	Energy-dependent translational throttle protein EttA
Cluster 12526	590.15801.peg.1091	Oligopeptide ABC transporter, ATP-binding protein OppD (TC 3.A.1.5.1)
Cluster 12534	590.16215.peg.2159	2-aminoethylphosphonate ABC transporter ATP-binding protein (TC 3.A.1.9.1)
Cluster 12543	590.16855.peg.5231	Heterodimeric efflux ABC transporter, permease/ATP-binding subunit 1
Cluster 12544	590.17003.peg.4705	c-di-GMP phosphodiesterase (EC 3.1.4.52) => PdeB
Cluster 12581	28901.817.peg.4171|IN44_19625	Aminoglycoside 3''-nucleotidyltransferase (EC 2.7.7.-) => ANT(3'')-Ia (AadA family)
Cluster 12603	590.13036.peg.4684	Phosphonate dehydrogenase (EC 1.20.1.1)
Cluster 12620	590.14399.peg.4948	Sulfate adenylyltransferase subunit 1 (EC 2.7.7.4)
Cluster 12692	28144.27.peg.4082|AEV69_22025	Aminoglycoside 3''-nucleotidyltransferase (EC 2.7.7.-) => ANT(3'')-Ia (AadA family)
Cluster 12709	590.12311.peg.4807	ATP/GTP-binding protein
Cluster 12759	1079901.3.peg.735|DD68_03535	Oligopeptide ABC transporter, ATP-binding protein OppF (TC 3.A.1.5.1)
Cluster 12766	108619.100.peg.259|B5013_01225	Chemotaxis protein CheV (EC 2.7.3.-)
Cluster 12777	216804.3.peg.3194	hypothetical protein
Cluster 12810	590.14355.peg.4994	Excinuclease ABC subunit A
Cluster 12826	590.16135.peg.5143	Sulfate and thiosulfate import ATP-binding protein CysA (EC 3.6.3.25)
Cluster 12827	590.16135.peg.5283	Efflux ABC transporter, permease/ATP-binding protein
Cluster 12872	590.12397.peg.4457	Iron siderophore ABC transporter, permease/ATP-binding protein YbtP
Cluster 12881	590.14233.peg.5162	FIG00738105: hypothetical protein
Cluster 12889	590.14967.peg.1398	Inner membrane protein YiaH
Cluster 12893	590.15747.peg.4358	Chemotaxis protein CheV (EC 2.7.3.-)
Cluster 12910	590.17788.peg.5031	hypothetical protein
Cluster 12943	28901.8913.peg.3451	3-hydroxybenzoate 6-monooxygenase (EC 1.14.13.24)
Cluster 12986	590.16452.peg.5177	hypothetical protein
Cluster 13077	590.15801.peg.492	Inner membrane protein YiaH
Cluster 13086	590.16855.peg.5018	Glycerol-3-phosphate ABC transporter, ATP-binding protein UgpC (TC 3.A.1.1.3)
Cluster 13094	1079901.3.peg.683|DD68_03290	Peptide ABC transporter, ATP-binding protein SapD
Cluster 13164	590.16611.peg.5025	Putative uroporphyrinogen-III synthase (EC 4.2.1.75), related to YjjA (in BS) / Response regulator
Cluster 13178	1079901.3.peg.4180|DD68_05760	Uncharacterized GNAT family acetyltransferase YiiD
Cluster 13182	108619.100.peg.2354|B5013_07125	Tn21 protein of unknown function Urf2
Cluster 13190	149385.10.peg.3193|AEV55_21975	Aminoglycoside 3''-phosphotransferase (EC 2.7.1.87) => APH(3'')-I
Cluster 13218	590.13276.peg.3526	Transcriptional activator of cad operon
Cluster 13220	590.13871.peg.5106	Tn21 protein of unknown function Urf2
Cluster 13236	590.16543.peg.5411	DNA internalization-related competence protein ComEC/Rec2
Cluster 13271	28901.804.peg.4219|IN27_04535	MBL-fold metallo-hydrolase superfamily
Cluster 13286	590.12063.peg.4663	Tn21 protein of unknown function Urf2
Cluster 13289	590.12364.peg.4407	MBL-fold metallo-hydrolase superfamily
Cluster 13305	590.14583.peg.5352	hypothetical protein
Cluster 13318	590.16219.peg.5370	Uncharacterized MFS-type transporter
Cluster 13323	590.16974.peg.4737	Translation elongation factor G
Cluster 13331	1079901.3.peg.3686|DD68_05280	Dipeptide ABC transporter, ATP-binding protein DppD (TC 3.A.1.5.2)
Cluster 13371	590.12315.peg.4294	Type III secretion transcriptional regulator HilD
Cluster 13536	590.12356.peg.5194	RND efflux system, membrane fusion protein
Cluster 13585	1079901.3.peg.3951|DD68_21370	2-ketoaldonate reductase, broad specificity (EC 1.1.1.215)
Cluster 13616	28901.8419.peg.5627	hypothetical protein
Cluster 13628	590.12507.peg.667	Multidrug efflux system, outer membrane factor lipoprotein of OprM/OprM family
Cluster 13647	590.15759.peg.5484	Two-component system sensor histidine kinase
Cluster 13695	149539.890.peg.2485|BTN74_12240	Dihydropteroate synthase type-2 (EC 2.5.1.15) @ Sulfonamide resistance protein
Cluster 13731	590.14294.peg.5467	Signal transduction histidine kinase, subgroup 2
Cluster 13879	28901.8326.peg.1285	Uncharacterized transporter MdtD of major facilitator superfamily (MFS)
Cluster 13901	590.14217.peg.5036	Efflux ABC transporter for glutathione/L-cysteine, essential for assembly of bd-type respiratory oxidases => CydD subunit
Cluster 13905	590.14337.peg.3323	Putative multidrug resistance outer membrane protein MdtQ
Cluster 13908	590.14532.peg.5442	2-polyprenyl-6-methoxyphenol hydroxylase and related FAD-dependent oxidoreductases
Cluster 13915	590.15878.peg.5088	acyl-CoA dehydrogenase, putative phosphotransferase
Cluster 13925	590.16526.peg.5228	Transcriptional regulator, AraC family
Cluster 13937	1079901.3.peg.1407|DD68_11175	Inner membrane protein YbhQ
Cluster 14014	590.16646.peg.5187	Aminoglycoside 6-phosphotransferase (EC 2.7.1.72) => APH(6)-Ic/APH(6)-Id
Cluster 14016	590.16819.peg.4990	c-di-GMP phosphodiesterase (EC 3.1.4.52) => PdeN
Cluster 14019	590.17031.peg.2673	Glutamine ABC transporter, ATP-binding protein GlnQ
Cluster 14100	590.15691.peg.4699	D-3-phosphoglycerate dehydrogenase (EC 1.1.1.95)
Cluster 14119	590.17092.peg.5665	Uncharacterized MFS-type transporter
Cluster 14145	165302.10.peg.108|DF14_00540	Type III secretion transcriptional regulator HilD
Cluster 14269	590.16507.peg.4960	Beta-lactamase class C-like and penicillin binding proteins (PBPs) superfamily
Cluster 14282	590.17877.peg.1409	Multidrug efflux system EmrAB-OMF, inner-membrane proton/drug antiporter EmrB (MFS type)
Cluster 14347	590.16067.peg.4923	Branched-chain amino acid ABC transporter, ATP-binding protein LivG (TC 3.A.1.4.1)
Cluster 14354	590.16855.peg.5089	hypothetical protein
Cluster 14356	85569.53.peg.860|ERS011689_00812	Ribulosamine/erythrulosamine 3-kinase potentially involved in protein deglycation
Cluster 14358	1079901.3.peg.1693|DD68_03950	Osmoprotectant ABC transporter ATP-binding subunit YehX
Cluster 14375	1243597.3.peg.2060|C4797_20290	N6-hydroxylysine O-acetyltransferase (EC 2.3.1.102), aerobactin biosynthesis protein IucB @ Siderophore synthetase small component, acetyltransferase
Cluster 14378	1697391.3.peg.4579|AEU14_22055	N6-hydroxylysine O-acetyltransferase (EC 2.3.1.102), aerobactin biosynthesis protein IucB @ Siderophore synthetase small component, acetyltransferase
Cluster 14380	192955.103.peg.4488|AEU44_17940	N6-hydroxylysine O-acetyltransferase (EC 2.3.1.102), aerobactin biosynthesis protein IucB @ Siderophore synthetase small component, acetyltransferase
Cluster 14394	590.12369.peg.2009	Probable metabolite transport protein
Cluster 14453	28901.9069.peg.458	D-glucarate transporter
Cluster 14461	590.12544.peg.3094	Putative transport protein
Cluster 14487	590.16543.peg.5489	Efflux ABC transporter, permease/ATP-binding protein SCO2464
Cluster 14555	590.14179.peg.4761	Efflux ABC transporter, ATP-binding protein
Cluster 14561	590.14399.peg.4875	Transcriptional activator of maltose regulon, MalT
Cluster 14564	590.14484.peg.5018	Glutamate syntha
Cluster 14598	85569.315.peg.4166|ERS011624_04001	Putative permease
Cluster 14605	1079901.3.peg.87|DD68_00435	Glyoxylate/hydroxypyruvate reductase A (EC 1.1.1.79) (EC 1.1.1.81)
Cluster 14647	590.12190.peg.5086	Aminoglycoside 4-phosphotransferase (EC 2.7.1.-) => APH(4)-I
Cluster 14665	590.14516.peg.5098	Uncharacterized MFS-type transporter
Cluster 14671	590.15801.peg.773	Glyoxylate/hydroxypyruvate reductase A (EC 1.1.1.79) (EC 1.1.1.81)
Cluster 14734	590.12382.peg.1589	Hexuronate transporter
Cluster 14742	590.14147.peg.5078	Efflux ABC transporter, ATP-binding protein
Cluster 14746	590.14194.peg.4593	Tetracycline resistance, MFS efflux pump => Tet(A)
Cluster 14781	1079901.3.peg.2059|DD68_13180	AaeAB efflux system for hydroxylated, aromatic carboxylic acids, membrane fusion component AaeA
Cluster 14783	1079901.3.peg.3025|DD68_17810	Melibiose operon regulatory protein MelR, AraC family
Cluster 14829	590.14273.peg.5035	ABC transporter, ATP-binding protein
Cluster 14838	590.14583.peg.5544	Integral membrane protein
Cluster 14857	590.16845.peg.5486	Oligopeptide ABC transporter, ATP-binding protein OppD (TC 3.A.1.5.1)
Cluster 14910	28901.8639.peg.1119	D-alanyl-D-alanine dipeptidase (EC 3.4.13.22)
Cluster 14940	590.14484.peg.5196	Efflux ABC transporter, ATP-binding protein
Cluster 14948	590.15045.peg.4573	D-3-phosphoglycerate dehydrogenase (EC 1.1.1.95)
Cluster 14974	1079901.3.peg.1594|DD68_12050	Uncharacterized efflux ABC transporter, ATP-binding protein YadG
Cluster 15015	28901.8960.peg.4983	Overcoming lysogenization defect protein
Cluster 15027	590.13719.peg.4702	GTP-binding protein TypA/BipA
Cluster 15115	590.14399.peg.4919	SSU rRNA (adenine(1518)-N(6)/adenine(1519)-N(6))-dimethyltransferase (EC 2.1.1.182)
Cluster 15124	590.15766.peg.284	Signal transduction histidine-protein kinase BarA (EC 2.7.13.3)
Cluster 15133	590.16452.peg.5482	ABC transporter, fused permease protein
Cluster 15151	1079901.3.peg.3149|DD68_17955	D-alanine--D-alanine ligase (EC 6.3.2.4)
Cluster 15191	28901.8568.peg.2077	Sensor protein BasS/PmrB (activates BasR/PmrA)
Cluster 15202	590.14303.peg.5159	hypothetical protein
Cluster 15213	590.15624.peg.1466	Phospholipid ABC transporter ATP-binding protein MlaF
Cluster 15214	590.15674.peg.1918	Uncharacterized MFS-type transporter YdjK
Cluster 15215	590.15747.peg.1781	Manganese ABC transporter, ATP-binding protein SitB
Cluster 15217	590.15766.peg.1359	Oligopeptide ABC transporter, ATP-binding protein OppF (TC 3.A.1.5.1)
Cluster 15218	590.15801.peg.2473	D-alanine--D-alanine ligase (EC 6.3.2.4)
Cluster 15231	85569.315.peg.4398|ERS011624_04228	Oligopeptide transport ATP-binding protein OppD (TC 3.A.1.5.1)
Cluster 15277	590.13656.peg.4817	Efflux ABC transporter, ATP-binding protein
Cluster 15285	590.14147.peg.5478	Nitrate/nitrite transporter NarT
Cluster 15287	590.14259.peg.4872	Uncharacterized MFS-type transporter
Cluster 15294	590.14532.peg.5704	acyl-CoA dehydrogenase, putative phosphotransferase
Cluster 15300	590.15488.peg.3941	LysR-family transcriptional regulator STM3834
Cluster 15340	28901.8213.peg.4750	Response regulator receiver protein
Cluster 15363	590.14205.peg.4872	Bis-ABC ATPase Uup
Cluster 15370	590.14522.peg.4780	hypothetical protein
Cluster 15378	590.16049.peg.4929	D-amino acid dehydrogenase (EC 1.4.99.6)
Cluster 15387	590.16974.peg.5078	Two-component system sensor histidine kinase
Cluster 15388	590.17217.peg.5340	Aminoglycoside 6-phosphotransferase (EC 2.7.1.72) => APH(6)-Ic/APH(6)-Id
Cluster 15391	85569.141.peg.1883|ERS011692_01826	Putative beta-lactamase (EC 3.5.2.6)
Cluster 15399	1079901.3.peg.1828|DD68_04600	Propanediol utilization transcriptional activator
Cluster 15481	590.16002.peg.4917	Nitrite reducta
Cluster 15534	192955.121.peg.3865|DE36_21195	LysR-family transcriptional regulator STM3834
Cluster 15577	590.14502.peg.5457	hypothetical protein
Cluster 15622	117541.3.peg.3464|AEU62_20680	D-alanine--D-alanine ligase (EC 6.3.2.4)
Cluster 15631	28901.775.peg.1620|IN54_12035	Macrolide 2'-phosphotransferase => Mph(A) family
Cluster 15698	108619.19.peg.1352|DE44_12925	Aminoglycoside N(3)-acetyltransferase (EC 2.3.1.81) => AAC(3)-II,III,IV,VI,VIII,IX,X
Cluster 15751	590.14966.peg.3644	DNA-binding response regulator KdpE
Cluster 15765	590.17092.peg.5495	Uncharacterized MFS-type transporter
Cluster 15772	85569.85.peg.4999|ERS011710_04832	Aminoglycoside 6-phosphotransferase (EC 2.7.1.72) => APH(6)-Ic/APH(6)-Id
Cluster 15831	590.14156.peg.5011	SAM-dependent methyltransferase
Cluster 15835	590.14193.peg.5088	Two-component system sensor histidine kinase
Cluster 15853	590.15801.peg.1975	Transcriptional regulator YqhC, positively regulates YqhD and DkgA
Cluster 15935	590.14399.peg.4887	Uncharacterized MFS-type transporter
Cluster 15997	28901.8222.peg.4384	Transcriptional regulator, AraC family
Cluster 16003	28901.8856.peg.5009	Overcoming lysogenization defect protein
Cluster 16030	590.16497.peg.4592	Macrolide-specific efflux protein MacA
Cluster 16035	590.16845.peg.5511	Nitrate/nitrite transporter NarT
Cluster 16038	590.17042.peg.3810	Transcriptional regulator, AraC family
Cluster 16044	1079901.3.peg.325|DD68_01565	Uncharacterized transcriptional regulator YdiP, AraC family
Cluster 16090	590.13032.peg.4595	Trimethylamine-N-oxide sensor histidine kinase TorS (EC 2.7.13.3)
Cluster 16093	590.14147.peg.5507	Carbamoyl-phosphate synthase large chain (EC 6.3.5.5)
Cluster 16094	590.14355.peg.4928	Major facilitator superfamily
Cluster 16104	590.15801.peg.4698	hypothetical protein
Cluster 16105	590.15823.peg.5271	Efflux ABC transporter, ATP-binding protein
Cluster 16114	590.16641.peg.2640	DNA-binding transcriptional dual regulator Rob
Cluster 16149	28901.8419.peg.2034	hypothetical protein
Cluster 16154	28901.8863.peg.1685	Methyl-accepting chemotaxis protein I (serine chemoreceptor protein)
Cluster 16170	590.14126.peg.4459	Transcriptional regulator STM1671, AraC family
Cluster 16171	590.14147.peg.5133	Uncharacterized MFS-type transporter
Cluster 16181	590.15691.peg.4759	Uncharacterized MFS-type transporter
Cluster 16184	590.15801.peg.1318	Propanediol utilization transcriptional activator
Cluster 16236	28150.63.peg.5396|AM374_01080	Macrolide 2'-phosphotransferase => Mph(E)/Mph(G) family
Cluster 16256	28901.8943.peg.4058	SAM-dependent methyltransferase
Cluster 16259	28901.9100.peg.2935	Nitrate/nitrite sensor protein NarX
Cluster 16265	590.12252.peg.1139	Subclass B3 beta-lactamase (EC 3.5.2.6)
Cluster 16267	590.12452.peg.3944	Type III secretion transcriptional regulator HilD
Cluster 16274	590.14135.peg.5238	Geranylgeranyl reductase (EC 1.3.1.83)
Cluster 16275	590.14135.peg.5277	DNA gyrase subunit A (EC 5.99.1.3)
Cluster 16313	590.17076.peg.4821	Transcriptional regulator YkgA
Cluster 16401	590.15801.peg.4308	Subclass B3 beta-lactamase (EC 3.5.2.6)
Cluster 16415	590.16507.peg.4979	Pyruvate carboxylase (EC 6.4.1.1)
Cluster 16418	590.16829.peg.5206	Oligopeptide ABC transporter, ATP-binding protein OppF (TC 3.A.1.5.1)
Cluster 16425	85569.289.peg.1332|ERS011618_01279	Transcriptional regulator STM1671, AraC family
Cluster 16520	590.16521.peg.5049	Putrescine transport system permease protein PotI (TC 3.A.1.11.2)
Cluster 16559	192954.27.peg.3157|DE42_17310	MBL-fold metallo-hydrolase superfamily
Cluster 16566	28901.787.peg.2967|IN95_16895	Class A beta-lactamase (EC 3.5.2.6) => CTX-M family, extended-spectrum
Cluster 16576	28901.8404.peg.4527	Class A beta-lactamase (EC 3.5.2.6) => CTX-M family, extended-spectrum
Cluster 16597	590.13046.peg.4380	Transcriptional regulator STM1266
Cluster 16598	590.13573.peg.5114	hypothetical protein
Cluster 16603	590.14233.peg.5117	Integral membrane protein
Cluster 16619	590.16349.peg.5267	hypothetical protein
Cluster 16626	590.17092.peg.5596	Heterodimeric efflux ABC transporter, permease/ATP-binding subunit 1
Cluster 16646	108619.166.peg.5066|C4631_22895	hypothetical protein
Cluster 16658	149385.28.peg.3813|DE96_23825	Class A beta-lactamase (EC 3.5.2.6) => HER family
Cluster 16685	28901.8419.peg.72	hypothetical protein
Cluster 16697	486998.3.peg.369|AEU79_08335	L-rhamnose operon transcriptional activator RhaR
Cluster 16735	1079901.3.peg.226|DD68_01115	Aminoglycoside 3''-nucleotidyltransferase (EC 2.7.7.-) => ANT(3'')-Ia (AadA family) @ Aminoglycoside 9-nucleotidyltransferase (EC 2.7.7.-) => ANT(9)-I
Cluster 16766	28901.819.peg.1282	Tn21 protein of unknown function Urf2
Cluster 16778	58096.44.peg.2372|C4680_21380	Putative transcriptional regulator STM3175
Cluster 16793	590.14259.peg.4824	Fructose ABC transporter, ATP-binding component FrcA
Cluster 16861	28901.8943.peg.3359	Right origin-binding protein
Cluster 16879	590.15766.peg.518	Putative transcriptional regulator STM3175
Cluster 16887	590.16845.peg.5169	ABC transporter, ATP-binding protein (cluster 11, riboflavin/purine nucleoside/unknown) / ABC transporter, ATP-binding protein (cluster 11, riboflavin/purine nucleoside/unknown)
Cluster 16931	28901.8980.peg.1189	DNA-binding response regulator KdpE
Cluster 16933	28901.9006.peg.4814	Subclass B3 beta-lactamase (EC 3.5.2.6)
Cluster 16952	590.14193.peg.5059	Energy-dependent translational throttle protein EttA
Cluster 16956	590.14468.peg.5038	Efflux ABC transporter, ATP-binding protein
Cluster 16992	1079901.3.peg.3289|DD68_18590	Class A beta-lactamase (EC 3.5.2.6) => TEM family
Cluster 16996	1079901.3.peg.4550|DD68_23380	Class A beta-lactamase (EC 3.5.2.6) => SHV family
Cluster 17003	108619.160.peg.2023|C4790_24990	Aminoglycoside N(3)-acetyltransferase (EC 2.3.1.81) => AAC(3)-II,III,IV,VI,VIII,IX,X
Cluster 17028	28901.8288.peg.4825	Multidrug efflux pump MdtL (of MFS type)
Cluster 17066	590.15801.peg.3053	hypothetical protein
Cluster 17087	590.17237.peg.4928	Sulfate and thiosulfate import ATP-binding protein CysA (EC 3.6.3.25)
Cluster 17102	1079901.3.peg.3331|DD68_18795	Putative transcriptional regulator MarT
Cluster 17135	28901.1609.peg.597|BL238_15240	D-alanine--D-alanine ligase (EC 6.3.2.4)
Cluster 17139	28901.806.peg.2694|IN30_17840	Class A beta-lactamase (EC 3.5.2.6) => LAP family
Cluster 17168	590.14634.peg.4220	DNA-binding response regulator KdpE
Cluster 17170	590.15159.peg.4284	Uncharacterized MFS-type transporter STM0328.s
Cluster 17191	85569.53.peg.4219	Transcriptional regulatory protein RstA
Cluster 17207	1160739.3.peg.242|C4874_01215	Uncharacterized transcriptional regulator YpdC, AraC family
Cluster 17261	590.15890.peg.5057	Translation elongation factor G
Cluster 17283	1079901.3.peg.4280|DD68_06220	Uncharacterized transcriptional regulator YijO, AraC family
Cluster 17286	108619.100.peg.3414|B5013_21340	Transcriptional regulator STM1671, AraC family
Cluster 17310	28901.823.peg.4277|IN56_22125	Dihydropteroate synthase type-2 (EC 2.5.1.15) @ Sulfonamide resistance protein
Cluster 17329	590.12716.peg.917	Methyl-accepting chemotaxis sensor protein STM3216
Cluster 17333	590.13496.peg.4928	Dihydropteroate synthase type-2 (EC 2.5.1.15) @ Sulfonamide resistance protein
Cluster 17351	590.15801.peg.3282	Transcriptional regulator STM1671, AraC family
Cluster 17352	590.15878.peg.5299	Efflux ABC transporter, permease/ATP-binding protein
Cluster 17360	590.16611.peg.5093	Fructose ABC transporter, ATP-binding component FrcA
Cluster 17446	590.15801.peg.4009	Transcriptional regulator STM1266
Cluster 17448	590.16237.peg.4968	Putative esterase
Cluster 17452	590.16803.peg.3339	Uncharacterized transporter MdtD of major facilitator superfamily (MFS)
Cluster 17453	590.16845.peg.5152	Two-component system sensor histidine kinase
Cluster 17457	590.17895.peg.5031	Aminoglycoside 6-phosphotransferase, putative
Cluster 17464	85569.53.peg.774|ERS011689_00735	Nickel transport ATP-binding protein nikD2 (TC 3.A.1.5.3)
Cluster 17494	1697391.3.peg.5008|AEU14_24080	hypothetical protein
Cluster 17585	28901.786.peg.4430	hypothetical protein
Cluster 17586	28901.800.peg.337|IN19_24080	Aminoglycoside 6-phosphotransferase (EC 2.7.1.72) => APH(6)-Ic/APH(6)-Id
Cluster 17623	590.14399.peg.4926	Efflux ABC transporter, ATP-binding protein
Cluster 17679	28901.8325.peg.4619	Right origin-binding protein
Cluster 17729	1079901.3.peg.4205|DD68_05870	L-rhamnose operon regulatory protein RhaS
Cluster 17733	108619.166.peg.5093|C4631_23010	Metallo-beta-lactamase superfamily protein
Cluster 17768	28901.8480.peg.4926	Sensory protein kinase PcoS (EC 2.7.13.3)
Cluster 17770	28901.8641.peg.2539	Uncharacterized MFS-type transporter
Cluster 17790	590.15759.peg.5040	Beta-lactamase class C-like and penicillin binding proteins (PBPs) superfamily
Cluster 17795	590.15988.peg.4881	ABC transporter, ATP-binding protein (cluster 11, riboflavin/purine nucleoside/unknown) / ABC transporter, ATP-binding protein (cluster 11, riboflavin/purine nucleoside/unknown)
Cluster 17798	590.16205.peg.4689	Lincosamide nucleotidyltransferase => Lnu(B)
Cluster 17850	28901.8419.peg.5228	Transcriptional regulator, AraC family
Cluster 17869	590.14294.peg.5324	Efflux ABC transporter, ATP-binding protein
Cluster 17878	590.15759.peg.5087	Uncharacterized MFS-type transporter
Cluster 17963	590.14532.peg.5571	Two-component system sensor histidine kinase
Cluster 17965	590.14799.peg.4451	DNA-binding response regulator KdpE
Cluster 17976	590.16521.peg.5094	Uncharacterized MFS-type transporter
Cluster 17985	590.17076.peg.4822	Transcriptional regulator, AraC family
Cluster 17995	108619.166.peg.5067|C4631_22900	hypothetical protein
Cluster 18001	149385.22.peg.4518|DD44_23135	Manganese ABC transporter, ATP-binding protein SitB
Cluster 18007	149539.894.peg.4875|BTN68_23940	Class D beta-lactamase (EC 3.5.2.6) => OXA-2 family
Cluster 18009	1620419.10.peg.4778|AEU43_22670	Aminoglycoside 6-phosphotransferase, putative
Cluster 18031	590.13036.peg.4681	Phosphonate ABC transporter ATP-binding protein PtxA (TC 3.A.1.9.1)
Cluster 18038	590.14548.peg.5233	Aminoglycoside 3'-phosphotransferase (EC 2.7.1.95) => APH(3')-I
Cluster 18076	108619.140.peg.2127|C4654_08795	Pyruvate formate-lyase activating enzyme (EC 1.97.1.4)
Cluster 18090	28144.23.peg.4620|AEV09_04295	Undecaprenyl-diphosphatase (EC 3.6.1.27)
Cluster 18150	82689.3.peg.2436|AEW75_21705	STY3078 protein
Cluster 18167	1079901.3.peg.3193|DD68_18160	SSU rRNA (adenine(1518)-N(6)/adenine(1519)-N(6))-dimethyltransferase (EC 2.1.1.182)
Cluster 18183	149387.5.peg.4938|AEV14_06140	ABC transporter, ATP-binding protein (cluster 9, phospholipid)
Cluster 18207	28901.8432.peg.5044	Lincosamide nucleotidyltransferase => Lnu(F)/Lnu(G)
Cluster 18224	590.12595.peg.1023	Regulatory protein SoxS
Cluster 18238	590.14532.peg.5345	Putative esterase
Cluster 18254	590.17092.peg.5444	Uncharacterized MFS-type transporter
Cluster 18256	590.17092.peg.5467	Efflux ABC transporter, ATP-binding protein
Cluster 18310	590.14135.peg.5265	hypothetical protein
Cluster 18323	590.15303.peg.3136	Phosphoglycerate transport system transcriptional regulatory protein PgtA
Cluster 18324	590.15333.peg.4219	DNA-binding response regulator KdpE
Cluster 18328	590.15691.peg.4769	ABC transporter, ATP-binding protein
Cluster 18335	590.16373.peg.4568	Aminoglycoside 6-phosphotransferase (EC 2.7.1.72) => APH(6)-Ic/APH(6)-Id
Cluster 18340	590.16547.peg.619	Uncharacterized MFS-type transporter STM2812
Cluster 18360	1079901.3.peg.1844|DD68_04680	Cobalt ECF transporter, ATPase component of energizing module CbiO
Cluster 18367	108619.19.peg.4171|DE44_04015	Aminoglycoside 3'-phosphotransferase (EC 2.7.1.95) => APH(3')-I
Cluster 18378	28150.52.peg.2625|C4861_12380	Zinc ABC transporter, ATP-binding protein ZnuC
Cluster 18392	28901.9233.peg.4225	Oxaloacetate decarboxylase Na(+) pump, alpha chain (EC 4.1.1.3)
Cluster 18408	590.14867.peg.77	23S rRNA (guanine(745)-N(1))-methyltransferase (EC 2.1.1.187)
Cluster 18411	590.15759.peg.5286	Nitrogen metabolism regulator GlnR, OmpR family
Cluster 18456	28150.63.peg.5496|AM374_01540	Subclass B1 beta-lactamase (EC 3.5.2.6) => NDM family
Cluster 18492	590.14546.peg.4673	Tricarboxylate transport transcriptional regulator TctD => Citrate response regulator CitB
Cluster 18512	590.16732.peg.210	DNA-binding response regulator KdpE
Cluster 18525	1079901.3.peg.4670|DD68_06950	Phosphate ABC transporter, ATP-binding protein PstB (TC 3.A.1.7.1)
Cluster 18582	353569.5.peg.5086|C4866_25055	Aminoglycoside N(3)-acetyltransferase (EC 2.3.1.81) => AAC(3)-II,III,IV,VI,VIII,IX,X
Cluster 18607	590.14522.peg.4816	hypothetical protein
Cluster 18616	590.15801.peg.982	23S rRNA (guanine(745)-N(1))-methyltransferase (EC 2.1.1.187)
Cluster 18634	590.16845.peg.5523	Broad-specificity amino acid ABC transporter, ATP-binding protein 1
Cluster 18648	1079901.3.peg.684|DD68_03295	Peptide ABC transporter, ATP-binding protein SapF
Cluster 18658	1151173.3.peg.1457|C4828_07130	tRNA(1)(Val) (adenine(37)-N(6))-methyltransferase (EC 2.1.1.223)
Cluster 18710	590.16855.peg.5182	hypothetical protein
Cluster 18737	28901.806.peg.2701|IN30_17870	hypothetical protein
Cluster 18744	28901.8975.peg.4967	hypothetical protein
Cluster 18754	590.12596.peg.1616	Type III secretion transcriptional activator HilA
Cluster 18756	590.13245.peg.4937	Efflux ABC transporter, ATP-binding protein
Cluster 18778	590.15914.peg.5056	hypothetical protein
Cluster 18779	590.15980.peg.5001	Efflux ABC transporter, permease/ATP-binding protein SCO2464
Cluster 18791	85569.11.peg.5367|ERS157244_05168	Aminoglycoside N(3)-acetyltransferase (EC 2.3.1.81) => AAC(3)-II,III,IV,VI,VIII,IX,X
Cluster 18817	1620419.10.peg.4036|AEU43_20045	diguanylate cyclase/phosphodiesterase (GGDEF & EAL domains) with PAS/PAC sensor(s)
Cluster 18835	58712.88.peg.2408	Two-component system response regulator OmpR
Cluster 18868	590.16845.peg.5548	ABC transporter, ATP-binding protein (cluster 13, osmolytes)
Cluster 18883	1079901.3.peg.221|DD68_01085	Nickel ABC transporter, ATP-binding protein NikD2 (TC 3.A.1.5.3)
Cluster 18887	1079901.3.peg.1572|DD68_11950	Ferric hydroxamate ABC transporter (TC 3.A.1.14.3), ATP-binding protein FhuC
Cluster 18949	590.14912.peg.4968	Efflux transport system, outer membrane factor (OMF) lipoprotein
Cluster 18952	590.15752.peg.3710	Two-component transcriptional response regulator RstA
Cluster 18953	590.15801.peg.4016	Nickel ABC transporter, ATP-binding protein NikD2 (TC 3.A.1.5.3)
Cluster 18967	85569.45.peg.3446	Nitrate/nitrite response regulator protein NarP
Cluster 18972	1079901.3.peg.1347|DD68_10905	Ferric enterobactin transport ATP-binding protein FepC (TC 3.A.1.14.2)
Cluster 19002	28901.800.peg.335|IN19_24070	Aminoglycoside 3'-phosphotransferase (EC 2.7.1.95) => APH(3')-II/APH(3')-XV
Cluster 19025	590.12860.peg.4340	Probable acrEF/envCD operon repressor EnvR
Cluster 19034	590.14340.peg.2652	Branched-chain amino acid ABC transporter, ATP-binding protein LivG (TC 3.A.1.4.1)
Cluster 19042	590.14583.peg.5284	Broad-specificity amino acid ABC transporter, ATP-binding protein 1
Cluster 19052	590.15801.peg.4769	Bis-ABC ATPase Uup
Cluster 19091	117541.3.peg.4597	Putative alkyl/aryl-sulfatase YjcS
Cluster 19104	28150.17.peg.3142|DD65_21060	Dihydropteroate synthase (EC 2.5.1.15)
Cluster 19105	28901.1609.peg.1899|BL238_19075	Putative metabolite transport protein YjhB
Cluster 19115	28901.822.peg.4596|IN55_24200	Aminoglycoside 3''-nucleotidyltransferase (EC 2.7.7.-) => ANT(3'')-Ia (AadA family)
Cluster 19130	28901.8761.peg.4616	DNA-binding response regulator KdpE
Cluster 19143	590.14147.peg.5501	ABC transporter, ATP-binding protein (cluster 3, basic aa/glutamine/opines)
Cluster 19146	590.14271.peg.4004	conserved hypothetical protein
Cluster 19147	590.14399.peg.5014	Efflux ABC transporter, ATP-binding protein
Cluster 19164	590.15958.peg.4821	Efflux ABC transporter, ATP-binding protein
Cluster 19171	590.16349.peg.5256	Efflux ABC transporter, ATP-binding protein
Cluster 19265	590.15801.peg.2835	Phosphonate ABC transporter ATP-binding protein PhnC (TC 3.A.1.9.1)
Cluster 19319	28901.8518.peg.4387	DNA-binding response regulator KdpE
Cluster 19343	590.14502.peg.5210	Uncharacterized MFS-type transporter
Cluster 19357	590.16135.peg.5248	GTP-binding protein TypA/BipA
Cluster 19367	590.16855.peg.5004	Oligopeptide ABC transporter, ATP-binding protein OppF (TC 3.A.1.5.1)
Cluster 19422	28901.8433.peg.4244	ABC transporter, ATP-binding protein (cluster 1, maltose/g3p/polyamine/iron); ABC transporter, ATP-binding protein (cluster 10, nitrate/sulfonate/bicarbonate)
Cluster 19432	486999.10.peg.3234|C4698_07120	hypothetical protein
Cluster 19441	590.13656.peg.4853	Two-component transcriptional response regulator, LuxR family
Cluster 19443	590.13749.peg.1280	Putative transport protein
Cluster 19453	590.14502.peg.5083	Two-component transcriptional response regulator, LuxR family
Cluster 19469	590.16452.peg.5451	ABC transporter, ATP-binding protein (cluster 13, osmolytes)
Cluster 19482	590.17335.peg.5068	Aminoglycoside N(3)-acetyltransferase (EC 2.3.1.81) => AAC(3)-II,III,IV,VI,VIII,IX,X
Cluster 19527	28901.781.peg.3611|IN81_20945	ABC transporter, ATP-binding protein (cluster 8, B12/iron complex)
Cluster 19547	590.12196.peg.4584	DNA-binding response regulator KdpE
Cluster 19550	590.12440.peg.3781	Transcriptional regulator STM1266
Cluster 19564	590.14502.peg.5442	ABC transporter, ATP-binding protein
Cluster 19575	590.15934.peg.504	L-cystine ABC transporter (wide substrate range), ATP-binding protein YecC
Cluster 19580	590.16452.peg.5204	Translation elongation factor Tu
Cluster 19586	590.17192.peg.4783	Efflux ABC transporter, ATP-binding protein
Cluster 19639	28901.9153.peg.4943	NAD-dependent formate dehydrogenase (EC 1.2.1.2)
Cluster 19669	590.15801.peg.3916	D-alanyl-D-alanine dipeptidase (EC 3.4.13.22)
Cluster 19674	590.16349.peg.5237	Phosphate ABC transporter, ATP-binding protein PstB (TC 3.A.1.7.1)
Cluster 19684	85569.286.peg.551	ATPase component STY3233 of energizing module of queuosine-regulated ECF transporter
Cluster 19696	1079901.3.peg.4325|DD68_22445	Histidine ABC transporter, ATP-binding protein HisP (TC 3.A.1.3.1)
Cluster 19721	28150.63.peg.5392|AM374_01055	hypothetical protein
Cluster 19739	28901.8325.peg.4620	diguanylate cyclase/phosphodiesterase (GGDEF & EAL domains) with PAS/PAC sensor(s)
Cluster 19769	590.14179.peg.4888	Transcriptional regulator, MerR family
Cluster 19796	590.16115.peg.5150	DNA-binding response regulator KdpE
Cluster 19805	590.17297.peg.3887	DNA-binding response regulator KdpE
Cluster 19814	1079901.3.peg.581|DD68_02800	D-alanyl-D-alanine dipeptidase (EC 3.4.13.22)
Cluster 19853	590.13773.peg.3712	Transcriptional regulator STM1671, AraC family
Cluster 19861	590.14502.peg.5218	Efflux ABC transporter, ATP-binding protein
Cluster 19865	590.14532.peg.5694	hypothetical protein
Cluster 19902	85569.234.peg.1244|ERS135920_01180	Vitamin B12 ABC transporter, ATPase component BtuD
Cluster 19913	1079901.3.peg.3706|DD68_05370	c-di-GMP phosphodiesterase (EC 3.1.4.52) => PdeH
Cluster 19994	590.15801.peg.452	c-di-GMP phosphodiesterase (EC 3.1.4.52) => PdeH
Cluster 20010	590.17223.peg.4360	DNA-binding response regulator KdpE
Cluster 20053	28901.784.peg.3063|IN89_18720	hypothetical protein
Cluster 20061	28901.8419.peg.5754	hypothetical protein
Cluster 20066	28901.8875.peg.2762	Multidrug efflux pump MdtM (of MFS type)
Cluster 20094	590.14399.peg.4775	Glutamate ABC transporter, ATP-binding protein GluA
Cluster 20105	590.16088.peg.4532	DNA-binding response regulator KdpE
Cluster 20139	108619.19.peg.2093|DE44_14735	hypothetical protein
Cluster 20174	590.12996.peg.4655	Cobalt ABC transporter, ATP-binding protein CbtL
Cluster 20191	590.14583.peg.5373	hypothetical protein
Cluster 20218	590.16855.peg.5187	ABC transporter, ATP-binding protein (cluster 2, ribose/xylose/arabinose/galactose) / ABC transporter, ATP-binding protein (cluster 2, ribose/xylose/arabinose/galactose)
Cluster 20220	590.17092.peg.5339	Exonuclease SbcC
Cluster 20260	1620419.10.peg.242	hypothetical protein
Cluster 20264	192955.105.peg.4411	Probable transport protein HsrA
Cluster 20275	28901.8419.peg.3995	hypothetical protein
Cluster 20281	28901.8925.peg.4380	DNA-binding response regulator KdpE
Cluster 20294	590.12998.peg.787	DNA-binding response regulator KdpE
Cluster 20296	590.13753.peg.5069	Iron-sulfur cluster assembly ATPase protein SufC
Cluster 20326	590.15801.peg.2842	Phosphonates utilization ATP-binding protein PhnK
Cluster 20353	1079901.3.peg.4461|DD68_06325	Hydroxyacylglutathione hydrolase (EC 3.1.2.6)
Cluster 20384	28901.8343.peg.1736	UDP-galactopyranose mutase (EC 5.4.99.9)
Cluster 20426	590.15801.peg.2117	N-(3-oxohexanoyl)-L-homoserine lactone-binding transcriptional activator @ N-(3-oxooctanoyl)-L-homoserine lactone-binding transcriptional activator
Cluster 20429	590.15801.peg.3389	Hydroxyacylglutathione hydrolase (EC 3.1.2.6)
Cluster 20446	590.16815.peg.4293	HTH-type transcriptional regulator MlrA
Cluster 20500	28901.8325.peg.2266	Uncharacterized MFS-type transporter
Cluster 20513	28901.8863.peg.4988	hypothetical protein
Cluster 20524	590.12413.peg.6	L-cystine ABC transporter (wide substrate range), ATP-binding protein YecC
Cluster 20541	590.14466.peg.4417	DNA-binding response regulator KdpE
Cluster 20544	590.14516.peg.5314	Oligopeptide ABC transporter, ATP-binding protein OppD (TC 3.A.1.5.1)
Cluster 20552	590.15801.peg.2118	L-cystine ABC transporter (wide substrate range), ATP-binding protein YecC
Cluster 20556	590.15890.peg.5181	Two-component transcriptional response regulator, LuxR family
Cluster 20567	590.16756.peg.1899	Transcriptional regulator STM1671, AraC family
Cluster 20578	1079901.3.peg.309|DD68_01500	Vitamin B12 ABC transporter, ATP-binding protein BtuD
Cluster 20629	590.14303.peg.5078	Copper-sensing two-component system response regulator CusR
Cluster 20631	590.14399.peg.4789	hypothetical protein
Cluster 20645	590.15801.peg.74	Vitamin B12 ABC transporter, ATP-binding protein BtuD
Cluster 20661	590.17076.peg.4823	hypothetical protein
Cluster 20669	1079901.3.peg.340|DD68_01640	Iron-sulfur cluster assembly ATPase protein SufC
Cluster 20677	108619.100.peg.2016|B5013_17880	Putative two-component system response regulator YedW
Cluster 20735	590.12504.peg.2137	Uncharacterized metabolite ABC transporter in Enterobacteriaceae, ATP-binding protein EC-YbbA
Cluster 20741	590.13649.peg.2198	Subclass B3 beta-lactamase (EC 3.5.2.6)
Cluster 20752	590.14484.peg.5210	Teichoic acid export ATP-binding protein TagH (EC 3.6.3.40)
Cluster 20758	590.15062.peg.4495	N-(3-oxohexanoyl)-L-homoserine lactone-binding transcriptional activator @ N-(3-oxooctanoyl)-L-homoserine lactone-binding transcriptional activator
Cluster 20774	590.17325.peg.4541	DNA-binding response regulator KdpE
Cluster 20809	149539.890.peg.4857|BTN74_23870	Transcriptional regulator STM1390
Cluster 20822	28901.8817.peg.4133	Ribose ABC transporter, ATP-binding protein RbsA (TC 3.A.1.2.1)
Cluster 20830	590.12244.peg.4067	L-cystine ABC transporter (wide substrate range), ATP-binding protein YecC
Cluster 20868	590.16094.peg.536	Methyl viologen resistance protein SmvA
Cluster 20908	115981.54.peg.4482|C4863_22280	ABC transporter, ATP-binding protein STM1635 (cluster 3, basic aa/glutamine/opines)
Cluster 20944	28901.8949.peg.3643	HTH-type transcriptional regulator MlrA
Cluster 20968	590.14399.peg.4739	Iron-sulfur cluster assembly ATPase protein SufC
Cluster 20971	590.14532.peg.5138	Oligopeptide ABC transporter, ATP-binding protein OppF (TC 3.A.1.5.1)
Cluster 20979	590.15801.peg.818	Putative two-component system response regulator YedW
Cluster 20980	590.15801.peg.2666	HTH-type transcriptional regulator MlrA
Cluster 20991	590.16543.peg.5533	Fructose ABC transporter, ATP-binding component FrcA
Cluster 21034	149539.886.peg.2679	Putative transport protein
Cluster 21052	28901.8299.peg.5087	Chloramphenicol resistance, MFS efflux pump => CmlA family
Cluster 21067	28901.9164.peg.4643	DNA-binding response regulator KdpE
Cluster 21083	590.14303.peg.5090	Acyl-CoA dehydrogenase/oxidase domain protein
Cluster 21208	590.15617.peg.4592	DNA-binding response regulator KdpE
Cluster 21229	590.16845.peg.5153	Two-component transcriptional response regulator, LuxR family
Cluster 21274	28901.786.peg.3120	Ribose ABC transporter, ATP-binding protein RbsA (TC 3.A.1.2.1)
Cluster 21283	28901.8299.peg.5103	Chloramphenicol resistance, MFS efflux pump => CmlA family
Cluster 21296	28901.8863.peg.3629	3-hydroxybenzoate 6-monooxygenase (EC 1.14.13.24)
Cluster 21299	28901.9161.peg.4647	DNA-binding response regulator KdpE
Cluster 21324	590.14179.peg.4783	ABC transporter, ATP-binding protein (cluster 3, basic aa/glutamine/opines)
Cluster 21328	590.14502.peg.5203	Polysaccharide ABC transporter, ATP-binding protein
Cluster 21340	590.15759.peg.5005	Transcriptional regulator, MerR family
Cluster 21348	590.16507.peg.5092	Major facilitator family transporter YfmO
Cluster 21370	1079901.3.peg.4640|DD68_06810	Trimethylamine-N-oxide operon transcriptional regulatory protein TorR
Cluster 21371	1079901.3.peg.4862|DD68_07820	Arginine ABC transporter, ATP-binding protein ArtP
Cluster 21445	590.15801.peg.108	Transcriptional regulator STM1390
Cluster 21475	1079901.3.peg.1272|DD68_10540	Glutamate/aspartate ABC transporter, ATP-binding protein GltL (TC 3.A.1.3.4)
Cluster 21479	1079901.3.peg.2105|DD68_13410	Lipopolysaccharide ABC transporter, ATP-binding protein LptB
Cluster 21485	108619.146.peg.2064|C4704_08915	Glutamate/aspartate ABC transporter, ATP-binding protein GltL (TC 3.A.1.3.4)
Cluster 21520	28901.8852.peg.3664	Fumarate respiration two-component response regulator DcuR
Cluster 21524	28901.9140.peg.4266	DNA-binding response regulator KdpE
Cluster 21553	590.14344.peg.4872	Transcriptional regulator STM1390
Cluster 21581	590.16284.peg.4843	Efflux ABC transporter, ATP-binding protein
Cluster 21584	590.16521.peg.5205	hypothetical protein
Cluster 21603	1079901.3.peg.1726|DD68_04115	Response regulator BaeR
Cluster 21635	28901.8291.peg.111	Inner membrane protein YbjJ
Cluster 21665	590.14259.peg.4851	ABC transporter, ATP-binding protein (cluster 3, basic aa/glutamine/opines)
Cluster 21748	28901.8892.peg.3464	DNA-binding response regulator KdpE
Cluster 21750	28901.9133.peg.2048	Multidrug efflux system AcrEF-TolC, inner-membrane proton/drug antiporter AcrF (RND type)
Cluster 21765	590.12536.peg.4768	Agglutination protein
Cluster 21780	590.14205.peg.4821	Branched-chain amino acid ABC transporter, ATP-binding protein LivF (TC 3.A.1.4.1)
Cluster 21781	590.14355.peg.4860	Uncharacterized MFS-type transporter
Cluster 21786	590.14532.peg.5230	Efflux ABC transporter, ATP-binding protein
Cluster 21792	590.15823.peg.5353	Uncharacterized MFS-type transporter
Cluster 21807	590.17131.peg.4609	DNA-binding response regulator KdpE
Cluster 21813	85569.265.peg.2250|ERS011676_02156	Lipoprotein-releasing system ATP-binding protein LolD
Cluster 21825	1079901.3.peg.927|DD68_08900	Aerobic respiration control response regulator ArcA
Cluster 21862	28901.9094.peg.4372	DNA-binding response regulator KdpE
Cluster 21886	590.14532.peg.5520	D-3-phosphoglycerate dehydrogenase (EC 1.1.1.95)
Cluster 21891	590.15691.peg.4789	hypothetical protein
Cluster 21902	590.16202.peg.5022	Pentapeptide repeat protein QnrB family => Quinolone resistance protein QnrB10
Cluster 21907	590.16543.peg.5286	MBL-fold metallo-hydrolase superfamily
Cluster 21924	98360.40.peg.4211	hypothetical protein
Cluster 21929	1079901.3.peg.2509|DD68_15295	Branched-chain amino acid ABC transporter, ATP-binding protein LivF (TC 3.A.1.4.1)
Cluster 21950	149539.342.peg.2552|AEU00_23000	hypothetical protein
Cluster 21976	28901.8863.peg.5015	hypothetical protein
Cluster 21987	590.12726.peg.4474	DNA-binding response regulator KdpE
Cluster 22012	590.15878.peg.5132	ABC transporter, ATP-binding protein
Cluster 22028	590.17042.peg.4953	ABC transporter, fused permease protein
Cluster 22030	590.17328.peg.3197	Branched-chain amino acid ABC transporter, ATP-binding protein LivF (TC 3.A.1.4.1)
Cluster 22040	108619.100.peg.2202|B5013_18815	O-antigen export system, ATP-binding protein
Cluster 22076	28901.8419.peg.5527	O-antigen export system, ATP-binding protein
Cluster 22096	590.12356.peg.5196	ABC transporter, ATP-binding protein
Cluster 22116	590.14532.peg.5197	Efflux ABC transporter, ATP-binding protein
Cluster 22119	590.15188.peg.4798	DNA-binding response regulator KdpE
Cluster 22124	590.15936.peg.4869	hypothetical protein
Cluster 22150	1079901.3.peg.3177|DD68_18085	Thiamin ABC transporter, ATPase component
Cluster 22157	108619.160.peg.2043|C4790_25095	Tn21 protein of unknown function Urf2
Cluster 22215	590.12078.peg.4297	ABC transporter involved in cytochrome c biogenesis, ATPase component CcmA
Cluster 22222	590.13416.peg.1666	ATPase component STY3233 of energizing module of queuosine-regulated ECF transporter
Cluster 22227	590.14193.peg.5065	hypothetical protein
Cluster 22230	590.14484.peg.5307	Uncharacterized MFS-type transporter
Cluster 22232	590.14583.peg.5285	Broad-specificity amino acid ABC transporter, ATP-binding protein 2
Cluster 22249	590.16526.peg.5112	Glycerol-3-phosphate ABC transporter, ATP-binding protein UgpC (TC 3.A.1.1.3)
Cluster 22308	486990.7.peg.2093|C4781_23350	hypothetical protein
Cluster 22317	590.12681.peg.3665	Type III secretion and flagellar regulator RtsA
Cluster 22339	590.15277.peg.2562	DNA-binding response regulator KdpE
Cluster 22371	590.17395.peg.5092	Tetracycline resistance, MFS efflux pump => Tet(B)
Cluster 22378	85569.53.peg.477	YbbL ABC transporter ATP-binding protein
Cluster 22467	590.14399.peg.4765	Two-component transcriptional response regulator, LuxR family
Cluster 22475	590.14583.peg.5698	Two-component transcriptional response regulator, NarL/FixJ family
Cluster 22482	590.15801.peg.2443	Thiamin ABC transporter, ATPase component
Cluster 22520	1079901.3.peg.4220|DD68_05935	Copper-sensing two-component system response regulator CpxR
Cluster 22564	28901.8869.peg.4590	Inner membrane transport protein YdiN
Cluster 22573	590.13568.peg.4560	DNA-binding response regulator KdpE
Cluster 22574	590.13667.peg.4658	ABC transporter involved in cytochrome c biogenesis, ATPase component CcmA
Cluster 22583	590.14580.peg.4943	ABC transporter involved in cytochrome c biogenesis, ATPase component CcmA
Cluster 22596	590.15890.peg.4977	MBL-fold metallo-hydrolase superfamily
Cluster 22657	28901.775.peg.4446|IN54_23245	Fe2+ ABC transporter, ATP-binding subunit
Cluster 22702	590.15445.peg.4445	Type I secretion system ATPase, LssB family LapB
Cluster 22708	590.15928.peg.4451	DNA-binding response regulator KdpE
Cluster 22711	590.16114.peg.1943	DNA-binding transcriptional dual regulator Rob
Cluster 22715	590.16543.peg.5099	Uncharacterized MFS-type transporter
Cluster 22721	590.16974.peg.4695	ABC transporter, ATP-binding protein (cluster 3, basic aa/glutamine/opines)
Cluster 22724	590.17133.peg.5242	L-O-lysylphosphatidylglycerol synthase (EC 2.3.2.3)
Cluster 22812	590.16319.peg.4693	DNA-binding response regulator KdpE
Cluster 22815	590.16507.peg.5191	Two-component transcriptional response regulator, LuxR family
Cluster 22816	590.16543.peg.5098	Bis-ABC ATPase SCO1840
Cluster 22834	1079901.3.peg.917|DD68_08850	Response regulator CreB of two-component signal transduction system CreBC
Cluster 22839	1079901.3.peg.3764|DD68_20505	Phosphate regulon transcriptional regulatory protein PhoB (SphR)
Cluster 22878	28901.817.peg.3747|IN44_17820	Copper-sensing two-component system response regulator CusR
Cluster 22886	28901.8547.peg.4703	FIG01046389: hypothetical protein
Cluster 22920	590.14532.peg.5644	Two-component transcriptional response regulator, LuxR family
Cluster 22921	590.15062.peg.4100	DNA-binding response regulator KdpE
Cluster 22926	590.15801.peg.3206	ATPase component STY3233 of energizing module of queuosine-regulated ECF transporter
Cluster 22941	590.16855.peg.4997	ABC transporter, ATP-binding protein (cluster 1, maltose/g3p/polyamine/iron); ABC transporter, ATP-binding protein (cluster 10, nitrate/sulfonate/bicarbonate)
Cluster 22964	149387.5.peg.4998|AEV14_06425	Transcriptional regulator PcoR
Cluster 22966	1620419.131.peg.4274	DNA-binding response regulator KdpE
Cluster 22985	28901.8388.peg.4949	Tn21 protein of unknown function Urf2
Cluster 23000	590.12996.peg.5224	diguanylate cyclase/phosphodiesterase (GGDEF & EAL domains) with PAS/PAC sensor(s)
Cluster 23002	590.13137.peg.4252	Uncharacterized metabolite ABC transporter in Enterobacteriaceae, ATP-binding protein EC-YbbA
Cluster 23007	590.13759.peg.3434	Uncharacterized MFS-type transporter STM0356
Cluster 23010	590.14205.peg.4949	Efflux ABC transporter, ATP-binding protein
Cluster 23018	590.14583.peg.5653	Two-component transcriptional response regulator, NarL/FixJ family
Cluster 23029	590.15915.peg.4284	DNA-binding response regulator KdpE
Cluster 23036	590.16543.peg.5221	Efflux ABC transporter for glutathione/L-cysteine, essential for assembly of bd-type respiratory oxidases => CydC subunit
Cluster 23038	590.16845.peg.5324	Uncharacterized MFS-type transporter Saci_1521
Cluster 23151	590.14868.peg.1288	Cell-division-associated, ABC-transporter-like signaling protein FtsE
Cluster 23161	590.16067.peg.5127	TrkA-like protein
Cluster 23168	590.16453.peg.4124	Ferric iron ABC transporter, ATP-binding protein
Cluster 23173	590.16526.peg.5234	Phosphate regulon transcriptional regulatory protein PhoB (SphR)
Cluster 23175	590.16543.peg.5394	Translation initiation factor 2
Cluster 23176	590.16611.peg.5075	Efflux ABC transporter, ATP-binding protein
Cluster 23177	590.16670.peg.3132	ATPase component STY3232 of energizing module of queuosine-regulated ECF transporter
Cluster 23259	340190.6.peg.2344|AEV00_02615	Transcriptional regulator PcoR
Cluster 23260	340190.6.peg.2437|AEV00_03035	Copper-sensing two-component system response regulator CusR
Cluster 23262	58712.78.peg.3494	ABC transporter involved in cytochrome c biogenesis, ATPase component CcmA
Cluster 23280	590.14179.peg.4800	Two-component transcriptional response regulator, NarL/FixJ family
Cluster 23295	590.15022.peg.3689	Galactose/methyl galactoside ABC transporter, ATP-binding protein MglA (EC 3.6.3.17)
Cluster 23301	590.15801.peg.2843	Alpha-D-ribose 1-methylphosphonate 5-triphosphate synthase subunit PhnL (EC 2.7.8.37)
Cluster 23313	590.16224.peg.2839	Transcriptional regulator STM1671, AraC family
Cluster 23325	590.17788.peg.5019	Two-component transcriptional response regulator, LuxR family
Cluster 23329	85569.242.peg.1107|ERS011773_01075	Two-component system response regulator QseB
Cluster 23331	85569.72.peg.1502|ERS011611_01434	Transcriptional regulatory protein PhoP
Cluster 23355	149539.893.peg.2125|BTN65_10370	Probable iron export ATP-binding protein FetA
Cluster 23405	590.14502.peg.5147	Thioredoxin reductase (EC 1.8.1.9)
Cluster 23407	590.14522.peg.4453	Transposase InsI for insertion sequence element IS30
Cluster 23414	590.15801.peg.3491	Probable iron export ATP-binding protein FetA
Cluster 23419	590.15890.peg.5147	Putative hydrolase in cluster with formaldehyde/S-nitrosomycothiol reductase MscR
Cluster 23428	590.16521.peg.4998	Two component system response regulator MtrA
Cluster 23442	1079901.3.peg.187|DD68_00920	Transcriptional regulatory protein PhoP
Cluster 23450	1079901.3.peg.2847|DD68_16925	Tricarboxylate transport transcriptional regulator TctD
Cluster 23513	590.14207.peg.4111	DNA-binding capsular synthesis response regulator RcsB
Cluster 23533	590.16067.peg.5020	Bis-ABC ATPase SCO6512
Cluster 23550	590.17769.peg.3669	DNA-binding response regulator KdpE
Cluster 23596	28901.8419.peg.4144	ABC transporter, ATP-binding protein
Cluster 23598	28901.8436.peg.259	Osmoprotectant ABC transporter, ATP-binding protein OsmV
Cluster 23617	590.13765.peg.4627	Two-component transcriptional response regulator SCO5283, OmpR family
Cluster 23631	590.15759.peg.5297	Oligopeptide ABC transporter, ATP-binding protein OppF (TC 3.A.1.5.1)
Cluster 23638	590.16130.peg.5481	Aminoglycoside 2''-nucleotidyltransferase (EC 2.7.7.46) => ANT(2'')-Ia (AadB family)
Cluster 23640	590.16364.peg.4976	Efflux ABC transporter, ATP-binding protein
Cluster 23662	1079901.3.peg.3019|DD68_17785	Two-component transcriptional regulatory protein BasR/PmrA (activated by BasS/PmrB)
Cluster 23671	115981.58.peg.580|C4789_21660	Transcriptional regulator, AcrR family
Cluster 23687	28901.8237.peg.3749	Glycerol-3-phosphate transporter
Cluster 23705	590.12190.peg.4876	Two-component system response regulator QseB
Cluster 23706	590.12271.peg.754	2-aminoethylphosphonate ABC transporter ATP-binding protein (TC 3.A.1.9.1)
Cluster 23734	590.15759.peg.5113	hypothetical protein
Cluster 23738	590.15958.peg.4805	Uncharacterized MFS-type transporter
Cluster 23744	590.16440.peg.5022	hypothetical protein
Cluster 23746	590.16829.peg.5416	Putative transmembrane efflux protein
Cluster 23788	28901.8419.peg.2480	Zinc ABC transporter, ATP-binding protein ZnuC
Cluster 23801	590.12995.peg.4393	Type III secretion and flagellar regulator RtsA
Cluster 23810	590.14532.peg.5127	KtrAB potassium uptake system, peripheral membrane component KtrA
Cluster 23825	590.15878.peg.5134	Two-component transcriptional response regulator, LuxR family
Cluster 23828	590.16089.peg.5028	Two-component transcriptional response regulator, LuxR family
Cluster 23891	28901.8354.peg.3388	Two-component system response regulator OmpR
Cluster 23932	590.14502.peg.5194	metallo-beta-lactamase
Cluster 23934	590.14532.peg.5550	Uncharacterized MFS-type transporter
Cluster 23943	590.15801.peg.1766	Probable acrEF/envCD operon repressor EnvR
Cluster 23988	108619.160.peg.2064|C4790_25200	Chloramphenicol O-acetyltransferase (EC 2.3.1.28) => CatA1/CatA4 family
Cluster 24003	149385.22.peg.4735	Uncharacterized MFS-type transporter STM0328.s
Cluster 24013	192955.67.peg.3364|AEU26_03370	Transcriptional regulator of acrAB operon, AcrR
Cluster 24053	590.13247.peg.4881	DNA-binding response regulator KdpE
Cluster 24061	590.14193.peg.5207	Two-component transcriptional response regulator, LuxR family
Cluster 24079	590.15801.peg.1964	Two-component system response regulator QseB
Cluster 24100	590.16974.peg.4917	Efflux ABC transporter, permease/ATP-binding protein
Cluster 24117	1079901.3.peg.1094|DD68_09670	BarA-associated response regulator UvrY (= GacA = SirA)
Cluster 24144	28150.14.peg.43|DD41_00190	ATPase component STY3233 of energizing module of queuosine-regulated ECF transporter
Cluster 24149	28901.787.peg.4651|IN95_22700	Pentapeptide repeat protein QnrB family
Cluster 24151	28901.812.peg.3636|IN37_22980	Pentapeptide repeat protein QnrB family
Cluster 24175	590.12285.peg.4478	Tetracycline resistance, tetracycline-inactivating enzyme => Tet(X)
Cluster 24184	590.13486.peg.3403	Hypothetical metal-binding enzyme, YcbL homolog
Cluster 24200	590.14484.peg.5074	hypothetical protein
Cluster 24202	590.14527.peg.1751	Enterobactin exporter EntS
Cluster 24233	590.17788.peg.4993	TrkA-like protein
Cluster 24288	28901.781.peg.2175	ABC transporter involved in cytochrome c biogenesis, ATPase component CcmA
Cluster 24340	590.14205.peg.4946	ABC transporter, ATP-binding protein
Cluster 24355	590.15558.peg.2381	Transcriptional response regulatory protein GlrR
Cluster 24356	590.15691.peg.4856	Cell-division-associated, ABC-transporter-like signaling protein FtsE
Cluster 24387	1079901.3.peg.860|DD68_08565	Nitrate/nitrite response regulator protein NarL
Cluster 24474	590.14273.peg.5033	Two-component transcriptional response regulator, LuxR family
Cluster 24496	590.16364.peg.4917	Two-component system sensor histidine kinase SCO3740
Cluster 24507	590.17133.peg.5202	SSU ribosomal protein S12p (S23e)
Cluster 24573	28901.8427.peg.1849	Transcriptional regulator of fimbriae expression FimZ (LuxR/UhpA family)
Cluster 24586	590.12241.peg.1448	Nitrate/nitrite response regulator protein NarP
Cluster 24588	590.12265.peg.1198	Putative Dihydrolipoamide dehydrogenase (EC 1.8.1.4); Mercuric ion reductase (EC 1.16.1.1); PF00070 family, FAD-dependent NAD(P)-disulphide oxidoreductase
Cluster 24614	590.15759.peg.5026	Branched-chain amino acid transport ATP-binding protein LivF (TC 3.A.1.4.1)
Cluster 24652	108619.166.peg.5065|C4631_22890	hypothetical protein
Cluster 24796	1620419.13.peg.1722|AEU63_13315	hypothetical protein
Cluster 24804	28150.15.peg.2905|DE17_17060	hypothetical protein
Cluster 24830	353569.5.peg.5485|C4866_26950	Chloramphenicol O-acetyltransferase (EC 2.3.1.28) => CatA2 family
Cluster 24901	1079901.3.peg.361|DD68_01745	Secretion system regulator of DegU/UvrY/BvgA type
Cluster 24915	115981.22.peg.1428|DD66_09705	ABC transporter, ATP-binding protein
Cluster 24950	28901.9142.peg.4654	DNA-binding response regulator KdpE
Cluster 24975	590.14423.peg.898	Tetrathionate reductase two-component response regulator
Cluster 24977	590.14515.peg.3543	DNA-binding response regulator KdpE
Cluster 24986	590.15801.peg.2682	3-hydroxybenzoate 6-monooxygenase (EC 1.14.13.24)
Cluster 25049	28901.787.peg.5099|IN95_04270	hypothetical protein
Cluster 25098	590.14259.peg.4799	Two-component transcriptional response regulator, LuxR family
Cluster 25112	590.15801.peg.974	Uncharacterized transporter YebQ, major facilitator superfamily (MFS)
Cluster 25133	590.17396.peg.4635	Putative multidrug resistance outer membrane protein MdtQ
Cluster 25151	1079901.3.peg.2600|DD68_15720	Cyclic AMP receptor protein
Cluster 25229	58096.44.peg.3187|C4680_23485	Two-component transcriptional response regulator, LuxR family
Cluster 25258	590.14532.peg.5351	hypothetical protein
Cluster 25279	590.16452.peg.5309	hypothetical protein
Cluster 25283	590.16611.peg.4933	Uncharacterized MFS-type transporter
Cluster 25319	149385.10.peg.2967	Uncharacterized MFS-type transporter STM0328.s
Cluster 25367	590.12625.peg.5319	Aminoglycoside N(6')-acetyltransferase (EC 2.3.1.82) => AAC(6')-Ib/AAC(6')-II
Cluster 25395	590.16543.peg.5399	Oligopeptide ABC transporter, ATP-binding protein OppF (TC 3.A.1.5.1)
Cluster 25425	1079901.3.peg.2695|DD68_16185	Protein-L-isoaspartate O-methyltransferase (EC 2.1.1.77)
Cluster 25481	28901.9152.peg.5674	Dihydropteroate synthase type-2 (EC 2.5.1.15) @ Sulfonamide resistance protein
Cluster 25495	590.14233.peg.5071	Two-component transcriptional response regulator, NarL/FixJ family
Cluster 25502	590.14920.peg.2715	ABC transporter involved in cytochrome c biogenesis, ATPase component CcmA
Cluster 25519	590.16237.peg.4614	DNA-binding response regulator KdpE
Cluster 25580	28150.63.peg.5231|AM374_00270	Aminoglycoside N(6')-acetyltransferase (EC 2.3.1.82) => AAC(6')-Ib/AAC(6')-II
Cluster 25627	590.13868.peg.4728	ABC transporter involved in cytochrome c biogenesis, ATPase component CcmA
Cluster 25647	590.15483.peg.5139	Phage fibritin (wac) protein
Cluster 25659	590.16094.peg.4946	Phosphate ABC transporter, ATP-binding protein PstB (TC 3.A.1.7.1)
Cluster 25732	28901.9235.peg.4094	Glycerol-3-phosphate transporter
Cluster 25733	58095.13.peg.1240	Fosmidomycin resistance protein
Cluster 25751	590.14217.peg.5111	ABC transporter, ATP-binding protein (cluster 13, osmolytes)
Cluster 25762	590.15801.peg.104	Tetrathionate reductase two-component response regulator
Cluster 25766	590.15801.peg.4642	ABC transporter involved in cytochrome c biogenesis, ATPase component CcmA
Cluster 25775	590.17092.peg.5302	Two-component transcriptional response regulator PdtaR, LuxR family
Cluster 25779	590.17321.peg.4922	DNA-binding response regulator KdpE
Cluster 25866	590.13209.peg.4667	ABC transporter involved in cytochrome c biogenesis, ATPase component CcmA
Cluster 25898	590.16027.peg.5035	ABC transporter involved in cytochrome c biogenesis, ATPase component CcmA
Cluster 25908	590.17091.peg.2585	alpha-ketoglutarate permease
Cluster 25915	82689.79.peg.1714	Methyltransferase (EC 2.1.1.-)
Cluster 25967	28150.15.peg.4647|DE17_24125	hypothetical protein
Cluster 25996	28901.8497.peg.4013	Agglutination protein
Cluster 26003	28901.8678.peg.4832	Two-component transcriptional response regulator RstA
Cluster 26036	590.14147.peg.5431	Oligopeptide transport ATP-binding protein OppF (TC 3.A.1.5.1)
Cluster 26058	590.16049.peg.4985	Acetyltransferase, GNAT family
Cluster 26152	590.12655.peg.4368	Copper-sensing two-component system response regulator CusR
Cluster 26154	590.12933.peg.5105	Hexose-phosphate uptake two-component transcriptional response regulator UhpA
Cluster 26162	590.14018.peg.3074	hypothetical protein
Cluster 26187	590.15368.peg.2081	ABC transporter involved in cytochrome c biogenesis, ATPase component CcmA
Cluster 26238	149387.5.peg.4842|AEV14_05690	hypothetical protein
Cluster 26268	28901.8408.peg.2307	D-glucarate transporter
Cluster 26305	590.14004.peg.4951	Heme transporter analogous to IsdDEF, ATP-binding protein
Cluster 26316	590.14502.peg.5102	23S rRNA (adenine(2503)-C(2))-methyltransferase @ tRNA (adenine(37)-C(2))-methyltransferase (EC 2.1.1.192)
Cluster 26323	590.15246.peg.103	alpha-ketoglutarate permease
Cluster 26340	590.16512.peg.4110	Ribose ABC transporter, ATP-binding protein RbsA (TC 3.A.1.2.1)
Cluster 26461	590.15665.peg.4720	hypothetical protein
Cluster 26483	590.16522.peg.3833	Uncharacterized integral membrane protein YjiJ
Cluster 26493	590.17788.peg.4940	MCE-family lipoprotein MceE
Cluster 26538	149539.893.peg.3944	Putative multidrug resistance outer membrane protein MdtQ
Cluster 26577	590.13031.peg.4945	Type III secretion and flagellar regulator RtsA
Cluster 26584	590.13753.peg.5003	Thioredoxin reductase (EC 1.8.1.9)
Cluster 26626	590.16543.peg.5236	Signal recognition particle receptor FtsY
Cluster 26637	590.17266.peg.2167	Putative multidrug resistance outer membrane protein MdtQ
Cluster 26687	28901.3870.peg.3001	Anaerobic nitric oxide reductase flavorubredoxin
Cluster 26688	28901.775.peg.1630|IN54_12085	Aminoglycoside 3''-nucleotidyltransferase (EC 2.7.7.-) => ANT(3'')-Ia (AadA family)
Cluster 26721	590.12407.peg.3406	alpha-ketoglutarate permease
Cluster 26732	590.14008.peg.3988	alpha-ketoglutarate permease
Cluster 26806	1620419.24.peg.2734	Sensory histidine kinase in two-component regulatory system with RstA
Cluster 26879	590.14484.peg.5184	Two-component transcriptional response regulator, LuxR family
Cluster 26899	590.15801.peg.410	16S rRNA (guanine(966)-N(2))-methyltransferase (EC 2.1.1.171)
Cluster 26919	590.17230.peg.4889	Probable metabolite transport protein
Cluster 27029	590.14242.peg.3692	Hexose-phosphate uptake two-component transcriptional response regulator UhpA
Cluster 27049	590.15348.peg.4551	DNA-binding response regulator KdpE
Cluster 27052	590.15735.peg.4322	Tricarboxylate transport transcriptional regulator TctD => Citrate response regulator CitB
Cluster 27063	590.15922.peg.4685	c-di-GMP phosphodiesterase (EC 3.1.4.52) => PdeT
Cluster 27076	590.17042.peg.4979	Tricarboxylate transport transcriptional regulator TctD
Cluster 27089	1079901.3.peg.222|DD68_01090	Nickel ABC transporter, ATP-binding protein NikE2 (TC 3.A.1.5.3)
Cluster 27160	590.12245.peg.3283	Hexose-phosphate uptake two-component transcriptional response regulator UhpA
Cluster 27161	590.12255.peg.4569	ABC transporter involved in cytochrome c biogenesis, ATPase component CcmA
Cluster 27165	590.12437.peg.4691	ABC transporter involved in cytochrome c biogenesis, ATPase component CcmA
Cluster 27168	590.12579.peg.4447	ABC transporter involved in cytochrome c biogenesis, ATPase component CcmA
Cluster 27176	590.13729.peg.4284	ABC transporter involved in cytochrome c biogenesis, ATPase component CcmA
Cluster 27180	590.14189.peg.5016	Transcriptional regulator, AraC family
Cluster 27200	590.15801.peg.4015	Nickel ABC transporter, ATP-binding protein NikE2 (TC 3.A.1.5.3)
Cluster 27215	590.16773.peg.4360	ABC transporter involved in cytochrome c biogenesis, ATPase component CcmA
Cluster 27259	149391.24.peg.928|C4682_23205	hypothetical protein
Cluster 27309	28901.9236.peg.4521	SAM-dependent methyltransferase
Cluster 27453	28901.761.peg.2744	D-xylose proton-symporter XylE
Cluster 27473	28901.8547.peg.4676	Tetrathionate reductase two-component response regulator
Cluster 27485	353569.5.peg.5351|C4866_26320	Uncharacterized MFS-type transporter
Cluster 27512	590.13674.peg.4988	Two-component transcriptional response regulator, LuxR family
Cluster 27624	28901.8535.peg.4895	Class A beta-lactamase (EC 3.5.2.6) => TEM family
Cluster 27635	353569.5.peg.5090|C4866_25070	Aminoglycoside N(6')-acetyltransferase (EC 2.3.1.82) => AAC(6')-Ib/AAC(6')-II
Cluster 27664	590.14179.peg.5064	Molybdenum ABC transporter ATP-binding protein ModC
Cluster 27693	590.15828.peg.3455	ABC transporter involved in cytochrome c biogenesis, ATPase component CcmA
Cluster 27717	590.17282.peg.1462	ABC transporter involved in cytochrome c biogenesis, ATPase component CcmA
Cluster 27788	28150.14.peg.4484|DD41_22490	Aminoglycoside 2''-nucleotidyltransferase (EC 2.7.7.46) => ANT(2'')-Ia (AadB family)
Cluster 27814	28901.8535.peg.4278	Probable transport protein HsrA
Cluster 27832	590.12055.peg.4551	Probable metabolite transport protein
Cluster 27886	590.16997.peg.370	L-cystine ABC transporter (wide substrate range), ATP-binding protein YecC
Cluster 27922	1160769.6.peg.4050|AEX29_23820	Dihydrofolate reductase (EC 1.5.1.3)
Cluster 27960	28901.8745.peg.21	Transcriptional regulatory protein PhoP
Cluster 27992	590.14502.peg.5198	Two-component transcriptional response regulator, LuxR family
Cluster 28164	590.16206.peg.5217	hypothetical protein
Cluster 28259	353569.5.peg.5339|C4866_26260	hypothetical protein
Cluster 28283	590.13776.peg.3202	DNA-binding capsular synthesis response regulator RcsB
Cluster 28294	590.14501.peg.4985	Dihydropteroate synthase type-2 (EC 2.5.1.15) @ Sulfonamide resistance protein
Cluster 28320	590.16206.peg.5241	hypothetical protein
Cluster 28321	590.16274.peg.518	ABC-type efflux pump, duplicated ATPase component YbhF
Cluster 28499	590.16452.peg.5232	Two-component transcriptional response regulator, LuxR family
Cluster 28528	108619.147.peg.561|C4707_19710	hypothetical protein
Cluster 28544	115981.55.peg.332|C4744_22045	hypothetical protein
Cluster 28553	149385.22.peg.1430|DD44_10075	hypothetical protein
Cluster 28574	28901.806.peg.2650|IN30_17625	hypothetical protein
Cluster 28585	28901.8419.peg.4548	hypothetical protein
Cluster 28651	590.15001.peg.4957	hypothetical protein
Cluster 28671	590.16364.peg.4988	Efflux ABC transporter, ATP-binding protein
Cluster 28704	1079901.3.peg.475|DD68_02305	Spermidine N1-acetyltransferase (EC 2.3.1.57)
Cluster 28770	28901.9028.peg.1014	DNA-binding response regulator KdpE
Cluster 28823	590.16855.peg.5143	Efflux ABC transporter, ATP-binding protein
Cluster 28909	28901.8405.peg.2050	D-amino acid dehydrogenase (EC 1.4.99.6)
Cluster 28951	590.14280.peg.4401	small multidrug resistance family (SMR) protein
Cluster 28971	590.15436.peg.3492	D-glucarate transporter
Cluster 29090	28901.9006.peg.3099	Inner membrane transport protein YdiN
Cluster 29120	590.14179.peg.4798	Efflux ABC transporter, ATP-binding protein
Cluster 29320	590.14532.peg.5619	Uncharacterized MFS-type transporter
Cluster 29326	590.15801.peg.1608	Transcriptional regulator, AraC family
Cluster 29414	28901.8325.peg.4621	Two-component system response regulator QseB
Cluster 29466	590.14456.peg.5144	Nitrogen metabolism regulator GlnR, OmpR family
Cluster 29474	590.14532.peg.5686	Methyltransferase SCO0408
Cluster 29487	590.15647.peg.1876	Multidrug efflux system EmrAB-OMF, inner-membrane proton/drug antiporter EmrB (MFS type)
Cluster 29490	590.15691.peg.4908	Heterodimeric efflux ABC transporter, permease/ATP-binding subunit 2
Cluster 29590	28901.1609.peg.4092	Multidrug efflux system AcrEF-TolC, membrane fusion component AcrE
Cluster 29591	28901.3003.peg.5122	Pentapeptide repeat protein QnrB family
Cluster 29606	28901.8317.peg.2640	Putative transcriptional regulator STM3175
Cluster 29692	590.16508.peg.4072	DNA-binding response regulator KdpE
Cluster 29695	590.16974.peg.4711	DNA-binding response regulator KdpE
Cluster 29741	115981.22.peg.286|DD66_04210	Protein PhnO
Cluster 29777	28901.8438.peg.5076	Tetracycline resistance, MFS efflux pump => Tet(B)
Cluster 29804	590.12583.peg.4777	ABC transporter involved in cytochrome c biogenesis, ATPase component CcmA
Cluster 29829	590.14242.peg.5047	ABC transporter involved in cytochrome c biogenesis, ATPase component CcmA
Cluster 29835	590.14481.peg.5074	ABC transporter involved in cytochrome c biogenesis, ATPase component CcmA
Cluster 29837	590.14522.peg.2274	hypothetical protein
Cluster 29850	590.15692.peg.5183	ABC transporter involved in cytochrome c biogenesis, ATPase component CcmA
Cluster 29872	590.17033.peg.5258	ABC transporter involved in cytochrome c biogenesis, ATPase component CcmA
Cluster 29876	590.17248.peg.1950	ABC transporter involved in cytochrome c biogenesis, ATPase component CcmA
Cluster 29878	590.17315.peg.5129	ABC transporter involved in cytochrome c biogenesis, ATPase component CcmA
Cluster 29989	28901.9077.peg.4916	Dihydropteroate synthase type-2 (EC 2.5.1.15) @ Sulfonamide resistance protein
Cluster 30038	590.15362.peg.3668	ABC transporter involved in cytochrome c biogenesis, ATPase component CcmA
Cluster 30051	590.15890.peg.5055	Phosphate regulon sensor protein PhoR (SphS) (EC 2.7.13.3)
Cluster 30060	590.16284.peg.4916	Two-component transcriptional response regulator, LuxR family
Cluster 30071	590.16855.peg.5083	Uncharacterized MFS-type transporter
Cluster 30130	149390.3.peg.3697|DE40_22495	Acetyltransferase
Cluster 30139	1620419.82.peg.288|DE59_07110	hypothetical protein
Cluster 30201	590.13226.peg.2855	3-hydroxybenzoate 6-monooxygenase (EC 1.14.13.24)
Cluster 30235	590.15691.peg.4930	hypothetical protein
Cluster 30245	590.16049.peg.4980	Ribosome protection-type tetracycline resistance related proteins
Cluster 30246	590.16381.peg.4031	hypothetical protein
Cluster 30370	590.13702.peg.2238	Protein AraJ precursor
Cluster 30419	590.17513.peg.2839	Spermidine N1-acetyltransferase (EC 2.3.1.57)
Cluster 30448	1079901.3.peg.2813|DD68_16770	Multidrug resistance regulator EmrR (MprA)
Cluster 30517	28901.8226.peg.2967	Putative monooxygenase STM1546
Cluster 30563	590.12725.peg.3662	Type III secretion transcriptional activator HilA
Cluster 30602	590.15943.peg.5273	Acetyltransferase, GNAT family
Cluster 30609	590.16480.peg.4792	hypothetical protein
Cluster 30616	590.16845.peg.5256	hypothetical protein
Cluster 30659	1160769.3.peg.4673|AEU85_06650	Acetyltransferase
Cluster 30712	28901.9021.peg.2652	Transcriptional regulator of fimbriae expression FimZ (LuxR/UhpA family)
Cluster 30727	590.12335.peg.636	Transcriptional regulator of fimbriae expression FimZ (LuxR/UhpA family)
Cluster 30732	590.12469.peg.4600	ABC transporter involved in cytochrome c biogenesis, ATPase component CcmA
Cluster 30739	590.12747.peg.4977	Uncharacterized N-acetyltransferase YjgM
Cluster 30740	590.12778.peg.4858	Uncharacterized MFS-type transporter
Cluster 30773	590.16089.peg.4996	D-alanine--D-alanine ligase (EC 6.3.2.4)
Cluster 30876	28901.8374.peg.4265	Putative transcriptional regulator MarT
Cluster 30909	590.12552.peg.4197	Type III secretion and flagellar regulator RtsA
Cluster 30913	590.13279.peg.4087	Efflux transport system, outer membrane factor (OMF) lipoprotein
Cluster 30918	590.13695.peg.4021	ABC transporter involved in cytochrome c biogenesis, ATPase component CcmA
Cluster 31069	28901.8528.peg.4674	Sensor histidine kinase PhoQ (EC 2.7.13.3)
Cluster 31230	28901.8561.peg.4282	DNA-binding response regulator KdpE
Cluster 31244	28901.9183.peg.4590	Efflux transport system, outer membrane factor (OMF) lipoprotein
Cluster 31304	590.15801.peg.3907	L-amino acid N-acyltransferase MnaT
Cluster 31321	590.17237.peg.4219	Redox-sensitive transcriptional activator SoxR
Cluster 31375	115981.19.peg.276	Dihydropteroate synthase type-2 (EC 2.5.1.15) @ Sulfonamide resistance protein
Cluster 31426	28901.8668.peg.4740	Transcriptional regulator of fimbriae expression FimZ (LuxR/UhpA family)
Cluster 31454	590.12658.peg.1150	UDP-galactopyranose mutase (EC 5.4.99.9)
Cluster 31466	590.13753.peg.5072	Phosphate regulon transcriptional regulatory protein PhoB (SphR)
Cluster 31474	590.14147.peg.5286	Hydroxyacylglutathione hydrolase (EC 3.1.2.6)
Cluster 31477	590.14193.peg.5064	hypothetical protein
Cluster 31480	590.14303.peg.4591	Uncharacterized N-acetyltransferase YjgM
Cluster 31481	590.14303.peg.5121	Peptidoglycan D,D-transpeptidase MrdA (EC 3.4.16.4)
Cluster 31506	590.16543.peg.5460	Two-component transcriptional response regulator, LuxR family
Cluster 31597	28901.8505.peg.4402	Putative transport protein
Cluster 31639	590.14205.peg.4915	Alanine racemase (EC 5.1.1.1)
Cluster 31779	28901.8419.peg.5704	ribosomal-protein-alanine N-acetyltransferase
Cluster 31800	590.12402.peg.922	Fosmidomycin resistance protein
Cluster 31813	590.14179.peg.4829	FIG00738105: hypothetical protein
Cluster 31861	590.17182.peg.4542	ABC transporter involved in cytochrome c biogenesis, ATPase component CcmA
Cluster 31977	590.13357.peg.1026	Methyl viologen resistance protein SmvA
Cluster 32016	590.15849.peg.3141	Sensory histidine kinase BaeS
Cluster 32060	108619.158.peg.4643|C4755_16550	Possible copper-binding protein
Cluster 32086	28150.52.peg.2952|C4861_13945	Ribosomal-protein-S18p-alanine acetyltransferase (EC 2.3.1.128)
Cluster 32117	28901.8777.peg.1193	Transcriptional regulatory protein PhoP
Cluster 32133	590.13006.peg.4866	ABC transporter involved in cytochrome c biogenesis, ATPase component CcmA
Cluster 32137	590.13438.peg.4749	ABC transporter involved in cytochrome c biogenesis, ATPase component CcmA
Cluster 32154	590.14367.peg.5079	hypothetical protein
Cluster 32171	590.15857.peg.1	c-di-GMP phosphodiesterase (EC 3.1.4.52) => PdeR
Cluster 32177	590.16067.peg.4929	ABC transporter ATP-binding protein
Cluster 32195	590.17118.peg.1036	Transcriptional regulator STM1266
Cluster 32223	1079901.3.peg.1491|DD68_11575	Tn21 protein of unknown function Urf2
Cluster 32255	28147.38.peg.1622	Putative two-component system response regulator YedW
Cluster 32287	28901.8424.peg.4988	Aminoglycoside 6-phosphotransferase (EC 2.7.1.72) => APH(6)-Ic/APH(6)-Id
Cluster 32334	590.14937.peg.5041	predicted DNA-binding transcriptional regulator
Cluster 32438	149539.893.peg.3963	Galactose/methyl galactoside ABC transporter, ATP-binding protein MglA (EC 3.6.3.17)
Cluster 32447	192955.76.peg.5082	ABC transporter involved in cytochrome c biogenesis, ATPase component CcmA
Cluster 32487	28901.9153.peg.4034	Copper sensory histidine kinase CusS
Cluster 32535	590.16089.peg.5014	Branched-chain amino acid ABC transporter, ATP-binding protein LivG (TC 3.A.1.4.1)
Cluster 32536	590.16179.peg.4515	ABC transporter involved in cytochrome c biogenesis, ATPase component CcmA
Cluster 32549	590.17133.peg.5196	Branched-chain amino acid ABC transporter, ATP-binding protein LivF (TC 3.A.1.4.1)
Cluster 32720	590.16526.peg.5030	Two-component system sensor histidine kinase SCO3740
Cluster 32814	28901.8296.peg.3794	BarA-associated response regulator UvrY (= GacA = SirA)
Cluster 32875	590.14727.peg.4616	Aminoglycoside 6-phosphotransferase (EC 2.7.1.72) => APH(6)-Ic/APH(6)-Id
Cluster 32933	1079901.3.peg.2524|DD68_15365	L-methionine N-acetyltransferase @ L-phenylalanine N-acetyltransferase (EC 2.3.1.53)
Cluster 32962	149539.886.peg.2678|BTN66_13105	Putative transport protein
Cluster 33033	590.13056.peg.4357	ABC transporter involved in cytochrome c biogenesis, ATPase component CcmA
Cluster 33043	590.14018.peg.3283	Transcriptional regulator, TetR family
Cluster 33050	590.14217.peg.5164	Protein-L-isoaspartate O-methyltransferase (EC 2.1.1.77)
Cluster 33065	590.15444.peg.1015	D-lactate dehydrogenase (EC 1.1.1.28)
Cluster 33154	149391.5.peg.1375	Cobalt ECF transporter, ATPase component of energizing module CbiO
Cluster 33166	28144.34.peg.733|DD76_04830	hypothetical protein
Cluster 33198	28901.9098.peg.4990	Aminoglycoside 6-phosphotransferase, putative
Cluster 33272	590.16974.peg.5042	Acetyltransferase, GNAT family
Cluster 33365	28901.8625.peg.4830	Putative transmembrane transport protein
Cluster 33404	590.13563.peg.4297	Tetracycline resistance, MFS efflux pump => Tet(B)
Cluster 33470	1079901.3.peg.2869|DD68_17030	Ethanolamine utilization protein EutP
Cluster 33715	1697390.3.peg.2092	Macrolide export ATP-binding/permease protein MacB
Cluster 33732	28901.819.peg.1276|IN47_15790	Aminoglycoside N(3)-acetyltransferase (EC 2.3.1.81) => AAC(3)-I
Cluster 33748	28901.8641.peg.4971	Uncharacterized transcriptional regulator YijO, AraC family
Cluster 33749	28901.8684.peg.9	BarA-associated response regulator UvrY (= GacA = SirA)
Cluster 33788	590.14516.peg.5266	Transcriptional regulator, MerR family
Cluster 33832	590.17005.peg.2406	Uncharacterized MFS-type transporter YtbD
Cluster 33977	590.13168.peg.960	Multiple antibiotic resistance protein MarR
Cluster 33984	590.13942.peg.450	Transcriptional regulator STM1671, AraC family
Cluster 34006	590.14727.peg.4484	Aminoglycoside 6-phosphotransferase (EC 2.7.1.72) => APH(6)-Ic/APH(6)-Id
Cluster 34031	590.16219.peg.5340	geranylgeranyl reductase
Cluster 34147	28901.8686.peg.2703	Transcriptional regulator, MerR family
Cluster 34266	108619.141.peg.4853|C4793_07280	Acetyltransferase
Cluster 34389	590.14007.peg.1350	BarA-associated response regulator UvrY (= GacA = SirA)
Cluster 34481	1079901.3.peg.3555|DD68_19835	Transcriptional regulator, MerR family
Cluster 34555	28901.8226.peg.4865	Class A beta-lactamase (EC 3.5.2.6) => TEM family
Cluster 34785	590.12286.peg.5030	ABC transporter involved in cytochrome c biogenesis, ATPase component CcmA
Cluster 34811	590.14155.peg.2111	Nitrate/nitrite response regulator protein NarP
Cluster 34858	598.25.peg.2807|C4747_03765	Copper/silver efflux RND transporter, transmembrane protein CusA
Cluster 34875	1079901.3.peg.2989|DD68_17645	Redox-sensitive transcriptional activator SoxR
Cluster 34887	1160769.3.peg.4666|AEU85_06615	Transcriptional regulator, MerR family
Cluster 34949	28901.8812.peg.1444	Class C beta-lactamase (EC 3.5.2.6) => CMY/CMY-2/CFE/LAT family
Cluster 35008	590.14937.peg.5080	predicted DNA-binding transcriptional regulator
Cluster 35017	590.15801.peg.483	2-ketoaldonate reductase, broad specificity (EC 1.1.1.215)
Cluster 35036	590.16995.peg.2693	ABC transporter involved in cytochrome c biogenesis, ATPase component CcmA
Cluster 35059	85569.323.peg.3883|ERS011638_03755	Uncharacterized N-acetyltransferase YjaB
Cluster 35103	149387.5.peg.5037|AEV14_06610	Mercuric resistance operon regulatory protein MerR
Cluster 35106	149539.886.peg.3544	Bis-ABC ATPase YbiT
Cluster 35247	590.16543.peg.5220	Transcriptional regulator, MecI family
Cluster 35248	590.16713.peg.3420	Multidrug efflux system MdtABC-TolC, inner-membrane proton/drug antiporter MdtB (RND type)
Cluster 35375	590.12197.peg.4537	ABC transporter involved in cytochrome c biogenesis, ATPase component CcmA
Cluster 35390	590.13965.peg.4290	ABC transporter involved in cytochrome c biogenesis, ATPase component CcmA
Cluster 35407	590.15714.peg.4263	ABC transporter involved in cytochrome c biogenesis, ATPase component CcmA
Cluster 35412	590.15883.peg.4584	Efflux transport system, outer membrane factor (OMF) lipoprotein
Cluster 35434	611.81.peg.3538	Overcoming lysogenization defect protein
Cluster 35539	28901.8764.peg.3741	Type III secretion transcriptional regulator HilD
Cluster 35567	590.12356.peg.5003	hypothetical protein
Cluster 35599	590.14247.peg.4919	Glutamate Aspartate transport ATP-binding protein GltL (TC 3.A.1.3.4)
Cluster 35647	590.17092.peg.5294	Efflux ABC transporter, ATP-binding protein
Cluster 35827	590.17492.peg.110	Multidrug efflux system MdtABC-TolC, inner-membrane proton/drug antiporter MdtB (RND type)
Cluster 35957	590.12545.peg.932	ABC transporter involved in cytochrome c biogenesis, ATPase component CcmA
Cluster 35967	590.13615.peg.4833	ABC transporter involved in cytochrome c biogenesis, ATPase component CcmA
Cluster 36014	590.16253.peg.4926	hypothetical protein
Cluster 36024	590.16451.peg.5418	YbjA protein
Cluster 36033	590.17083.peg.4690	Mercuric resistence transcriptional repressor, MerD
Cluster 36131	28901.8578.peg.3164	BarA-associated response regulator UvrY (= GacA = SirA)
Cluster 36240	590.16748.peg.4259	Methyl-accepting chemotaxis protein I (serine chemoreceptor protein)
Cluster 36248	590.17421.peg.1228	Transcriptional regulator, MerR family
Cluster 36270	1079901.3.peg.600|DD68_02900	Aminoglycoside N(6')-acetyltransferase (EC 2.3.1.82) => AAC(6')-Ic,f,g,h,j,k,l,r-z
Cluster 36373	28901.8552.peg.2061	Aminoglycoside N(6')-acetyltransferase (EC 2.3.1.82) => AAC(6')-Ic,f,g,h,j,k,l,r-z
Cluster 36397	590.12262.peg.1386	Aminoglycoside N(6')-acetyltransferase (EC 2.3.1.82) => AAC(6')-Ic,f,g,h,j,k,l,r-z
Cluster 36426	590.14233.peg.5127	Translation elongation factor G
Cluster 36460	590.16543.peg.5527	hypothetical protein
Cluster 36468	590.17092.peg.5230	hypothetical protein
Cluster 36498	108619.100.peg.2361|B5013_07160	Mercuric resistance operon regulatory protein MerR
Cluster 36501	108619.100.peg.3580|B5013_22145	Multiple antibiotic resistance protein MarA
Cluster 36510	108619.160.peg.2036|C4790_25060	Mercuric resistance operon regulatory protein MerR
Cluster 36550	1620419.69.peg.4181|DE20_23250	Mercuric resistance operon regulatory protein MerR
Cluster 36584	28901.791.peg.2164|IO06_19305	Mercuric resistance operon regulatory protein MerR
Cluster 36681	590.13871.peg.5113	Mercuric resistance operon regulatory protein MerR
Cluster 36723	590.15801.peg.2846	Protein PhnO
Cluster 36815	192955.87.peg.948	Ferric enterobactin transport ATP-binding protein FepC (TC 3.A.1.14.2)
Cluster 36844	28901.8416.peg.3399	Di-tripeptide/H+ symporter DtpC
Cluster 36920	590.16452.peg.5263	Efflux ABC transporter, ATP-binding protein
Cluster 37150	1079901.3.peg.1871|DD68_12250	Transcriptional regulator ZntR, MerR family
Cluster 37233	28901.8226.peg.4839	Fosfomycin resistance protein FosA
Cluster 37255	439853.4.peg.303|DE77_24425	Lipoprotein releasing system transmembrane protein LolE
Cluster 37296	590.14668.peg.5030	Uncharacterized MFS-type transporter STM3832
Cluster 37383	165302.11.peg.2993|DF13_15080	Fosfomycin resistance protein FosA
Cluster 37384	1697391.3.peg.414|AEU14_05965	Sensor protein
Cluster 37430	28901.8552.peg.385	Fosfomycin resistance protein FosA
Cluster 37432	28901.8740.peg.742	Transcriptional regulatory protein PhoP
Cluster 37444	28901.9152.peg.5606	Dihydropteroate synthase type-2 (EC 2.5.1.15) @ Sulfonamide resistance protein
Cluster 37460	590.12772.peg.4956	Uncharacterized MFS-type transporter STM3832
Cluster 37505	590.16381.peg.4025	hypothetical protein
Cluster 37585	28150.52.peg.2272|C4861_10720	Copper resistance transcriptional regulator CueR (MerR family)
Cluster 37701	590.17092.peg.5565	Polysaccharide ABC transporter, ATP-binding protein
Cluster 37753	108619.19.peg.4827|DE44_24735	hypothetical protein
Cluster 37808	28901.8380.peg.5053	Fosfomycin resistance protein FosA
Cluster 37847	590.13260.peg.132	Sensor protein
Cluster 37849	590.13556.peg.5126	Tetracycline resistance, MFS efflux pump => Tet(B)
Cluster 37887	590.16284.peg.4888	hypothetical protein
Cluster 37890	590.16363.peg.1950	Secretion system regulator of DegU/UvrY/BvgA type
Cluster 37903	590.16845.peg.5224	Uncharacterized MFS-type transporter
Cluster 38316	149387.5.peg.5020|AEV14_06535	Cd(II)/Pb(II)-responsive transcriptional regulator
Cluster 38319	149539.893.peg.2004	Protein AraJ precursor
Cluster 38372	590.12055.peg.4872	Vitamin B12 ABC transporter, ATP-binding protein BtuD
Cluster 38404	590.14208.peg.5139	hypothetical protein
Cluster 38434	590.15801.peg.4786	Branched-chain amino acid ABC transporter, ATP-binding protein LivG (TC 3.A.1.4.1)
Cluster 38516	1620418.3.peg.4239	Sensor protein
Cluster 38601	590.13912.peg.1152	BarA-associated response regulator UvrY (= GacA = SirA)
Cluster 38855	590.16440.peg.4999	Predicted transcriptional regulator LiuR of leucine degradation pathway, MerR family
Cluster 38869	590.16974.peg.4948	hypothetical protein
Cluster 39007	590.13571.peg.1376	ABC transporter protein IroC
Cluster 39072	85569.53.peg.4207|ERS011689_03921	Spermidine export protein MdtI
Cluster 39153	28901.8432.peg.554	Tricarboxylate transport transcriptional regulator TctD
Cluster 39208	590.14233.peg.5088	Two-component transcriptional response regulator, LuxR family
Cluster 39251	590.17497.peg.1	Transcriptional regulator STM1671, AraC family
Cluster 39323	28150.16.peg.2820	MBL-fold metallo-hydrolase superfamily
Cluster 39383	590.12063.peg.4575	Putative transport protein
Cluster 39389	590.12456.peg.3483	Right origin-binding protein
Cluster 39434	590.15759.peg.5209	hypothetical protein
Cluster 39475	1079901.3.peg.1124|DD68_09825	Chemotaxis regulator - transmits chemoreceptor signals to flagellar motor components CheY
Cluster 39630	590.16452.peg.5409	Branched-chain amino acid ABC transporter, ATP-binding protein LivG (TC 3.A.1.4.1)
Cluster 39725	192955.111.peg.5087	ABC transporter involved in cytochrome c biogenesis, ATPase component CcmA
Cluster 39743	28901.795.peg.3056|IN13_14550	hypothetical protein
Cluster 39765	28901.8816.peg.4892	DNA-binding response regulator KdpE
Cluster 39854	590.16644.peg.412	DNA-binding transcriptional dual regulator SoxS
Cluster 40005	590.14169.peg.4819	Two-component transcriptional response regulator, LuxR family
Cluster 40023	590.15174.peg.209	Sensor protein
Cluster 40065	590.17308.peg.4946	ABC transporter involved in cytochrome c biogenesis, ATPase component CcmA
Cluster 40182	28901.9153.peg.4920	Right origin-binding protein
Cluster 40222	590.14456.peg.5061	Redox-sensitive transcriptional activator SoxR
Cluster 40226	590.14583.peg.5196	bleomycin resistance protein
Cluster 40237	590.15801.peg.1186	Transcriptional activator RamA
Cluster 40333	192955.107.peg.947|AEX02_07295	Efflux transport system, outer membrane factor (OMF) lipoprotein
Cluster 40420	590.13719.peg.4704	SSU ribosomal protein S12p (S23e)
Cluster 40481	590.17088.peg.3175	Ferrichrome transport ATP-binding protein FhuC (TC 3.A.1.14.3)
Cluster 40501	1079901.3.peg.2618|DD68_15810	SSU ribosomal protein S12p (S23e)
Cluster 40553	28150.14.peg.339|DD41_04350	Sensor protein
Cluster 40563	28901.776.peg.1419	Dihydropteroate synthase type-2 (EC 2.5.1.15) @ Sulfonamide resistance protein
Cluster 40567	28901.792.peg.3944|IO10_19610	Uncharacterized MFS-type transporter STM3832
Cluster 40603	28901.8619.peg.4093	c-di-GMP phosphodiesterase (EC 3.1.4.52) => PdeF
Cluster 40611	28901.8982.peg.4173	Tetracycline resistance, MFS efflux pump => Tet(A)
Cluster 40643	590.14179.peg.5168	SSU ribosomal protein S12p (S23e)
Cluster 40990	28901.8532.peg.5113	Alpha-ketoglutarate permease
Cluster 41060	590.15425.peg.502	Transcriptional regulator STM1671, AraC family
Cluster 41090	590.17074.peg.4778	ABC transporter involved in cytochrome c biogenesis, ATPase component CcmA
Cluster 41121	108619.100.peg.2356|B5013_07135	Mercuric resistence transcriptional repressor, MerD
Cluster 41141	149387.5.peg.5042|AEV14_06635	Mercuric resistence transcriptional repressor, MerD
Cluster 41150	1620419.69.peg.4186|DE20_23275	Mercuric resistence transcriptional repressor, MerD
Cluster 41168	28150.63.peg.5497|AM374_01545	bleomycin resistance protein
Cluster 41322	1079901.3.peg.454|DD68_02205	Spermidine export protein MdtJ
Cluster 41341	108619.160.peg.2041|C4790_25085	Mercuric resistence transcriptional repressor, MerD
Cluster 41381	149539.891.peg.1100	Cobalt ECF transporter, ATPase component of energizing module CbiO
Cluster 41510	590.15801.peg.201	Spermidine export protein MdtJ
Cluster 41535	590.16855.peg.5118	Branched-chain amino acid ABC transporter, ATP-binding protein LivF (TC 3.A.1.4.1)
Cluster 41907	28901.9195.peg.3007	hypothetical protein
Cluster 41923	590.12507.peg.394	Fosfomycin resistance protein FosA
Cluster 41990	590.16067.peg.5119	Uncharacterized MFS-type transporter
Cluster 41994	590.16197.peg.1634	hypothetical protein
Cluster 42132	28901.8967.peg.2799	Multidrug efflux system EmrAB-OMF, membrane fusion component EmrA
Cluster 42172	590.14179.peg.4820	Uncharacterized MFS-type transporter
Cluster 42417	590.14355.peg.4878	hypothetical protein
Cluster 42429	590.15239.peg.1410	STY3078 protein
Cluster 42517	108619.160.peg.2029|C4790_25025	Small multidrug resistance (SMR) efflux transporter => QacE delta 1, quaternary ammonium compounds
Cluster 42615	28901.8718.peg.3655	HTH-type transcriptional regulator MlrA
Cluster 42892	590.15801.peg.629	Phosphoglycerate transporter protein PgtP
Cluster 42905	590.16192.peg.4944	hypothetical protein
Cluster 42919	590.16974.peg.4838	Efflux ABC transporter, ATP-binding protein
Cluster 43038	28901.9029.peg.4569	Di-tripeptide/H+ symporter DtpC
Cluster 43120	590.15971.peg.3542	Spermidine export protein MdtJ
Cluster 43132	590.16602.peg.3417	Transcriptional activator RamA
Cluster 43190	1620419.78.peg.3738|DE23_02000	Acetyltransferase
Cluster 43224	28901.8320.peg.122	Electron transfer flavoprotein-quinone oxidoreductase YdiS
Cluster 43287	590.13752.peg.2986	Di-tripeptide/H+ symporter DtpC
Cluster 43290	590.14004.peg.4223	Multidrug efflux system AcrEF-TolC, inner-membrane proton/drug antiporter AcrF (RND type)
Cluster 43318	590.15483.peg.5166	Selenite- and tellurite-inducible protein TsgA
Cluster 43399	108619.19.peg.3515	Transcriptional regulator, MerR family
Cluster 43430	1620418.3.peg.2168|DD63_00905	hypothetical protein
Cluster 43545	590.14342.peg.4869	Tetracycline resistance, MFS efflux pump => Tet(B)
Cluster 43658	149539.890.peg.2999|BTN74_14830	Putative regulatory protein
Cluster 43675	216804.3.peg.3621|AEV28_09415	Putative regulatory protein
Cluster 43683	28150.17.peg.3144|DD65_21070	Small multidrug resistance (SMR) efflux transporter => QacE, quaternary ammonium compounds
Cluster 43686	28901.3003.peg.4462	Small multidrug resistance (SMR) efflux transporter => EmrE, broad substrate specificity
Cluster 43738	590.12192.peg.4954	Galactose/methyl galactoside ABC transporter, ATP-binding protein MglA (EC 3.6.3.17)
Cluster 43788	590.16025.peg.4992	Cell-division-associated, ABC-transporter-like signaling protein FtsX
Cluster 43850	1194162.3.peg.5048|C4805_13440	Sensor protein
Cluster 43871	192955.117.peg.4433	ABC transporter involved in cytochrome c biogenesis, ATPase component CcmA
Cluster 43962	590.14532.peg.5533	Sulfate and thiosulfate import ATP-binding protein CysA (EC 3.6.3.25)
Cluster 43975	590.15801.peg.202	Spermidine export protein MdtI
Cluster 44084	192955.203.peg.4320|C4724_05560	hypothetical protein
Cluster 44122	28901.8441.peg.2199	hypothetical protein
Cluster 44196	590.14558.peg.1570	Oligopeptide ABC transporter, ATP-binding protein OppD (TC 3.A.1.5.1)
Cluster 44237	590.16576.peg.1837	hypothetical protein
Cluster 44239	590.16748.peg.536	Branched-chain amino acid ABC transporter, ATP-binding protein LivG (TC 3.A.1.4.1)
Cluster 44427	590.12996.peg.2119	DNA-binding transcriptional dual regulator SoxS
Cluster 44433	590.13463.peg.1143	DNA-binding transcriptional dual regulator SoxS
Cluster 44434	590.13589.peg.5037	RND efflux system, inner membrane transporter
Cluster 44495	590.17092.peg.5244	Glutamate Aspartate transport ATP-binding protein GltL (TC 3.A.1.3.4)
Cluster 44583	192955.115.peg.5135|DE02_23835	Sensory protein kinase PcoS (EC 2.7.13.3)
Cluster 44730	590.16611.peg.5057	2-polyprenyl-6-methoxyphenol hydroxylase and related FAD-dependent oxidoreductases
Cluster 44950	590.14468.peg.4999	hypothetical protein
Cluster 44992	590.16364.peg.4948	Two-component transcriptional response regulator, OmpR family
Cluster 45473	590.14399.peg.5114	hypothetical protein
Cluster 45578	115981.55.peg.663|C4744_23700	Reactive-chlorine-species-specific transcriptional activator RclR, AraC family
Cluster 45651	28901.8507.peg.1404	O-antigen export system, ATP-binding protein
Cluster 45688	590.12390.peg.4910	Efflux transport system, outer membrane factor (OMF) lipoprotein
Cluster 45703	590.13048.peg.615	Multidrug efflux system EmrAB-OMF, inner-membrane proton/drug antiporter EmrB (MFS type)
Cluster 45779	682797.8.peg.2692|C4761_07960	hypothetical protein
Cluster 46102	28901.779.peg.505	Uncharacterized MFS-type transporter
Cluster 46208	590.12667.peg.4798	ABC transporter involved in cytochrome c biogenesis, ATPase component CcmA
Cluster 46222	590.13650.peg.5047	Multidrug efflux system AcrEF-TolC, inner-membrane proton/drug antiporter AcrF (RND type)
Cluster 46224	590.13760.peg.4891	ABC transporter involved in cytochrome c biogenesis, ATPase component CcmA
Cluster 46230	590.14247.peg.4772	ABC transporter involved in cytochrome c biogenesis, ATPase component CcmA
Cluster 46231	590.14303.peg.5084	Efflux ABC transporter, ATP-binding protein
Cluster 46236	590.14399.peg.5191	Transcriptional regulator, MerR family
Cluster 46247	590.14858.peg.4795	ABC transporter involved in cytochrome c biogenesis, ATPase component CcmA
Cluster 46260	590.15714.peg.4045	L-rhamnose operon transcriptional activator RhaR
Cluster 46285	590.16789.peg.5040	ABC transporter involved in cytochrome c biogenesis, ATPase component CcmA
Cluster 46360	115981.15.peg.379	Fosfomycin resistance protein FosA
Cluster 46398	192955.61.peg.951	Tetrathionate reductase two-component response regulator
Cluster 46521	590.14156.peg.4984	Transcriptional regulator, MerR family
Cluster 46573	590.16974.peg.4888	Putative hydrolase in cluster with formaldehyde/S-nitrosomycothiol reductase MscR
Cluster 46716	28901.3870.peg.3390|C4860_16510	Multidrug efflux system, membrane fusion component => MexP of MexPQ-OpmE system
Cluster 46730	28901.8278.peg.4186	Efflux ABC transporter, permease/ATP-binding protein MdlB
Cluster 46820	590.14355.peg.4983	hypothetical protein
Cluster 46825	590.14516.peg.5192	hypothetical protein
Cluster 46943	134047.3.peg.2591	Transcriptional regulator of acrAB operon, AcrR
Cluster 46991	28150.20.peg.2956|DE05_15165	RND efflux system, inner membrane transporter
Cluster 47102	590.14112.peg.2106	Translation elongation factor Tu
Cluster 47122	590.14691.peg.4958	Efflux transport system, outer membrane factor (OMF) lipoprotein
Cluster 47347	28901.8488.peg.3427	Inner membrane transport protein YdiN
Cluster 47557	149539.355.peg.649|AEV52_23045	L-cystine ABC transporter (wide substrate range), ATP-binding protein YecC
Cluster 47670	590.12722.peg.3043	Translation elongation factor Tu
Cluster 47680	590.13898.peg.4549	Translation elongation factor Tu
Cluster 47699	590.14558.peg.4459	Translation elongation factor Tu
Cluster 47704	590.14798.peg.5067	Translation elongation factor Tu
Cluster 48087	108619.19.peg.3385|DE44_18890	hypothetical protein
Cluster 48250	590.13504.peg.3618	ABC transporter, ATP-binding protein STM1635 (cluster 3, basic aa/glutamine/opines)
Cluster 48279	590.14476.peg.568	Sensor histidine kinase PhoQ (EC 2.7.13.3)
Cluster 48313	590.15793.peg.4639	Aminoglycoside 6-phosphotransferase (EC 2.7.1.72) => APH(6)-Ic/APH(6)-Id
Cluster 48501	28901.8564.peg.3250	ABC transporter involved in cytochrome c biogenesis, ATPase component CcmA
Cluster 48503	28901.861.peg.5071|IN82_24455	Macrolide resistance, MFS efflux pump => Mef(B)
Cluster 48573	590.14502.peg.5283	Acetyltransferase
Cluster 48763	28901.8260.peg.4180	FIG00641289: hypothetical protein
Cluster 48769	28901.8295.peg.3087	low-affinity L-arabinose transport system proton symport protein
Cluster 49207	590.14399.peg.5142	hypothetical protein
Cluster 49361	211968.3.peg.4834|AEU77_12410	Copper/silver efflux RND transporter, transmembrane protein CusA
Cluster 49406	28901.8435.peg.3225	ABC transporter involved in cytochrome c biogenesis, ATPase component CcmA
Cluster 49424	28901.8888.peg.4961	diguanylate cyclase/phosphodiesterase (GGDEF & EAL domains) with PAS/PAC sensor(s)
Cluster 49557	85569.346.peg.4611|ERS011622_04463	Translation elongation factor Tu
Cluster 49698	28901.8273.peg.3889	Bis-ABC ATPase Uup
Cluster 49754	590.12289.peg.4565	Sensor protein BasS/PmrB (activates BasR/PmrA)
Cluster 50093	590.13120.peg.1731	Translation elongation factor Tu
Cluster 50131	590.15197.peg.2854	Translation elongation factor Tu
Cluster 50142	590.15801.peg.1554	Response regulator CreB of two-component signal transduction system CreBC
Cluster 50405	590.14831.peg.4715	Copper/silver efflux RND transporter, transmembrane protein CusA
Cluster 50472	108619.140.peg.1747|C4654_06830	Copper/silver efflux RND transporter, transmembrane protein CusA
Cluster 50629	28901.9088.peg.3783	hypothetical protein
Cluster 50662	590.13197.peg.4068	Translation elongation factor Tu
Cluster 50705	590.14756.peg.4482	Translation elongation factor Tu
Cluster 50941	28901.8432.peg.5084	Aminoglycoside 3''-nucleotidyltransferase (EC 2.7.7.-) => ANT(3'')-Ia (AadA family)
Cluster 50985	28901.8805.peg.4733	Translation elongation factor Tu
Cluster 51026	28901.9173.peg.5115	Translation elongation factor Tu
Cluster 51028	28901.9184.peg.4775	Translation elongation factor Tu
Cluster 51029	28901.9205.peg.5128	Translation elongation factor Tu
Cluster 51049	590.12303.peg.4044	Subclass B3 beta-lactamase (EC 3.5.2.6)
Cluster 51411	590.15373.peg.5065	diguanylate cyclase/phosphodiesterase (GGDEF & EAL domains) with PAS/PAC sensor(s)
Cluster 51771	590.15801.peg.2849	FIG00637930: hypothetical protein
Cluster 51811	600.11.peg.3141	Ribose ABC transporter, ATP-binding protein RbsA (TC 3.A.1.2.1)
Cluster 51889	149539.341.peg.1766	Probable transport protein HsrA
Cluster 52184	590.16526.peg.5031	Two-component transcriptional response regulator SCO3741, OmpR family
Cluster 52606	590.17557.peg.4721	ABC transporter involved in cytochrome c biogenesis, ATPase component CcmA
Cluster 52659	108619.155.peg.3337	Putative transcriptional regulator STM3175
Cluster 52977	85569.53.peg.431|ERS011689_00407	Efflux ABC transporter, permease/ATP-binding protein MdlA
Cluster 53270	590.14465.peg.3062	hypothetical protein
Cluster 53457	1620419.11.peg.4755|AEU48_24555	Uncharacterized MFS-type transporter YtbD
Cluster 53511	28901.822.peg.5039|IN55_24435	RND efflux system, inner membrane transporter
Cluster 53558	28901.8497.peg.2051	Putative membrane transport protein
Cluster 53715	590.15801.peg.2713	Lactose permease
Cluster 53889	192955.61.peg.4043	Alanine racemase (EC 5.1.1.1)
Cluster 54115	590.16338.peg.4846	hypothetical protein
Cluster 54305	216804.4.peg.2074|AEW58_21660	DNA-binding response regulator KdpE
Cluster 54409	353569.5.peg.5088	Erythromycin esterase (EC 3.1.1.-) => EreA family
Cluster 54751	28901.8809.peg.5055	Transcriptional regulator, AcrR family
Cluster 54922	590.16664.peg.4864	Transcriptional regulator ZntR, MerR family
Cluster 54923	590.16703.peg.566	NAD-dependent dihydropyrimidine dehydrogenase subunit PreT (EC 1.3.1.1)
Cluster 55185	28901.9136.peg.4736	Translation elongation factor Tu
Cluster 55316	590.15801.peg.419	UPF0226 protein YhhS
Cluster 55519	28901.3869.peg.3847	Sensor protein
Cluster 55605	28901.9216.peg.926	Secretion system regulator of DegU/UvrY/BvgA type
Cluster 55641	590.12465.peg.133	MbtH-like NRPS chaperone => YbdZ
Cluster 55669	590.13708.peg.4367	Putative molybdenum transport ATP-binding protein modF
Cluster 55725	590.15766.peg.748	Putative molybdenum transport ATP-binding protein modF
Cluster 55869	115981.54.peg.1287|C4863_06420	Copper/silver efflux RND transporter, transmembrane protein CusA
Cluster 56412	28901.8949.peg.1958	Uncharacterized transporter MdtD of major facilitator superfamily (MFS)
Cluster 56550	590.15823.peg.5249	putative ABC transporter transmembrane protein
Cluster 56808	28901.9022.peg.618	Multiple antibiotic resistance protein MarA
Cluster 57099	149387.5.peg.1492|AEV14_12085	Copper/silver efflux RND transporter, transmembrane protein CusA
Cluster 57199	28901.8354.peg.3743	c-di-GMP phosphodiesterase (EC 3.1.4.52) => PdeC
Cluster 57806	590.15049.peg.3915	Fosmidomycin resistance protein
Cluster 58116	28901.8549.peg.720	Transcriptional regulator, MerR family
Cluster 58156	58097.44.peg.1688|C4821_08315	hypothetical protein
Cluster 58239	590.14502.peg.5220	hypothetical protein
Cluster 58469	192955.129.peg.5243|DE56_23925	DNA-binding response regulator KdpE
Cluster 58661	590.14932.peg.3844	D-alanyl-D-alanine-carboxypeptidase/endopeptidase AmpH
Cluster 58728	595.68.peg.4991|APL92_23600	Small multidrug resistance (SMR) efflux transporter => QacE delta 1, quaternary ammonium compounds
Cluster 59079	590.14528.peg.4898	Multidrug resistance transporter => Bicyclomycin resistance protein Bcr-1
Cluster 59430	28901.8692.peg.4919	Multidrug resistance transporter => Bicyclomycin resistance protein Bcr-1
Cluster 59437	28901.8844.peg.4967	Multidrug efflux system, membrane fusion component => MexP of MexPQ-OpmE system
Cluster 59794	1620419.32.peg.2795|AEV65_15840	DNA-binding response regulator KdpE
Cluster 60159	1079901.3.peg.2804|DD68_16705	Carbon storage regulator
Cluster 60350	28901.8791.peg.655	Phospholipid ABC transporter ATP-binding protein MlaF
Cluster 60361	28901.9068.peg.761	D-amino acid dehydrogenase (EC 1.4.99.6)
Cluster 60369	46626.39.peg.3070|C4627_05775	hypothetical protein
Cluster 60591	108619.100.peg.4016|B5013_10360	hypothetical protein
Cluster 60676	149391.20.peg.3279|C4840_16235	hypothetical protein
Cluster 60726	192955.124.peg.1294	hypothetical protein
Cluster 60747	28147.38.peg.1623|C4686_05310	Putative two-component system response regulator YedW
Cluster 60887	590.12193.peg.2322	Transcriptional regulator of fimbriae expression FimZ (LuxR/UhpA family)
Cluster 60986	590.14073.peg.2134	hypothetical protein
Cluster 61511	590.12504.peg.2182	Transcriptional activator RamA
Cluster 61759	108619.141.peg.715	hypothetical protein
Cluster 61935	28901.8426.peg.4976	D-alanyl-D-alanine dipeptidase (EC 3.4.13.22)
Cluster 61972	28901.9021.peg.3780	hypothetical protein
Cluster 62114	590.15137.peg.5046	Aminoglycoside 3''-nucleotidyltransferase (EC 2.7.7.-) => ANT(3'')-Ia (AadA family)
Cluster 62406	28901.8433.peg.97	Transcriptional regulator STM1671, AraC family
Cluster 62532	590.13567.peg.5055	Aminoglycoside 6-phosphotransferase (EC 2.7.1.72) => APH(6)-Ic/APH(6)-Id
Cluster 62704	90371.912.peg.3113	Putative molybdenum transport ATP-binding protein modF
Cluster 62894	28901.8445.peg.5266	Sensor histidine kinase PhoQ (EC 2.7.13.3)
Cluster 63211	108619.158.peg.2932|C4755_08200	hypothetical protein
Cluster 63357	28901.8481.peg.4688	Multidrug efflux system AcrAB-TolC, inner-membrane proton/drug antiporter AcrB (RND type)
Cluster 63909	28901.9116.peg.4537	Class C beta-lactamase (EC 3.5.2.6) => CMY/CMY-2/CFE/LAT family
Cluster 64093	590.16049.peg.5089	hypothetical protein
Cluster 64103	590.16452.peg.5099	hypothetical protein
Cluster 64312	28901.764.peg.2993|IN24_19070	Aminoglycoside 3''-nucleotidyltransferase (EC 2.7.7.-) => ANT(3'')-Ia (AadA family)
Cluster 64395	28901.8727.peg.4348	Copper sensory histidine kinase CpxA
Cluster 64915	28901.8305.peg.320	hypothetical protein
Cluster 65543	28901.8427.peg.3300	ABC transporter involved in cytochrome c biogenesis, ATPase component CcmA
Cluster 65555	28901.8548.peg.4942	Ribose ABC transporter, ATP-binding protein RbsA (TC 3.A.1.2.1)
Cluster 65581	28901.8882.peg.5151	Probable transport protein HsrA
Cluster 65743	590.14596.peg.3693	Lipoprotein-releasing system ATP-binding protein LolD
Cluster 66165	28901.9047.peg.4285	Maltose/maltodextrin transport ATP-binding protein MalK (EC 3.6.3.19)
Cluster 66338	590.15370.peg.4865	Fosfomycin resistance protein FosA
Cluster 66639	28901.772.peg.3683	Uncharacterized transporter MdtD of major facilitator superfamily (MFS)
Cluster 66646	28901.805.peg.4102|IN28_23295	hypothetical protein
Cluster 66700	28901.8564.peg.4747	Multidrug efflux system AcrAB-TolC, inner-membrane proton/drug antiporter AcrB (RND type)
Cluster 66915	590.14867.peg.1980	Lipid A export permease/ATP-binding protein MsbA
Cluster 67320	28901.8481.peg.3916	hypothetical protein
Cluster 67330	28901.8603.peg.4731	Transcriptional regulatory protein PhoP
Cluster 67624	590.16590.peg.66	Osmoprotectant ABC transporter, ATP-binding protein OsmV
Cluster 68203	590.15801.peg.1555	Two-component response regulator CreB
Cluster 68884	590.16135.peg.5174	hypothetical protein
Cluster 68923	590.17318.peg.4733	Mercuric resistance operon regulatory protein MerR
Cluster 69183	28901.8282.peg.4676	hypothetical protein
Cluster 69224	28901.8537.peg.5101	FIG01048273: hypothetical protein
Cluster 69348	590.12808.peg.4728	Class C beta-lactamase (EC 3.5.2.6) => CMY/CMY-2/CFE/LAT family
Cluster 69433	590.15036.peg.4874	hypothetical protein
Cluster 69703	149539.343.peg.3127	hypothetical protein
Cluster 69834	28901.8354.peg.4862	Two-component system response regulator OmpR
Cluster 69887	28901.8766.peg.5087	hypothetical protein
Cluster 70162	590.15845.peg.4401	IS, phage, Tn; Transposon-related functions
Cluster 70203	590.16759.peg.2934	hypothetical protein
Cluster 70222	590.17092.peg.5567	UDP-galactopyranose mutase (EC 5.4.99.9)
Cluster 71107	149390.3.peg.3572|DE40_02320	Copper/silver efflux RND transporter, transmembrane protein CusA
Cluster 71399	590.12184.peg.1079	Copper/silver efflux RND transporter, transmembrane protein CusA
Cluster 71929	1620419.49.peg.4217|AEX00_23965	DNA-binding response regulator KdpE
Cluster 71956	2036204.3.peg.308	hypothetical protein
Cluster 72036	28901.8204.peg.1	hypothetical protein
Cluster 72278	590.12820.peg.3133	hypothetical protein
Cluster 72458	590.15801.peg.1782	Transcriptional regulator, MerR family
Cluster 72703	1151179.3.peg.4504	hypothetical protein
Cluster 72842	2036204.3.peg.4658	hypothetical protein
Cluster 72964	28901.8338.peg.746	hypothetical protein
Cluster 73177	590.12465.peg.1026	hypothetical protein
Cluster 73535	590.17269.peg.1170	hypothetical protein
Cluster 73640	108619.100.peg.4187|B5013_11165	hypothetical protein
Cluster 74369	590.13769.peg.4423	Class C beta-lactamase (EC 3.5.2.6) => CMY/CMY-2/CFE/LAT family
Cluster 74375	590.13793.peg.5180	hypothetical protein
Cluster 74765	98360.49.peg.4227	hypothetical protein
Cluster 75338	28901.8699.peg.4156	Class C beta-lactamase (EC 3.5.2.6) => CMY/CMY-2/CFE/LAT family
Cluster 75415	340190.3.peg.2901	DNA-binding response regulator KdpE
Cluster 75582	590.13012.peg.5005	hypothetical protein
[truncated: 13 more rows]

## Sheet: ampicillin
gene cluster	gene ID	AMR Functionality	(Note: entries highlighted as yellow indicate known AMR genes that are also identified by the XGBoost algorithm_
Cluster 8108	108619.101.peg.3792|B5031_03170	Chloramphenicol/florfenicol resistance, MFS efflux pump => FloR family
Cluster 9390	108619.100.peg.2467|B5013_07675	Class C beta-lactamase (EC 3.5.2.6) => CMY/CMY-2/CFE/LAT family
Cluster 9462	28901.817.peg.266|IN44_24695	Class A beta-lactamase (EC 3.5.2.6) => CARB/PSE family, carbenicillin-hydrolyzing
Cluster 16658	149385.28.peg.3813|DE96_23825	Class A beta-lactamase (EC 3.5.2.6) => HER family
Cluster 16992	1079901.3.peg.3289|DD68_18590	Class A beta-lactamase (EC 3.5.2.6) => TEM family
Cluster 43850	1194162.3.peg.5048|C4805_13440	Sensor protein
Cluster 427	590.17173.peg.4188	Putative inner membrane protein
Cluster 474	595.97.peg.2675	Mechanosensitive channel MscK
Cluster 554	590.15084.peg.614	ABC transporter protein IroC
Cluster 562	1697391.3.peg.4918|AEU14_23670	ABC transporter protein IroC
Cluster 566	590.15801.peg.4528	ABC transporter protein IroC
Cluster 606	590.16109.peg.3844	Efflux ABC transporter for glutathione/L-cysteine, essential for assembly of bd-type respiratory oxidases => CydD subunit
Cluster 673	590.14027.peg.1380	Aminoglycosides efflux system AcrAD-TolC, inner-membrane proton/drug antiporter AcrD (RND type)
Cluster 695	590.16775.peg.4371	Carbamoyl-phosphate synthase large chain (EC 6.3.5.5)
Cluster 722	85569.265.peg.3990|ERS011676_03828	Multidrug efflux system, inner membrane proton/drug antiporter (RND type) => MexQ of MexPQ-OpmE system
Cluster 724	28901.9006.peg.2930	Copper/silver efflux RND transporter, transmembrane protein CusA
Cluster 737	28901.763.peg.1223	Exonuclease SbcC
Cluster 747	590.15326.peg.3943	Multidrug efflux system AcrAB-TolC, inner-membrane proton/drug antiporter AcrB (RND type)
Cluster 751	85569.53.peg.3066|ERS011689_02859	Multidrug transporter MdtB
Cluster 753	28901.8296.peg.4838	RND efflux system, inner membrane transporter
Cluster 755	590.16451.peg.5353	RND efflux system, inner membrane transporter
Cluster 761	590.15801.peg.1825	Exonuclease SbcC
Cluster 768	1079901.3.peg.1730|DD68_04135	Multidrug efflux system MdtABC-TolC, inner-membrane proton/drug antiporter MdtB (RND type)
Cluster 779	590.14018.peg.3400	hypothetical protein
Cluster 780	1079901.3.peg.2031|DD68_13045	Multidrug efflux system AcrEF-TolC, inner-membrane proton/drug antiporter AcrF (RND type)
Cluster 794	149387.5.peg.4942|AEV14_06160	hypothetical protein
Cluster 807	28901.8596.peg.4459	autotransporter
Cluster 810	1079901.3.peg.1729|DD68_04130	Multidrug efflux system MdtABC-TolC, inner-membrane proton/drug antiporter MdtC (RND type)
Cluster 867	590.13738.peg.2390	Sensor histidine kinase RcsC (EC 2.7.13.3)
Cluster 889	108619.158.peg.3151|C4755_09275	hypothetical protein
Cluster 908	590.14189.peg.3416	Multidrug efflux system AcrAB-TolC, inner-membrane proton/drug antiporter AcrB (RND type)
Cluster 925	590.15747.peg.4628	Excinuclease ABC subunit A
Cluster 991	590.17206.peg.1417	Secretion system regulator: Sensor component (EC 2.7.3.-) (EC 2.7.1.40)
Cluster 992	28901.8374.peg.4556	Trimethylamine-N-oxide sensor histidine kinase TorS (EC 2.7.13.3)
Cluster 1037	85569.228.peg.2297|ERS011643_02217	Ribosome-associated ATPase RbbA
Cluster 1046	590.15801.peg.110	Secretion system regulator: Sensor component (EC 2.7.3.-) (EC 2.7.1.40)
Cluster 1051	1079901.3.peg.3393|DD68_19085	Signal transduction histidine-protein kinase BarA (EC 2.7.13.3)
Cluster 1088	28901.9125.peg.2438	Multidrug efflux system MdtABC-TolC, inner-membrane proton/drug antiporter MdtB (RND type)
Cluster 1100	590.12396.peg.1679	Secretion system regulator: Sensor component (EC 2.7.3.-) (EC 2.7.1.40)
Cluster 1104	590.13483.peg.2675	Osmosensitive K+ channel histidine kinase KdpD
Cluster 1110	28901.775.peg.4722|IN54_05020	hypothetical protein
Cluster 1122	590.12331.peg.3393	Integral membrane protein
Cluster 1133	590.13949.peg.4993	Trk potassium uptake system protein TrkA
Cluster 1139	590.14905.peg.5014	Translation elongation factor G
Cluster 1140	590.15801.peg.1673	Translation initiation factor 2
Cluster 1159	1079901.3.peg.4434|DD68_22960	Phosphotransferase RcsD
Cluster 1170	28901.3869.peg.1070|C4801_20960	Adenylate cyclase (EC 4.6.1.1)
Cluster 1175	192954.27.peg.3148|DE42_17270	Excinuclease ABC subunit A paralog of unknown function
Cluster 1176	28901.8863.peg.5005	Excinuclease ABC subunit A paralog of unknown function
Cluster 1240	28901.8631.peg.1265	Translation initiation factor 2
Cluster 1287	28901.8614.peg.3925	Osmosensitive K+ channel histidine kinase KdpD
Cluster 1296	590.17463.peg.4577	Large repetitive protein
Cluster 1371	590.12406.peg.2661	c-di-GMP phosphodiesterase (EC 3.1.4.52) => PdeF
Cluster 1500	85569.53.peg.3103|ERS011689_02894	Sensor histidine kinase YehU
Cluster 1518	149539.885.peg.3070|BTN71_15055	Aerobic respiration control sensor protein ArcB (EC 2.7.13.3)
Cluster 1520	28901.8419.peg.5630	hypothetical protein
Cluster 1580	260680.4.peg.723|AEU78_08655	hypothetical protein
Cluster 1604	590.16775.peg.4043	Sulfate adenylyltransferase subunit 2 (EC 2.7.7.4)
Cluster 1623	590.14755.peg.700	Tricarboxylate transport sensor protein TctE => Citrate response regulator CitA
Cluster 1699	590.15374.peg.1521	Tricarboxylate transport sensor protein TctE => Citrate response regulator CitA
Cluster 1890	590.15801.peg.3664	c-di-GMP phosphodiesterase (EC 3.1.4.52) => PdeF
Cluster 1936	1079901.3.peg.2923|DD68_17330	c-di-GMP phosphodiesterase (EC 3.1.4.52) => PdeA
Cluster 1938	1620419.70.peg.3959|DE30_21375	Bacteriocin/lantibiotic efflux ABC transporter, permease/ATP-binding protein
Cluster 1940	590.15801.peg.609	c-di-GMP phosphodiesterase (EC 3.1.4.52) => PdeA
Cluster 1953	1079901.3.peg.1027|DD68_09360	Type I secretion system ATPase, LssB family LapB
Cluster 1986	590.14399.peg.4705	Excinuclease ABC subunit A
Cluster 2067	1620419.28.peg.2337|AEV47_15535	hypothetical protein
Cluster 2134	108619.152.peg.2137|C4717_25770	Bacteriocin/lantibiotic efflux ABC transporter, permease/ATP-binding protein
Cluster 2141	85569.53.peg.3917|ERS011689_03646	Uncharacterized protein ylaB
Cluster 2168	1243597.3.peg.1051|C4797_17930	Bacteriocin/lantibiotic efflux ABC transporter, permease/ATP-binding protein
Cluster 2169	1243597.3.peg.2244|C4797_21200	Uncharacterized protein ylaB
Cluster 2175	108619.162.peg.5|C4778_21845	Bacteriocin/lantibiotic efflux ABC transporter, permease/ATP-binding protein
Cluster 2177	1697391.3.peg.4927|AEU14_23715	Bacteriocin/lantibiotic efflux ABC transporter, permease/ATP-binding protein
Cluster 2180	28901.2717.peg.1058	Bacteriocin/lantibiotic efflux ABC transporter, permease/ATP-binding protein
Cluster 2184	28901.8419.peg.5256	Bacteriocin/lantibiotic efflux ABC transporter, permease/ATP-binding protein
Cluster 2185	590.14674.peg.1607	Secretion system regulator: Sensor component (EC 2.7.3.-) (EC 2.7.1.40)
Cluster 2264	108619.100.peg.3963|B5013_10100	Type I secretion system ATPase, LssB family LapB
Cluster 2279	28901.8378.peg.4359	Putative alkyl/aryl-sulfatase YjcS
Cluster 2290	590.17306.peg.5093	hypothetical protein
Cluster 2334	590.12374.peg.4367	Trimethylamine-N-oxide sensor histidine kinase TorS (EC 2.7.13.3)
Cluster 2388	590.15801.peg.2851	Membrane fusion component MdtO of tripartite multidrug resistance system
Cluster 2389	590.16019.peg.2765	c-di-GMP phosphodiesterase (EC 3.1.4.52) => PdeR
Cluster 2402	1079901.3.peg.2208|DD68_13900	2,4-dienoyl-CoA reducta
Cluster 2414	590.15801.peg.1922	2,4-dienoyl-CoA reducta
Cluster 2417	149385.24.peg.1061|DE81_11465	Phosphoglycerate transport system sensor protein PgtB
Cluster 2439	85569.203.peg.406|ERS011651_00392	Cyclic di-GMP phosphodiesterase Gmr (EC 3.1.4.52)
Cluster 2455	1079901.3.peg.3702|DD68_05350	c-di-GMP phosphodiesterase (EC 3.1.4.52) => PdeK
Cluster 2491	590.16264.peg.1755	Efflux ABC transporter, permease/ATP-binding protein MdlB
Cluster 2531	590.15801.peg.2848	Putative alkyl/aryl-sulfatase YjcS
Cluster 2545	108619.140.peg.333|C4654_23595	Putative alkyl/aryl-sulfatase YjcS
Cluster 2555	108619.170.peg.158|C4639_15860	Putative alkyl/aryl-sulfatase YjcS
Cluster 2556	1151179.3.peg.38|C4841_00185	Putative alkyl/aryl-sulfatase YjcS
Cluster 2562	28901.8272.peg.2015	Putative alkyl/aryl-sulfatase YjcS
Cluster 2568	590.13776.peg.3625	Cell division protein Ft
Cluster 2577	590.15747.peg.3822	Protein AegA
Cluster 2588	590.17092.peg.5141	ABC transporter, fused permease protein
Cluster 2602	1697391.3.peg.2761|AEU14_14870	hypothetical protein
Cluster 2621	590.15801.peg.3690	Protein AegA
Cluster 2669	1079901.3.peg.4848|DD68_07750	Macrolide export ATP-binding/permease protein MacB
Cluster 2675	590.15801.peg.938	Macrolide export ATP-binding/permease protein MacB
Cluster 2693	1697391.3.peg.4901|AEU14_23600	Macrolide export ATP-binding/permease protein MacB
Cluster 2744	85569.138.peg.3187|ERS198264_03087	Oligopeptide transport ATP-binding protein @ Glutathione ABC transporter, ATP-binding protein GsiA
Cluster 2756	590.14368.peg.1880	Oligopeptide transport ATP-binding protein @ Glutathione ABC transporter, ATP-binding protein GsiA
Cluster 2760	85569.53.peg.4243|ERS011689_03953	Bis-ABC ATPase YheS
Cluster 2762	28901.787.peg.3003|IN95_17040	Tetracycline resistance, ribosomal protection type => Tet(M)
Cluster 2763	28901.822.peg.5041|IN55_24445	Tetracycline resistance, ribosomal protection type => Tet(O)
Cluster 2796	1079901.3.peg.12|DD68_00060	Bis-ABC ATPase Uup
Cluster 2809	1079901.3.peg.1295|DD68_10655	Peptidoglycan D,D-transpeptidase MrdA (EC 3.4.16.4)
Cluster 2831	85569.119.peg.4729|ERS198263_04570	Translation elongation factor G
Cluster 2839	85569.225.peg.4237|ERS011767_04085	Penicillin-binding protein 2 (PBP-2)
Cluster 2857	590.14348.peg.3582	Inner membrane protein YbaL, KefB/KefC family
Cluster 2892	28901.8794.peg.293	Efflux ABC transporter, permease/ATP-binding protein MdlB
Cluster 2901	28150.5.peg.1016|AEU05_14210	Efflux ABC transporter, permease/ATP-binding protein MdlB
Cluster 2934	590.15801.peg.506	Selenocysteine-specific translation elongation factor
Cluster 2965	590.15801.peg.4662	ABC transporter
Cluster 2972	590.13137.peg.1844	Selenocysteine-specific translation elongation factor
Cluster 3030	85569.199.peg.4914	Nitrate/nitrite sensor protein NarX
Cluster 3046	28901.8419.peg.5098	Signal transduction histidine-protein kinase AtoS (EC 2.7.13.3)
Cluster 3054	1079901.3.peg.4159|DD68_05660	GTP-binding protein TypA/BipA
Cluster 3061	590.14655.peg.1753	UPF0226 protein YhhS
Cluster 3080	108619.166.peg.210|C4631_24075	hypothetical protein
Cluster 3111	590.12525.peg.2621	Methyl-accepting chemotaxis protein I (serine chemoreceptor protein)
Cluster 3118	1620419.10.peg.4795|AEU43_22740	Iron siderophore ABC transporter, permease/ATP-binding protein YbtP
Cluster 3119	1620419.10.peg.4796|AEU43_22745	Iron siderophore ABC transporter, permease/ATP-binding protein YbtQ
Cluster 3129	1079901.3.peg.2390|DD68_14775	Translation elongation factor LepA
Cluster 3147	85569.315.peg.579|ERS011624_00568	Tetrathionate reductase sensory transduction histidine kinase
Cluster 3186	28901.8419.peg.5753	Heterodimeric efflux ABC transporter, permease/ATP-binding subunit 1
Cluster 3187	590.13792.peg.49	Efflux ABC transporter, permease/ATP-binding protein MdlA
Cluster 3207	28901.8547.peg.4677	Tetrathionate reductase sensory transduction histidine kinase
Cluster 3220	590.15801.peg.103	Tetrathionate reductase sensory transduction histidine kinase
Cluster 3253	590.11962.peg.2503	Lipid A export permease/ATP-binding protein MsbA
Cluster 3268	28901.8419.peg.4713	Efflux ABC transporter, permease/ATP-binding protein
Cluster 3270	590.15758.peg.1913	Copper/silver efflux RND transporter, outer membrane protein CusC
Cluster 3297	590.14399.peg.4746	hypothetical protein
Cluster 3309	28901.8419.peg.4714	Heterodimeric efflux ABC transporter, permease/ATP-binding subunit 1
Cluster 3346	590.14368.peg.1847	ABC-type efflux pump, duplicated ATPase component YbhF
Cluster 3406	85569.145.peg.243|ERS011771_00228	Energy-dependent translational throttle protein EttA
Cluster 3408	1079901.3.peg.4281|DD68_06225	Phosphoethanolamine transferase Ep
Cluster 3426	590.16707.peg.4263	Selenocysteine-specific translation elongation factor
Cluster 3439	590.15534.peg.655	Selenocysteine-specific translation elongation factor
Cluster 3482	28901.8213.peg.4753	Histidine kinase
Cluster 3488	590.13504.peg.1217	Type III secretion transcriptional activator HilA
Cluster 3502	28901.8223.peg.1953	c-di-GMP phosphodiesterase (EC 3.1.4.52) => PdeC
Cluster 3542	590.15062.peg.1911	Putative type-1 secretion protein
Cluster 3574	1079901.3.peg.2280|DD68_14260	Nitrate/nitrite sensor protein NarQ
Cluster 3589	28901.8222.peg.1056	Kdo2-lipid A phosphoethanolamine transferase EptB (EC 2.7.8.42)
Cluster 3595	611.57.peg.95|AEX17_03625	hypothetical protein
Cluster 3607	590.15801.peg.4517	ABC-type siderophore export system, fused ATPase and permease components
Cluster 3635	85569.99.peg.1084|ERS011673_01041	ABC transporter, ATP-binding protein
Cluster 3665	590.16829.peg.5138	uncharacterized protein with VanW-like domain
Cluster 3676	28901.9133.peg.4898	Methyl-accepting chemotaxis protein I (serine chemoreceptor protein)
Cluster 3682	590.16665.peg.4601	hypothetical protein
Cluster 3705	590.13449.peg.1329	Multidrug efflux system EmrAB-OMF, inner-membrane proton/drug antiporter EmrB (MFS type)
Cluster 3706	590.13485.peg.2375	Putative phosphoethanolamine transferase YhbX
Cluster 3707	590.14472.peg.2092	Putative phosphoethanolamine transferase YhbX
Cluster 3726	913070.17.peg.3002|C4783_04480	Multidrug resistance protein MdtG
Cluster 3735	28901.8834.peg.229	c-di-GMP phosphodiesterase (EC 3.1.4.52) => PdeB
Cluster 3767	590.15801.peg.2257	Type III secretion transcriptional activator HilA
Cluster 3788	590.15483.peg.3779	Type I secretion system ATPase, LssB family LapB
Cluster 3807	590.12331.peg.3261	ABC transporter, permease protein (cluster 8, B12/iron complex)
Cluster 3812	590.16841.peg.3303	Excinuclease ABC subunit C
Cluster 3814	85569.53.peg.4456|ERS011689_04143	Sensor kinase CitA, DpiB (EC 2.7.3.-)
Cluster 3818	108619.152.peg.1859|C4717_24450	hypothetical protein
Cluster 3847	590.14345.peg.2610	Phosphoethanolamine transferase OpgE
Cluster 3855	1079901.3.peg.3742|DD68_05540	Methyl-accepting chemotaxis citrate transducer
Cluster 3856	1079901.3.peg.3020|DD68_17790	Lipid A phosphoethanolamine transferase EptA/PmrC (EC 2.7.8.43)
Cluster 3861	28901.8419.peg.5539	Macrolide export ATP-binding/permease protein MacB
Cluster 3863	28901.9137.peg.4651	c-di-GMP phosphodiesterase (EC 3.1.4.52) => PdeN
Cluster 3903	28901.8949.peg.4592	Nitrate/nitrite sensor protein NarX
Cluster 3908	590.17304.peg.5033	hypothetical protein
Cluster 3911	1079901.3.peg.3032|DD68_17845	Fumarate respiration sensor kinase protein DcuS
Cluster 3943	1079901.3.peg.607|DD68_02935	Methyl-accepting chemotaxis protein III (ribose and galactose chemoreceptor protein)
Cluster 3944	1079901.3.peg.1453|DD68_11405	SAM-dependent methyltransferase
Cluster 3949	28901.9180.peg.4731	Bis-ABC ATPase YbiT
Cluster 3956	590.15801.peg.3937	Methyl-accepting chemotaxis protein III (ribose and galactose chemoreceptor protein)
Cluster 3959	85569.295.peg.144|ERS136086_00143	Methyl-accepting chemotaxis sensor protein STM3216
Cluster 3979	192954.29.peg.4254|DF04_23360	Lipid A phosphoethanolamine transferase, putative
Cluster 3986	590.12193.peg.3919	hypothetical protein
Cluster 3988	590.13223.peg.4121	Secretion system regulator: Sensor component (EC 2.7.3.-) (EC 2.7.1.40)
Cluster 4000	590.16373.peg.4566	hypothetical protein
Cluster 4030	590.17195.peg.887	Methyl-accepting chemotaxis sensor protein STM3216
Cluster 4044	590.15313.peg.1109	c-di-GMP phosphodiesterase (EC 3.1.4.52) => PdeT
Cluster 4063	590.15801.peg.4699	Type I secretion system ATPase, LssB family LapB
Cluster 4064	82689.79.peg.1702	Putative phosphoethanolamine transferase YhbX
Cluster 4066	85569.265.peg.1961|ERS011676_01875	ABC transporter, ATP-binding protein YejF
Cluster 4068	1079901.3.peg.792|DD68_08255	c-di-GMP phosphodiesterase (EC 3.1.4.52) => PdeD
Cluster 4070	115981.22.peg.260|DD66_04085	c-di-GMP phosphodiesterase (EC 3.1.4.52) => PdeC
Cluster 4113	85569.141.peg.4921|ERS011692_04727	Nitrate/nitrite sensor protein NarX
Cluster 4129	1079901.3.peg.886|DD68_08710	Peptide chain release factor 3
Cluster 4131	108619.141.peg.4690|C4793_06540	Uncharacterized transporter YeeO
Cluster 4156	28901.8243.peg.4922	Sensor protein of zinc sigma-54-dependent two-component system
Cluster 4174	28901.8419.peg.5646	hypothetical protein
Cluster 4224	28901.787.peg.4996|IN95_23160	ABC transporter, ATP-binding protein
Cluster 4226	28901.8419.peg.5308	Methyl-accepting chemotaxis sensor/transducer protein
Cluster 4231	590.15801.peg.2813	hypothetical protein
Cluster 4250	590.14399.peg.4735	Heterodimeric efflux ABC transporter, permease/ATP-binding subunit 2
Cluster 4265	28901.8272.peg.4768	Ribose ABC transporter, ATP-binding protein RbsA (TC 3.A.1.2.1)
Cluster 4293	98360.48.peg.4679	Putative transport protein
Cluster 4324	590.15801.peg.3816	c-di-GMP phosphodiesterase (EC 3.1.4.52) => PdeN
Cluster 4342	590.14147.peg.5103	Ribonuclease J2 (endoribonuclease in RNA processing)
Cluster 4343	590.14156.peg.4956	Multidrug resistance protein ErmB
Cluster 4350	149391.27.peg.1843|C4700_18330	Transcriptional activator of cad operon
Cluster 4352	149539.886.peg.51	Autoinducer 2 (AI-2) ABC transporter, dimeric ATP-binding protein
Cluster 4371	590.15801.peg.1901	c-di-GMP phosphodiesterase (EC 3.1.4.52) => PdeB
Cluster 4376	85569.53.peg.2413	Putative transport protein
Cluster 4386	590.14193.peg.5006	putative bifunctional hydroxylase/oxidoreductase
Cluster 4410	590.14147.peg.5104	Translation elongation factor G
Cluster 4419	115981.17.peg.1591|AEW27_10535	Phosphoethanolamine transferase Ep
Cluster 4425	192955.98.peg.4495|AEX15_11385	Phosphoethanolamine transferase Ep
Cluster 4432	590.14532.peg.5163	Efflux ABC transporter, permease/ATP-binding protein
Cluster 4440	1151179.3.peg.31|C4841_00150	Inner-membrane proton/drug antiporter (MSF type) of tripartite multidrug efflux system
Cluster 4467	590.15801.peg.2560	Transcriptional activator of cad operon
Cluster 4469	590.17042.peg.4866	Duplicated ATPase component CbrU of energizing module of predicted cobalamin ECF transporter
Cluster 4471	913070.17.peg.710|C4783_18315	Autoinducer 2 (AI-2) ABC transporter, dimeric ATP-binding protein
Cluster 4483	28901.8261.peg.4719	c-di-GMP phosphodiesterase (EC 3.1.4.52) => PdeL
Cluster 4504	108619.162.peg.114|C4778_22350	hypothetical protein
Cluster 4505	1151173.3.peg.1749|C4828_08545	D-allose ABC transporter, ATP-binding protein
Cluster 4509	28901.795.peg.3051|IN13_14525	Multidrug efflux system EmrAB-OMF, inner-membrane proton/drug antiporter EmrB (MFS type)
Cluster 4516	590.12423.peg.1612	c-di-GMP phosphodiesterase (EC 3.1.4.52) => PdeT
Cluster 4547	590.16451.peg.5354	Efflux transport system, outer membrane factor (OMF) lipoprotein
Cluster 4559	28901.8949.peg.4292	Methyl-accepting chemotaxis sensor/transducer protein
Cluster 4561	590.13126.peg.1111	Anaerobic nitric oxide reductase flavorubredoxin
Cluster 4571	1079901.3.peg.1229|DD68_10300	Dipeptide/H+ symporter DtpD
Cluster 4600	1079901.3.peg.1667|DD68_03825	Galactose/methyl galactoside ABC transporter, ATP-binding protein MglA (EC 3.6.3.17)
Cluster 4628	590.15801.peg.1866	AmpG permease
Cluster 4632	85569.223.peg.227|ERS011630_00220	Putative monooxygenase STM1546
Cluster 4643	28901.8444.peg.2642	Di-tripeptide/H+ symporter DtpB
Cluster 4656	1620419.62.peg.692|AEV39_07435	Methyl-accepting chemotaxis protein I (serine chemoreceptor protein)
Cluster 4669	590.16135.peg.5102	Cell division-associated, ATP-dependent zinc metalloprotease FtsH
Cluster 4681	28901.777.peg.390|IN60_04255	Di-tripeptide/H+ symporter DtpA
Cluster 4692	590.15691.peg.4701	Excinuclease ABC subunit A paralog of unknown function
Cluster 4729	611.20.peg.1988|AEU24_13510	Sensor histidine kinase GlrK
Cluster 4730	85569.141.peg.2823|ERS011692_02737	Putative molybdenum transport ATP-binding protein modF
Cluster 4751	590.13850.peg.3217	Methyl-accepting chemotaxis protein II (aspartate chemoreceptor protein)
Cluster 4762	1079901.3.peg.3016|DD68_17770	L-Proline/Glycine betaine transporter ProP
Cluster 4773	590.12048.peg.3582	Putative phosphoethanolamine transferase YjgX
Cluster 4787	85569.329.peg.2340|ERS011678_02262	Sensor histidine kinase PhoQ (EC 2.7.13.3)
Cluster 4812	590.12456.peg.3490	Outer membrane factor (OMF) lipoprotein associated wth EmrAB-OMF efflux system
Cluster 4816	590.13600.peg.2124	Outer membrane factor (OMF) lipoprotein associated wth EmrAB-OMF efflux system
Cluster 4818	590.14147.peg.5026	Sulfate adenylyltransferase subunit 1 (EC 2.7.7.4)
Cluster 4822	590.15943.peg.5155	ABC transporter, ATP-binding protein (cluster 11, riboflavin/purine nucleoside/unknown) / ABC transporter, ATP-binding protein (cluster 11, riboflavin/purine nucleoside/unknown)
Cluster 4826	590.16596.peg.952	Methyl viologen resistance protein SmvA
Cluster 4846	590.12197.peg.4743	Methyl-accepting chemotaxis sensor/transducer protein
Cluster 4885	1079901.3.peg.2086|DD68_13310	Sialic acid transporter (permease) NanT
Cluster 4894	590.14532.peg.5176	Two-component system sensor histidine kinase
Cluster 4898	590.15759.peg.5068	hypothetical protein
Cluster 4903	590.16543.peg.1840	Tricarboxylate transport sensor protein TctE => Citrate response regulator CitA
Cluster 4923	590.12356.peg.5198	Efflux transport system, outer membrane factor (OMF) lipoprotein
Cluster 4924	590.12773.peg.3779	Major myo-inositol transporter IolT
Cluster 4927	590.14352.peg.4702	Probable transport protein HsrA
Cluster 4929	590.15801.peg.4726	Beta-lactamase class C-like protein in cluster with YzbB
Cluster 4952	590.16444.peg.3855	Fosmidomycin resistance protein
Cluster 4954	85569.167.peg.561|ERS011761_00556	Putative multidrug resistance outer membrane protein MdtQ
Cluster 4958	108619.19.peg.4710|DE44_24165	Copper sensory histidine kinase CusS
Cluster 4968	590.13137.peg.3152	AmpG permease
Cluster 4991	340190.6.peg.2436|AEV00_03030	Copper sensory histidine kinase CusS
Cluster 4994	590.14831.peg.3287	Outer membrane channel TolC (OpmH)
Cluster 5001	590.16845.peg.5213	Heterodimeric efflux ABC transporter, permease/ATP-binding subunit 2
Cluster 5005	1151179.3.peg.4495|C4841_22075	D-xylose proton-symporter XylE
Cluster 5008	28150.63.peg.5395|AM374_01075	ABC-F type ribosomal protection protein => Msr(E)
Cluster 5018	590.14179.peg.4828	hypothetical protein
Cluster 5020	590.14724.peg.5063	benzoate MFS transporter BenK
Cluster 5023	590.15801.peg.1955	Outer membrane channel TolC (OpmH)
Cluster 5024	590.15801.peg.3556	D-xylose proton-symporter XylE
Cluster 5027	590.16855.peg.4935	Nitrite reducta
Cluster 5032	85569.53.peg.296|ERS011689_00284	Multidrug efflux system, outer membrane factor lipoprotein of OprM/OprM family
Cluster 5049	590.15801.peg.2906	Putative molybdenum transport ATP-binding protein modF
Cluster 5086	85569.373.peg.2961|ERS198280_02855	Multidrug efflux system MdtABC-TolC, membrane fusion component MdtA
Cluster 5108	1079901.3.peg.186|DD68_00915	Sensor histidine kinase PhoQ (EC 2.7.13.3)
Cluster 5122	590.14303.peg.5029	Uncharacterized MFS-type transporter
Cluster 5139	1079901.3.peg.2367|DD68_14660	Di-tripeptide/H+ symporter DtpC
Cluster 5156	590.16855.peg.4931	ABC transporter, ATP-binding protein (cluster 11, riboflavin/purine nucleoside/unknown) / ABC transporter, ATP-binding protein (cluster 11, riboflavin/purine nucleoside/unknown)
Cluster 5177	590.13667.peg.7	Sialic acid transporter (permease) NanT
Cluster 5199	590.14303.peg.4977	Bis-ABC ATPase SCO1840
Cluster 5233	108619.19.peg.4717|DE44_24190	Tn7-like transposition protein C
Cluster 5242	590.14399.peg.4831	Glycerol-3-phosphate ABC transporter, ATP-binding protein UgpC (TC 3.A.1.1.3)
Cluster 5269	149539.884.peg.2201|BTN73_10860	Efflux ABC transporter, permease/ATP-binding protein MdlB
Cluster 5286	1151179.3.peg.18|C4841_00085	Tn7-like transposition protein C
Cluster 5292	590.14062.peg.2894	Major myo-inositol transporter IolT
Cluster 5297	590.15801.peg.2852	Multidrug resistance outer membrane protein MdtP
Cluster 5298	590.15801.peg.4276	Sulfate adenylyltransferase subunit 1 (EC 2.7.7.4)
Cluster 5300	590.16507.peg.4999	Dihydrolipoamide dehydrogenase (EC 1.8.1.4)
Cluster 5301	85569.263.peg.2100|ERS011779_02034	Sensory histidine kinase BaeS
Cluster 5387	590.12364.peg.4791	Type I secretion system, outer membrane component LapE
Cluster 5411	28901.9241.peg.2160	Putative metabolite transport protein YaaU
Cluster 5424	1079901.3.peg.918|DD68_08855	Sensory histidine kinase CreC of two-component signal transduction system CreBC
Cluster 5441	590.15313.peg.4183	Copper sensory histidine kinase CpxA
Cluster 5464	28901.8685.peg.371	Sensory histidine kinase QseC
Cluster 5485	1079901.3.peg.2093|DD68_13345	Glutamate syntha
Cluster 5486	1079901.3.peg.3456|DD68_19385	low-affinity L-arabinose transport system proton symport protein
Cluster 5516	1079901.3.peg.2848|DD68_16930	Tricarboxylate transport sensor protein TctE
Cluster 5532	28901.8945.peg.3295	Putative multidrug resistance outer membrane protein MdtQ
Cluster 5547	1079901.3.peg.1728|DD68_04125	Uncharacterized transporter MdtD of major facilitator superfamily (MFS)
Cluster 5559	28901.8371.peg.4929	Uncharacterized MFS-type transporter
Cluster 5571	590.14179.peg.4775	Uncharacterized MFS-type transporter
Cluster 5582	1079901.3.peg.4156|DD68_05645	Nitrogen regulation protein NR(I), GlnG (=NtrC)
Cluster 5609	590.16526.peg.5005	Cytochrome c-type biogenesis protein CcdA (DsbD analog)
Cluster 5634	590.15823.peg.5250	Heterodimeric efflux ABC transporter, permease/ATP-binding subunit 2
Cluster 5650	115981.54.peg.4015|C4863_20010	Putative two component system histidine kinase YedV
Cluster 5671	1079901.3.peg.4288|DD68_06260	Soluble pyridine nucleotide transhydrogenase (EC 1.6.1.1)
Cluster 5677	108619.19.peg.4192|DE44_22620	Sensory protein kinase PcoS (EC 2.7.13.3)
Cluster 5686	28901.8946.peg.2581	Alpha-ketoglutarate permease
Cluster 5687	340190.6.peg.2345|AEV00_02620	Sensory protein kinase PcoS (EC 2.7.13.3)
Cluster 5715	590.13613.peg.3518	Putative type-1 secretion protein
Cluster 5736	85569.70.peg.1670|ERS011621_01614	4-hydroxyphenylacetate symporter, major facilitator superfamily (MFS)
Cluster 5738	1079901.3.peg.4075|DD68_21935	Galactose-proton symport
Cluster 5760	590.16884.peg.4466	c-di-GMP phosphodiesterase (EC 3.1.4.52) => PdeR
Cluster 5764	85569.283.peg.1015|ERS011693_00983	Osmolarity sensory histidine kinase EnvZ
Cluster 5766	1079901.3.peg.2937|DD68_17390	Phosphoglycerate transporter protein PgtP
Cluster 5767	1079901.3.peg.3896|DD68_21110	Hexose phosphate transport protein UhpT
Cluster 5793	590.16507.peg.5047	hypothetical protein
Cluster 5806	28901.2717.peg.997	Uncharacterized MFS-type transporter
Cluster 5817	590.15691.peg.4765	Translation elongation factor G
Cluster 5836	28901.8419.peg.5097	Acetoacetate metabolism regulatory protein AtoC
Cluster 5837	340190.6.peg.2438|AEV00_03040	Copper/silver efflux RND transporter, outer membrane protein CusC
Cluster 5839	590.13600.peg.2092	Uncharacterized MFS-type transporter
Cluster 5847	913076.10.peg.682	Glucuronide transporter UidB
Cluster 5850	108619.100.peg.23|B5013_00115	2,3-dihydroxypropane-1-sulfonate exporter
Cluster 5861	590.13871.peg.5153	Uncharacterized MFS-type transporter
Cluster 5869	590.16974.peg.4788	Osmosensitive K+ channel histidine kinase KdpD
Cluster 5873	85569.53.peg.402|ERS011689_00380	Inner membrane transport protein YajR
Cluster 5876	1079901.3.peg.481|DD68_02330	Uncharacterized MFS-type transporter YdfJ
Cluster 5879	1151179.3.peg.2048|C4841_10100	Uncharacterized MFS-type transporter YdjK
Cluster 5884	58096.44.peg.1445|C4680_00525	Uncharacterized transporter YebQ, major facilitator superfamily (MFS)
Cluster 5894	590.16452.peg.4969	Dihydrolipoamide dehydrogenase of pyruvate dehydrogenase complex (EC 1.8.1.4)
Cluster 5911	590.14399.peg.4743	2-polyprenyl-6-methoxyphenol hydroxylase and related FAD-dependent oxidoreductases
Cluster 5923	590.16521.peg.5072	Efflux ABC transporter, permease/ATP-binding protein SCO2463
Cluster 5956	590.15548.peg.2528	Phosphate regulon sensor protein PhoR (SphS) (EC 2.7.13.3)
Cluster 5974	1697391.3.peg.4902|AEU14_23605	Efflux transport system, outer membrane factor (OMF) lipoprotein
Cluster 6071	28901.8419.peg.5540	Efflux transport system, outer membrane factor (OMF) lipoprotein
Cluster 6075	590.12242.peg.4512	Homolog of fucose/glucose/galactose permeases
Cluster 6079	590.14004.peg.3586	Uncharacterized MFS-type transporter STM2198
Cluster 6099	108619.147.peg.507|C4707_19470	Uncharacterized MFS-type transporter
Cluster 6117	590.13611.peg.2909	Protein AraJ precursor
Cluster 6122	590.16664.peg.4614	Putative type-I secretion protein
Cluster 6123	1079901.3.peg.1677|DD68_03875	3-hydroxybenzoate transporter MhbT
Cluster 6127	1079901.3.peg.3397|DD68_19105	D-glucarate transporter
Cluster 6130	1079901.3.peg.4420|DD68_22890	Glycerol-3-phosphate transporter
Cluster 6134	1151179.3.peg.2054|C4841_10130	Uncharacterized MFS-type transporter YdjE
Cluster 6145	590.12547.peg.3329	Electron transfer flavoprotein-quinone oxidoreductase YdiS
Cluster 6149	590.15273.peg.2265	Copper sensory histidine kinase CusS
Cluster 6151	590.15801.peg.819	Putative two component system histidine kinase YedV
Cluster 6178	590.13753.peg.4996	Alanine racemase (EC 5.1.1.1)
Cluster 6216	590.16845.peg.5258	Uncharacterized MFS-type transporter
Cluster 6236	28901.8318.peg.1756	Putative Dihydrolipoamide dehydrogenase (EC 1.8.1.4); Mercuric ion reductase (EC 1.16.1.1); PF00070 family, FAD-dependent NAD(P)-disulphide oxidoreductase
Cluster 6241	28901.8903.peg.4537	Uncharacterized MFS-type transporter STM2198
Cluster 6273	28901.8419.peg.5536	hypothetical protein
Cluster 6276	590.12226.peg.940	Fosmidomycin resistance protein
Cluster 6278	590.12609.peg.1699	Uncharacterized MFS-type transporter
Cluster 6296	28150.52.peg.1785|C4861_08440	Uncharacterized MFS-type transporter
Cluster 6299	28901.8340.peg.729	Putative monooxygenase STM1546
Cluster 6308	590.13585.peg.1541	L-rhamnonate transporter (predicted by genome context)
Cluster 6349	1079901.3.peg.2369|DD68_14670	Transcriptional response regulatory protein GlrR
Cluster 6351	108619.100.peg.1912|B5013_06715	D-galactonate transporter
Cluster 6353	117541.3.peg.2130|AEU62_15105	Uncharacterized MFS-type transporter STM0328.s
Cluster 6367	590.12954.peg.2840	Multidrug efflux system MdtABC-TolC, membrane fusion component MdtA
Cluster 6380	590.17158.peg.4389	Fosmidomycin resistance protein
Cluster 6382	590.17795.peg.396	Fucose permease
Cluster 6388	1079901.3.peg.2541|DD68_15440	Uncharacterized MFS-type transporter
Cluster 6406	590.14532.peg.5307	hypothetical protein
Cluster 6409	590.15890.peg.4932	Heterodimeric efflux ABC transporter, permease/ATP-binding subunit 1
Cluster 6412	590.16640.peg.2879	Lipoprotein releasing system transmembrane protein LolC
Cluster 6418	108619.141.peg.2640|C4793_19450	Sugar acid permease
Cluster 6435	590.14367.peg.5062	Sulfate adenylyltransferase subunit 2 (EC 2.7.7.4)
Cluster 6452	598.23.peg.1686|C4813_01725	Homolog of fucose/glucose/galactose permeases
Cluster 6457	1079901.3.peg.3897|DD68_21115	Periplasmic space glucose-6-phosphate sensor protein UhpC
Cluster 6467	28901.8216.peg.3885	D-galactarate transporter @ D-glucarate transporter
Cluster 6471	58712.88.peg.3960	Uncharacterized MFS-type transporter
Cluster 6472	590.12190.peg.4875	hypothetical protein
Cluster 6486	85569.53.peg.4224|ERS011689_03936	Sensory histidine kinase in two-component regulatory system with RstA
Cluster 6491	1079901.3.peg.3928|DD68_21260	Response regulator of zinc sigma-54-dependent two-component system
Cluster 6493	1079901.3.peg.4429|DD68_22935	Uncharacterized MFS-type transporter
Cluster 6505	28901.8321.peg.3080	3-hydroxybenzoate transporter MhbT
Cluster 6507	28901.860.peg.4074|IN72_20105	Putative Dihydrolipoamide dehydrogenase (EC 1.8.1.4); Mercuric ion reductase (EC 1.16.1.1); PF00070 family, FAD-dependent NAD(P)-disulphide oxidoreductase
Cluster 6521	590.15801.peg.4462	Response regulator of zinc sigma-54-dependent two-component system
Cluster 6522	590.16067.peg.4920	Xanthine/uracil/thiamine/ascorbate permease family protein
Cluster 6530	1079901.3.peg.1658|DD68_03780	Uncharacterized MFS-type transporter STM2198
Cluster 6531	1079901.3.peg.3708|DD68_05380	Uncharacterized MFS-type transporter YhjE
Cluster 6552	590.12996.peg.5201	Electron transfer flavoprotein-quinone oxidoreductase YdiS
Cluster 6577	28901.8222.peg.5088	Possible sugar-phosphate sensor or MFS family transporter KOX_12270
Cluster 6591	590.14502.peg.5032	hypothetical protein
Cluster 6596	590.15801.peg.4578	Efflux transport system, outer membrane factor (OMF) lipoprotein
Cluster 6610	108619.159.peg.4550|C4774_20210	Putative nucleoside transporter YegT
Cluster 6613	117541.3.peg.3466|AEU62_20690	Uncharacterized MFS-type transporter
Cluster 6625	590.13617.peg.5063	Translation elongation factor G
Cluster 6629	590.14532.peg.5270	Phenylalanyl-tRNA synthetase beta chain (EC 6.1.1.20)
Cluster 6654	28901.8321.peg.4179	Possible L-talarate permease
Cluster 6674	590.16364.peg.4889	GTP-binding protein TypA/BipA
Cluster 6677	590.16845.peg.5280	Excinuclease ABC subunit A
Cluster 6686	108619.100.peg.859|B5013_15905	Lipoprotein releasing system transmembrane protein LolC
Cluster 6696	28901.8419.peg.4644	Uncharacterized MFS-type transporter
Cluster 6698	28901.8863.peg.5006	NADH dehydrogenase (EC 1.6.99.3)
Cluster 6724	28901.8949.peg.4293	Efflux transport system, outer membrane factor (OMF) lipoprotein
Cluster 6725	28901.8975.peg.2608	Xanthosine permease
Cluster 6741	1079901.3.peg.1252|DD68_10410	MFS-type transporter => TcuC
Cluster 6742	1079901.3.peg.4120|DD68_22155	Hexuronate transporter
Cluster 6769	590.13274.peg.2640	Lysophospholipid transporter LplT
Cluster 6788	108619.166.peg.5029|C4631_22725	hypothetical protein
Cluster 6789	1151179.3.peg.1519|C4841_07475	Uncharacterized MFS-type transporter
Cluster 6818	590.15801.peg.191	Sensory histidine kinase in two-component regulatory system with RstA
Cluster 6820	590.15801.peg.2753	Uncharacterized MFS-type transporter
Cluster 6827	590.16845.peg.5288	hypothetical protein
Cluster 6830	1079901.3.peg.817|DD68_08375	D-amino acid dehydrogenase (EC 1.4.99.6)
Cluster 6833	1079901.3.peg.2861|DD68_16990	UPF0214 protein YfeW
Cluster 6862	590.15801.peg.576	UPF0214 protein YfeW
Cluster 6866	590.16452.peg.5056	Uncharacterized MFS-type transporter
Cluster 6873	1079901.3.peg.3392|DD68_19080	23S rRNA (uracil(1939)-C(5))-methyltransferase (EC 2.1.1.190)
Cluster 6878	115981.15.peg.981|AEU81_11190	Protein AraJ precursor
Cluster 6882	149539.889.peg.5140|BTN76_25030	MFS-type transporter => TcuC
Cluster 6901	590.13855.peg.3120	Ribosome-associated ATPase RbbA
Cluster 6908	590.15801.peg.2976	23S rRNA (uracil(1939)-C(5))-methyltransferase (EC 2.1.1.190)
Cluster 6909	590.15801.peg.3775	Multidrug efflux pump MdfA/Cmr (of MFS type), broad spectrum
Cluster 6915	590.16845.peg.5131	Uncharacterized MFS-type transporter
Cluster 6923	108619.19.peg.4706|DE44_24145	Copper/silver efflux RND transporter, membrane fusion protein CusB
Cluster 6930	28901.8419.peg.4642	D-galactarate transporter
Cluster 6932	340190.6.peg.2440|AEV00_03050	Copper/silver efflux RND transporter, membrane fusion protein CusB
Cluster 6971	590.13168.peg.1289	Lipoprotein releasing system transmembrane protein LolE
Cluster 6983	590.16306.peg.3011	Multidrug resistance transporter => Bicyclomycin resistance protein Bcr-1
Cluster 6985	590.17408.peg.2791	Bis-ABC ATPase YheS
Cluster 6993	1079901.3.peg.520|DD68_02510	Putative transport protein
Cluster 6995	1079901.3.peg.3206|DD68_18225	Electron transfer flavoprotein-quinone oxidoreductase ecFixC
Cluster 7010	28901.8419.peg.723	Uncharacterized MFS-type transporter STM2198
Cluster 7011	28901.8419.peg.4667	hypothetical protein
Cluster 7023	590.15801.peg.2418	Electron transfer flavoprotein-quinone oxidoreductase ecFixC
Cluster 7038	1620419.13.peg.1682|AEU63_13140	Overcoming lysogenization defect protein
Cluster 7043	28901.775.peg.4444|IN54_23235	Fe2+ ABC transporter, permease protein 1
Cluster 7049	28901.8962.peg.1920	Overcoming lysogenization defect protein
Cluster 7070	590.16845.peg.5155	ABC transporter, ATP-binding protein (cluster 11, riboflavin/purine nucleoside/unknown) / ABC transporter, ATP-binding protein (cluster 11, riboflavin/purine nucleoside/unknown)
Cluster 7072	590.16974.peg.4829	hypothetical protein
Cluster 7074	1079901.3.peg.84|DD68_00415	Putative metabolite transport protein YjhB
Cluster 7086	28901.8419.peg.4665	Uncharacterized MFS-type transporter STM2198
Cluster 7096	590.15118.peg.4498	Uncharacterized MFS-type transporter STM3832
Cluster 7097	590.15464.peg.4681	Putative type-I secretion protein
Cluster 7124	590.12223.peg.3713	Lactose permease
Cluster 7125	590.12293.peg.5446	Putative secretion permease
Cluster 7133	590.16364.peg.4865	Bis-ABC ATPase SCO6512
Cluster 7138	85569.53.peg.4619	Enterobactin exporter EntS
Cluster 7144	108619.162.peg.6|C4778_21850	Putative secretion permease
Cluster 7151	1243597.3.peg.1050|C4797_17925	Putative secretion permease
Cluster 7154	165302.6.peg.1986|AEW72_16365	Tetracycline resistance, MFS efflux pump => Tet(A)
Cluster 7155	1697391.3.peg.4926|AEU14_23710	Putative secretion permease
Cluster 7165	28901.8419.peg.5255	Putative secretion permease
Cluster 7172	590.14147.peg.5141	Multidrug resistance protein ErmB
Cluster 7177	590.15067.peg.456	Uncharacterized MFS-type transporter YnfM
Cluster 7212	28901.8225.peg.2301	Copper/silver efflux RND transporter, membrane fusion protein CusB
Cluster 7213	28901.8293.peg.4847	Uncharacterized MFS-type transporter
Cluster 7218	28901.8419.peg.4505	Uncharacterized MFS-type transporter
Cluster 7220	28901.8957.peg.1	UDP-galactopyranose mutase (EC 5.4.99.9)
Cluster 7247	85569.53.peg.4922|ERS011689_04574	Macrolide export ATP-binding/permease protein MacB
Cluster 7258	149539.886.peg.4036|BTN66_19630	Uncharacterized MFS-type transporter STM0356
Cluster 7282	590.14018.peg.3403	hypothetical protein
Cluster 7292	590.15878.peg.5141	Membrane protein mosC
Cluster 7298	590.16543.peg.5218	Multidrug resistance transporter, Bcr/CflA family
Cluster 7330	28901.8475.peg.3650	Sugar efflux transporter B
Cluster 7350	590.16135.peg.5147	Nitrite reducta
Cluster 7365	1243597.3.peg.2141|C4797_20685	Probable sugar efflux transporter
Cluster 7393	590.15801.peg.2685	Gentisate 1,2-dioxygenase (EC 1.13.11.4)
Cluster 7404	90371.2128.peg.2781|BLX55_19230	Translation elongation factor Tu
Cluster 7424	28150.17.peg.3146|DD65_21080	Chloramphenicol resistance, MFS efflux pump => CmlA family
Cluster 7430	28901.8831.peg.1075	Methyl-accepting chemotaxis protein I (serine chemoreceptor protein)
Cluster 7433	363569.33.peg.730|C4714_16985	putative enzyme with ATPase activity
Cluster 7440	590.13947.peg.3663	Phosphoglycerate transport system transcriptional regulatory protein PgtA
Cluster 7449	590.16790.peg.711	Uncharacterized MFS-type transporter
Cluster 7455	108619.141.peg.4289|C4793_05155	Multidrug efflux pump MdtM (of MFS type)
Cluster 7463	28150.15.peg.5066|DE17_05755	Inner membrane transport protein YdiM
Cluster 7474	590.12227.peg.2992	Putative permease
Cluster 7485	590.16440.peg.5154	Aldehyde dehydrogenase (EC 1.2.1.3)
Cluster 7486	590.16645.peg.1500	Uncharacterized MFS-type transporter STM0328.s
Cluster 7488	85569.53.peg.3133|ERS011689_02921	NAD-dependent dihydropyrimidine dehydrogenase subunit PreT (EC 1.3.1.1)
Cluster 7498	117541.3.peg.2549|AEU62_00655	Xanthosine permease
Cluster 7509	28901.9175.peg.1779	Probable metabolite transport protein
Cluster 7536	28901.2717.peg.1059	hypothetical protein
Cluster 7552	590.15045.peg.4611	Probable L-amino-acid oxidase (EC 1.4.3.2)
Cluster 7556	590.15801.peg.4579	Putative type-I secretion protein
Cluster 7565	85569.53.peg.245|ERS011689_00234	putative multidrug efflux protein
Cluster 7592	590.14355.peg.4873	Multidrug efflux pump P55
Cluster 7613	590.16829.peg.5245	ABC transporter, fused permease protein
Cluster 7617	1079901.3.peg.1344|DD68_10890	Enterobactin exporter EntS
Cluster 7630	28901.775.peg.4718|IN54_05000	Serine phosphatase RsbU, regulator of sigma subunit
Cluster 7643	590.14193.peg.5021	Uncharacterized MFS-type transporter
Cluster 7651	590.15801.peg.4418	Lactose permease
Cluster 7665	1079901.3.peg.522|DD68_02520	Uncharacterized MFS-type transporter
Cluster 7682	28901.8419.peg.4132	Hexuronate transporter
Cluster 7687	590.12468.peg.459	Probable sugar efflux transporter
Cluster 7701	590.16219.peg.5277	CTP synthase (EC 6.3.4.2)
Cluster 7723	28901.775.peg.1621|IN54_12040	hypothetical protein
Cluster 7724	28901.804.peg.680|IN27_07945	Uncharacterized MFS-type transporter STM0356
Cluster 7735	590.14502.peg.5225	hypothetical protein
Cluster 7737	590.15093.peg.5122	Uncharacterized MFS-type transporter
Cluster 7753	1079901.3.peg.330|DD68_01590	Inner membrane transport protein YdiN
Cluster 7758	1243597.3.peg.2534|C4797_03605	alpha-ketoglutarate permease
Cluster 7778	590.14204.peg.2830	Xylose activator XylR (AraC family)
Cluster 7781	590.14456.peg.5113	beta-glycosyl hydrolase
Cluster 7785	590.14532.peg.5102	hypothetical protein
Cluster 7791	85569.187.peg.4582|ERS011695_04429	Putative transmembrane transport protein
Cluster 7793	85569.315.peg.2155|ERS011624_02075	Spermidine/putrescine import ABC transporter ATP-binding protein PotA (TC 3.A.1.11.1)
Cluster 7798	1079901.3.peg.4042|DD68_21785	D-3-phosphoglycerate dehydrogenase (EC 1.1.1.95)
Cluster 7822	590.12251.peg.3492	Putative transport protein
Cluster 7823	590.12294.peg.1999	Multidrug efflux pump MdfA/Cmr (of MFS type), broad spectrum
Cluster 7825	590.12996.peg.4656	Uncharacterized MFS-type transporter
Cluster 7852	108619.148.peg.4572|C4709_16015	Inner membrane protein YihN
Cluster 7866	28901.763.peg.1369|IN20_18650	Inner membrane protein YihN
Cluster 7872	28901.8943.peg.4061	Inner membrane protein YihN
Cluster 7877	590.12343.peg.4935	Macrolide resistance, MFS efflux pump => Mef(B)
Cluster 7879	590.12374.peg.3714	Purine ribonucleoside efflux pump NepI
Cluster 7899	590.15878.peg.5076	Excinuclease ABC subunit A paralog of unknown function
Cluster 7911	85569.263.peg.2592|ERS011779_02510	Inner membrane protein YbjJ
Cluster 7912	85569.53.peg.447|ERS011689_00425	Multidrug efflux system AcrAB-TolC, membrane fusion component AcrA
Cluster 7917	1079901.3.peg.3558|DD68_19845	Multidrug efflux system, membrane fusion component => MexP of MexPQ-OpmE system
Cluster 7944	590.13735.peg.5069	DNA internalization-related competence protein ComEC/Rec2
Cluster 7947	590.14583.peg.5262	Sulfate adenylyltransferase subunit 1 (EC 2.7.7.4)
Cluster 7979	28901.8550.peg.4598	Galactose/methyl galactoside ABC transporter, ATP-binding protein MglA (EC 3.6.3.17)
Cluster 7989	590.14516.peg.5003	hypothetical protein
Cluster 7999	590.16526.peg.5053	hypothetical protein
Cluster 8019	28901.795.peg.3019|IN13_14390	Uncharacterized MFS-type transporter
Cluster 8045	590.15801.peg.2814	hypothetical protein
Cluster 8055	1079901.3.peg.4423|DD68_22905	Uncharacterized MFS-type transporter
Cluster 8069	28901.8419.peg.4715	Uncharacterized MFS-type transporter
Cluster 8096	590.16543.peg.5279	Two-component system sensor histidine kinase
Cluster 8119	28901.791.peg.2211|IO06_19520	Chloramphenicol/florfenicol resistance, MFS efflux pump => FloR family
Cluster 8139	590.15801.peg.1461	Multidrug resistance protein MdtH
Cluster 8146	590.17358.peg.4637	Bis-ABC ATPase Uup
Cluster 8155	1243597.3.peg.2062|C4797_20300	Possible H+-antiporter clustered with aerobactin genes
Cluster 8167	28901.8419.peg.39	hypothetical protein
Cluster 8177	590.14247.peg.4858	Translation initiation factor 2
Cluster 8190	590.16521.peg.5156	Uncharacterized MFS-type transporter
Cluster 8192	590.16644.peg.450	Purine ribonucleoside efflux pump NepI
Cluster 8203	1079901.3.peg.2711|DD68_16260	Putative membrane transport protein
Cluster 8207	1243597.4.peg.1316|C4652_14715	Multidrug resistance protein MdtH
Cluster 8214	28901.2717.peg.3334	Putative transmembrane efflux protein
Cluster 8242	590.15801.peg.4257	Putative membrane transport protein
Cluster 8258	85569.53.peg.4865|ERS011689_04524	Putative transmembrane transport protein
Cluster 8259	1079901.3.peg.396|DD68_01930	Inner membrane transport protein YdhC
Cluster 8270	108619.160.peg.1941|C4790_24580	Tetracycline resistance, MFS efflux pump => Tet(B)
Cluster 8292	28901.8806.peg.3967	Multidrug efflux system EmrAB-OMF, membrane fusion component EmrA
Cluster 8306	590.14367.peg.5097	Translation elongation factor Tu
Cluster 8307	590.14367.peg.5098	hypothetical protein
Cluster 8322	590.16616.peg.4575	Uncharacterized MFS-type transporter STM0328.s
Cluster 8325	590.16974.peg.4683	Cell-division-associated, ABC-transporter-like signaling protein FtsX
Cluster 8332	1079901.3.peg.4889|DD68_07955	D-alanyl-D-alanine carboxypeptidase (EC 3.4.16.4)
Cluster 8335	1079901.3.peg.2818|DD68_16790	Glycine betaine/L-proline transport ATP-binding protein ProV (TC 3.A.1.12.1)
Cluster 8337	1079901.3.peg.4036|DD68_21755	2-polyprenylphenol hydroxylase
Cluster 8345	1160739.3.peg.3954|C4874_19365	hypothetical protein
Cluster 8353	28901.2717.peg.1836	Uncharacterized MFS-type transporter
Cluster 8374	590.15735.peg.4926	Type III secretion transcriptional activator HilA
Cluster 8386	85569.258.peg.1428	UPF0226 protein YfcJ
Cluster 8396	28901.795.peg.3050|IN13_14520	Multidrug efflux system EmrAB-OMF, membrane fusion component EmrA
Cluster 8400	590.11961.peg.353	Inner membrane transport protein YdiM
Cluster 8406	590.12744.peg.4587	Putative metabolite transport protein YaaU
Cluster 8428	590.16855.peg.5076	Uncharacterized MFS-type transporter Saci_1521
Cluster 8438	98360.99.peg.2794	Translation elongation factor Tu
Cluster 8462	28901.8687.peg.4917	Multidrug efflux system AcrEF-TolC, membrane fusion component AcrE
Cluster 8465	28901.8887.peg.3212	Inner membrane protein YbjJ
Cluster 8469	590.12243.peg.2705	Putative transmembrane transport protein
Cluster 8475	590.14158.peg.4208	Maltose/maltodextrin transport ATP-binding protein MalK (EC 3.6.3.19)
Cluster 8477	590.14583.peg.5296	Translation elongation factor Tu
Cluster 8494	1079901.3.peg.1681|DD68_03895	3-hydroxybenzoate 6-monooxygenase (EC 1.14.13.24)
Cluster 8496	1079901.3.peg.3848|DD68_20890	Multidrug efflux system AcrAB-TolC, membrane fusion component AcrA
Cluster 8511	192955.103.peg.4486|AEU44_17930	Possible H+-antiporter clustered with aerobactin genes
Cluster 8512	192955.107.peg.4745|AEX02_23650	Possible H+-antiporter clustered with aerobactin genes
Cluster 8534	590.14456.peg.5130	Uncharacterized MFS-type transporter
Cluster 8538	590.14922.peg.577	Uncharacterized MFS-type transporter STM2812
Cluster 8544	590.16452.peg.5018	Elongation factor G-like protein TM_1651
Cluster 8547	590.16974.peg.4735	Exonuclease SbcC
Cluster 8548	590.16974.peg.4873	Uncharacterized MFS-type transporter
Cluster 8559	108619.19.peg.5276|DE44_25070	Tetracycline resistance, MFS efflux pump => Tet(C)
Cluster 8561	1160769.7.peg.2210	Inner membrane transport protein YdiN
Cluster 8573	28901.8419.peg.5237	Uncharacterized MFS-type transporter
Cluster 8600	1079901.3.peg.4663|DD68_06915	Multidrug efflux pump MdtL (of MFS type)
Cluster 8604	108619.152.peg.2050|C4717_25350	Multidrug efflux system AcrEF-TolC, membrane fusion component AcrE
Cluster 8607	108619.167.peg.2571	Sugar acid permease
Cluster 8611	115981.22.peg.1232|DD66_08765	2-nitroimidazole transporter NimT
Cluster 8628	28901.8280.peg.4055	c-di-GMP phosphodiesterase (EC 3.1.4.52) => PdeC
Cluster 8632	28901.8949.peg.4295	Macrolide-specific efflux protein MacA
Cluster 8644	590.14502.peg.5071	Beta-lactamase class C-like and penicillin binding proteins (PBPs) superfamily
Cluster 8650	590.15483.peg.5154	RTX toxin transporter, determinant D
Cluster 8655	590.15801.peg.3421	Multidrug efflux pump MdtL (of MFS type)
Cluster 8661	590.16845.peg.5369	Tricarboxylate transport sensor protein TctE
Cluster 8672	1079901.3.peg.1472|DD68_11485	Uncharacterized integral membrane protein YjiJ
Cluster 8673	1079901.3.peg.3909|DD68_21175	Multidrug efflux pump EmrD (of MFS type)
Cluster 8693	28901.8362.peg.4759	Tetracycline resistance, MFS efflux pump => Tet(D)
Cluster 8694	28901.8390.peg.630	Putative methyl-accepting chemotaxis protein
Cluster 8711	590.15801.peg.1619	Uncharacterized integral membrane protein YjiJ
Cluster 8713	590.15801.peg.3995	2-nitroimidazole transporter NimT
Cluster 8721	1079901.3.peg.2593|DD68_15685	Selenite- and tellurite-inducible protein TsgA
Cluster 8739	1697391.3.peg.4900|AEU14_23595	Macrolide-specific efflux protein MacA
Cluster 8740	192954.26.peg.2359	Ribose ABC transporter, ATP-binding protein RbsA (TC 3.A.1.2.1)
Cluster 8752	28901.9228.peg.1504	UDP-galactopyranose mutase (EC 5.4.99.9)
Cluster 8762	590.14247.peg.4868	DNA ligase (NAD(+)) (EC 6.5.1.2)
Cluster 8763	590.14273.peg.4951	FIG00738105: hypothetical protein
Cluster 8771	590.16110.peg.4969	Uncharacterized MFS-type transporter
Cluster 8774	590.16543.peg.5097	hypothetical protein
Cluster 8780	85569.53.peg.1001|ERS011689_00942	Uncharacterized MFS-type transporter
Cluster 8783	1079901.3.peg.1160|DD68_09995	Formate-dependent phosphoribosylglycinamide formyltransferase
Cluster 8785	1079901.3.peg.4037|DD68_21760	2-polyprenyl-6-methoxyphenol hydroxylase
Cluster 8801	58712.82.peg.2502	Uncharacterized MFS-type transporter
Cluster 8815	590.15801.peg.666	UPF0226 protein YfcJ
Cluster 8816	590.15801.peg.2046	Formate-dependent phosphoribosylglycinamide formyltransferase
Cluster 8817	590.15801.peg.2449	Sugar efflux transporter A
Cluster 8819	590.16344.peg.3274	UPF0226 protein YfcJ
Cluster 8823	590.16507.peg.5054	Broad-specificity amino acid ABC transporter, permease protein 2
Cluster 8826	590.16521.peg.5179	hypothetical protein
Cluster 8829	590.16974.peg.4860	Excinuclease ABC subunit A paralog of unknown function
Cluster 8835	1079901.3.peg.4457|DD68_06305	Uncharacterized MFS-type transporter YtbD
Cluster 8836	1079901.3.peg.1263|DD68_10495	2-polyprenyl-3-methyl-6-methoxy-1,4-benzoquinol hydroxylase
Cluster 8846	149539.890.peg.2497|BTN74_12305	Tetracycline resistance, MFS efflux pump => Tet(G)
Cluster 8856	28901.8296.peg.4839	RND efflux system, membrane fusion protein
Cluster 8923	590.13491.peg.2656	L-ascorbate-6-phosphate lactonase UlaG
Cluster 8936	590.15801.peg.1824	Protein AraJ precursor
Cluster 8942	590.16452.peg.5152	Excinuclease ABC subunit A paralog of unknown function
Cluster 8955	1160769.3.peg.4043|AEU85_23440	D-alanyl-D-alanine-carboxypeptidase/endopeptidase AmpH
Cluster 8965	28901.8419.peg.796	Eha protein
Cluster 8991	590.14596.peg.3095	Protein AraJ precursor
Cluster 9015	1079901.3.peg.1784|DD68_04380	UDP-glucose 6-dehydrogenase (EC 1.1.1.22)
Cluster 9017	1079901.3.peg.2328|DD68_14485	23S rRNA (adenine(2503)-C(2))-methyltransferase @ tRNA (adenine(37)-C(2))-methyltransferase (EC 2.1.1.192)
Cluster 9018	1079901.3.peg.4541|DD68_23340	UPF0226 protein YfcJ
Cluster 9023	149387.5.peg.4943|AEV14_06165	hypothetical protein
Cluster 9045	590.14018.peg.3401	Probable Co/Zn/Cd efflux system membrane fusion protein
Cluster 9058	590.16512.peg.4556	Inner membrane transport protein YdiN
Cluster 9115	85569.136.peg.548|ERS011781_00533	Nitric oxide reductase FlRd-NAD(+) reductase (EC 1.18.1.-)
Cluster 9117	85569.265.peg.2033|ERS011676_01948	Erythronate-4-phosphate dehydrogenase (EC 1.1.1.290)
Cluster 9131	28901.806.peg.2697|IN30_17850	Beta-lactamase class C-like and penicillin binding proteins (PBPs) superfamily
Cluster 9152	590.14399.peg.5010	hypothetical protein
Cluster 9180	28150.18.peg.1669|DD72_11425	Maltose/maltodextrin transport ATP-binding protein MalK (EC 3.6.3.19)
Cluster 9207	590.15801.peg.3297	Putative methyl-accepting chemotaxis protein
Cluster 9259	590.16046.peg.4431	Type I secretion system ATPase, LssB family LapB
Cluster 9261	590.16521.peg.5192	putative bifunctional hydroxylase/oxidoreductase
Cluster 9287	28901.8419.peg.5531	UDP-galactopyranose mutase (EC 5.4.99.9)
Cluster 9303	590.14583.peg.5247	Putrescine transport ATP-binding protein PotG (TC 3.A.1.11.2)
Cluster 9323	1079901.3.peg.464|DD68_02250	Osmoprotectant ABC transporter, ATP-binding protein OsmV
Cluster 9324	1079901.3.peg.4823|DD68_07620	Hypothetical MFS-type transporter protein YcaD
Cluster 9354	590.12435.peg.3933	Efflux transport system, outer membrane factor (OMF) lipoprotein
Cluster 9373	590.15045.peg.4577	Spermidine/putrescine import ABC transporter ATP-binding protein PotA (TC 3.A.1.11.1)
Cluster 9381	590.16173.peg.4948	Protoporphyrinogen IX oxidase, aerobic, HemY (EC 1.3.3.4)
Cluster 9384	590.16452.peg.5300	Uncharacterized MFS-type transporter
Cluster 9439	590.16294.peg.3842	Macrolide-specific efflux protein MacA
Cluster 9442	590.16521.peg.5199	hypothetical protein
Cluster 9444	590.16728.peg.4318	Aminoglycosides efflux system AcrAD-TolC, inner-membrane proton/drug antiporter AcrD (RND type)
Cluster 9461	28901.1609.peg.2524|BL238_02870	Inner membrane transport protein YdiM
Cluster 9480	590.14147.peg.5335	Uncharacterized MFS-type transporter
Cluster 9483	590.14205.peg.4936	Excinuclease ABC subunit A paralog of unknown function
Cluster 9489	590.14583.peg.5200	Oligopeptide ABC transporter, ATP-binding protein OppF (TC 3.A.1.5.1)
Cluster 9507	590.16974.peg.4899	hypothetical protein
Cluster 9520	1079901.3.peg.2360|DD68_14630	Probable 3-phenylpropionic acid transporter
Cluster 9556	590.14423.peg.4424	hypothetical protein
Cluster 9565	590.16425.peg.1059	Uncharacterized MFS-type transporter YnfM
Cluster 9566	590.16611.peg.5013	MFS-type transporter Rv2994 family
Cluster 9576	1079901.3.peg.3994|DD68_21565	Inner membrane protein YibH
Cluster 9581	192955.121.peg.2540|DE36_16395	putative TYPE II DNA MODIFICATION ENZYME (METHYLTRANSFERASE)
Cluster 9588	28901.8376.peg.3498	Erythronate-4-phosphate dehydrogenase (EC 1.1.1.290)
Cluster 9595	590.12996.peg.4675	Transposase InsD for insertion element IS2
Cluster 9596	590.13667.peg.35	hypothetical protein
Cluster 9600	590.14818.peg.4120	Undecaprenyl-phosphate 4-deoxy-4-formamido-L-arabinose transferase (EC 2.4.2.53)
Cluster 9605	590.15801.peg.668	Erythronate-4-phosphate dehydrogenase (EC 1.1.1.290)
Cluster 9627	1079901.3.peg.4874|DD68_07880	Putrescine transport ATP-binding protein PotG (TC 3.A.1.11.2)
Cluster 9641	260680.4.peg.4270|AEU78_04325	hypothetical protein
Cluster 9677	590.15801.peg.2222	Nitric oxide reductase FlRd-NAD(+) reductase
Cluster 9685	590.16219.peg.5308	Membrane alanine aminopeptidase N (EC 3.4.11.2)
Cluster 9687	590.16543.peg.5362	hypothetical protein
Cluster 9692	590.16974.peg.4920	Putative sugar ABC transport system, ATP-binding protein YtfR (EC 3.6.3.17)
Cluster 9714	28901.775.peg.4445|IN54_23240	Fe2+ ABC transporter, permease protein 2
Cluster 9716	28901.8229.peg.5016	putative TYPE II DNA MODIFICATION ENZYME (METHYLTRANSFERASE)
Cluster 9727	590.12766.peg.206	Uncharacterized MFS-type transporter
Cluster 9731	590.14245.peg.491	Probable sugar efflux transporter
Cluster 9732	590.14355.peg.4908	ABC transporter, ATP-binding protein (cluster 13, osmolytes)
Cluster 9733	590.14484.peg.5182	Beta-lactamase class C-like and penicillin binding proteins (PBPs) superfamily
Cluster 9772	28901.859.peg.4610|IN67_05075	Putative methyl-accepting chemotaxis protein
Cluster 9782	590.13674.peg.4957	PAS/PAC sensor signal transduction histidine kinase
Cluster 9852	590.14158.peg.4614	Protein AraJ precursor
Cluster 9853	590.14179.peg.5055	PAS/PAC sensor signal transduction histidine kinase
Cluster 9868	590.15823.peg.5379	hypothetical protein
Cluster 9879	590.17092.peg.5532	Glycerol-3-phosphate ABC transporter, ATP-binding protein UgpC (TC 3.A.1.1.3)
Cluster 9886	85569.53.peg.394|ERS011689_00372	2-aminoethylphosphonate ABC transporter ATP-binding protein (TC 3.A.1.9.1)
Cluster 9907	590.12051.peg.5011	Copper/silver efflux RND transporter, membrane fusion protein CusB
Cluster 9915	590.15759.peg.5351	Pyruvate carboxylase (EC 6.4.1.1)
Cluster 9972	590.14367.peg.5148	Exonuclease SbcC
Cluster 9981	590.15958.peg.4807	Efflux ABC transporter, ATP-binding protein
Cluster 9988	590.16393.peg.4793	MBL-fold metallo-hydrolase superfamily
Cluster 9989	590.16451.peg.5352	RND efflux system, membrane fusion protein
Cluster 10064	1079901.3.peg.3528|DD68_19705	D-alanine--D-alanine ligase (EC 6.3.2.4)
Cluster 10071	192955.131.peg.3310	Multidrug resistance protein MdtH
Cluster 10090	590.14147.peg.5371	Excinuclease ABC subunit A paralog of unknown function
Cluster 10122	28901.786.peg.4423	hypothetical protein
Cluster 10144	590.14259.peg.4856	Geranylgeranyl reductase (EC 1.3.1.83)
Cluster 10145	590.14273.peg.5094	Energy-dependent translational throttle protein EttA
Cluster 10160	590.16974.peg.4951	Uncharacterized MFS-type transporter
Cluster 10176	211968.3.peg.2811|AEU77_20845	Alanine racemase (EC 5.1.1.1)
Cluster 10254	590.15368.peg.5083	Protein AraJ precursor
Cluster 10264	590.16845.peg.5270	Ribosomal-protein-S18p-alanine acetyltransferase (EC 2.3.1.128)
Cluster 10313	590.14799.peg.34	Methyl-accepting chemotaxis protein II (aspartate chemoreceptor protein)
Cluster 10323	85569.208.peg.2865|ERS198262_02774	HlyD-like membrane fusion protein YhiI
Cluster 10329	1079901.3.peg.2896|DD68_17165	Sulfate and thiosulfate import ATP-binding protein CysA (EC 3.6.3.25)
Cluster 10361	590.14532.peg.5598	Uncharacterized MFS-type transporter
Cluster 10400	58712.88.peg.2475|C4869_19445	Sulfate and thiosulfate import ATP-binding protein CysA (EC 3.6.3.25)
Cluster 10462	590.14516.peg.5270	Uncharacterized MFS-type transporter
Cluster 10463	590.14532.peg.5604	ABC transporter, fused permease protein
Cluster 10466	590.15759.peg.5177	Bis-ABC ATPase SCO6512
Cluster 10487	85569.167.peg.2019|ERS011761_01940	Alanine racemase (EC 5.1.1.1)
Cluster 10491	85569.267.peg.3302	Sensor protein BasS/PmrB (activates BasR/PmrA)
Cluster 10493	85569.53.peg.2163|ERS011689_02014	Sensor protein BasS (activates BasR)
Cluster 10514	28901.9100.peg.5071	Nitrate/nitrite sensor protein NarX
Cluster 10540	590.16253.peg.4948	Oligopeptide ABC transporter, ATP-binding protein OppF (TC 3.A.1.5.1)
Cluster 10546	85569.258.peg.2527|ERS011775_02432	HlyD-like membrane fusion protein YhiI
Cluster 10595	590.14233.peg.5009	Sulfate adenylyltransferase subunit 1 (EC 2.7.7.4)
Cluster 10634	1620419.74.peg.5109	Major myo-inositol transporter IolT
Cluster 10655	590.13183.peg.250	Uncharacterized transporter YeeO
Cluster 10675	590.15801.peg.3266	Maltodextrin ABC transporter, ATP-binding protein MsmX
Cluster 10683	590.16373.peg.4737	Aminoglycoside 3''-nucleotidyltransferase (EC 2.7.7.-) => ANT(3'')-Ia (AadA family)
Cluster 10687	590.16611.peg.5043	Excinuclease ABC subunit A
Cluster 10690	590.16809.peg.4222	Aminoglycoside 3''-nucleotidyltransferase (EC 2.7.7.-) => ANT(3'')-Ia (AadA family)
Cluster 10707	1079901.3.peg.4527|DD68_23275	Alanine racemase (EC 5.1.1.1)
Cluster 10717	134047.4.peg.2412|DD47_02285	Sensor protein BasS/PmrB (activates BasR/PmrA)
Cluster 10729	28901.8305.peg.2616	Maltodextrin ABC transporter, ATP-binding protein MsmX
Cluster 10754	590.14355.peg.4940	Efflux ABC transporter, ATP-binding protein
Cluster 10762	590.15801.peg.2830	Sensor protein BasS/PmrB (activates BasR/PmrA)
Cluster 10765	590.15801.peg.4426	hypothetical protein
Cluster 10768	590.16002.peg.4890	Bis-ABC ATPase Uup
Cluster 10818	590.12063.peg.1881	Putative transport protein
Cluster 10858	108619.19.peg.2900	Alpha-ketoglutarate permease
Cluster 10862	1620419.55.peg.3592	UDP-galactopyranose mutase (EC 5.4.99.9)
Cluster 10881	590.12764.peg.4772	ABC transporter, ATP-binding protein (cluster 1, maltose/g3p/polyamine/iron); ABC transporter, ATP-binding protein (cluster 10, nitrate/sulfonate/bicarbonate)
Cluster 10884	590.13137.peg.33	Type I secretion system ATPase, LssB family LapB
Cluster 10910	590.16543.peg.5101	ABC transporter ATP-binding protein SCO2422
Cluster 10913	590.16829.peg.5266	Two-component system sensor histidine kinase
Cluster 10926	1079901.3.peg.2515|DD68_15325	Glycerol-3-phosphate ABC transporter, ATP-binding protein UgpC (TC 3.A.1.1.3)
Cluster 10947	28901.8266.peg.2281	Type I secretion system ATPase, LssB family LapB
Cluster 10948	28901.8273.peg.1468	Aminoglycoside 3''-phosphotransferase (EC 2.7.1.87) => APH(3'')-I
Cluster 10959	590.12914.peg.1882	Alanine racemase (EC 5.1.1.1)
Cluster 10974	590.15801.peg.1015	Alanine racemase (EC 5.1.1.1)
Cluster 10985	590.16338.peg.4835	Uncharacterized MFS-type transporter
Cluster 11059	590.14399.peg.4715	Putative oxidoreductase
Cluster 11063	590.14969.peg.4586	Uncharacterized MFS-type transporter
Cluster 11076	590.16135.peg.5177	Translation initiation factor 2
Cluster 11078	590.16440.peg.5026	Oligopeptide ABC transporter, ATP-binding protein OppF (TC 3.A.1.5.1)
Cluster 11083	590.16855.peg.5191	Elongation factor G-like protein TM_1651
Cluster 11119	590.12271.peg.4797	Tetrapartite efflux system, membrane fusion component FusE-like
[truncated: 1,269 more rows]

## Sheet: ceftriaxone
gene cluster	gene ID	AMR Functionality	(Note: entries highlighted as yellow indicate known AMR genes that are also identified by the XGBoost algorithm_
[truncated: 1,963 more rows]

[truncated: 11 more sheets: ciprofloxacin, amoxicillin_clavulanic acid, sulfisoxazole, gentamicin, streptomycin, ceftiofur, cefoxitin, chloramphenicol, azithromycin, nalidixic_acid, kanamycin]
