# Supplementary material for: Using bacterial pan-genome-based feature selection approach to improve the prediction of minimum inhibitory concentration (MIC)
Source: Front Genet. 2023 May 30;14:1054032. doi: 10.3389/fgene.2023.1054032 (PMC10267731; doi:10.3389/fgene.2023.1054032)
Supplement: Supplementary file 3 [file Table1.XLSX]

## Sheet: S. enterica metadata
genome_id	genome_name	organism_name	taxon_id	genome_status	strain	serovar	biovar	pathovar	mlst	other_typing	culture_collection	type_strain	completion_date	publication	bioproject_accession	biosample_accession	assembly_accession	genbank_accessions	refseq_accessions	sequencing_centers	sequencing_status	sequencing_platform	sequencing_depth	assembly_method	chromosomes	plasmids	contigs	sequences	genome_length	gc_content	patric_cds	brc1_cds	refseq_cds	isolation_site	isolation_source	isolation_comments	collection_date	isolation_country	geographic_location	latitude	longitude	altitude	depth	other_environmental	host_name	host_gender	host_age	host_health	body_sample_site
590.13027	Salmonella enterica SRR1177265		590	WGS		Enteritidis			MLST.Salmonella_enterica.435					30333126	PRJNA183851	SAMN02640801											32		4758513	52.27	4762				Chicken Breast			United States	TN
590.13035	Salmonella enterica SRR1177285		590	WGS		I 4,5,12:i:-			MLST.Salmonella_enterica.19					30333126	PRJNA183851	SAMN02640777											39		4843961	52.21	4898				Chicken Breast			United States	CT
590.13059	Salmonella enterica SRR1177315		590	WGS		Hadar			MLST.Salmonella_enterica.33					30333126	PRJNA183851	SAMN02640788											31		4705291	52.23	4692				Chicken Breast			United States	GA
590.13069	Salmonella enterica SRR1177316		590	WGS		Heidelberg			MLST.Salmonella_enterica.15					30333126	PRJNA183851	SAMN02640798											26		4752328	52.08	4776				Ground Turkey			United States	GA
590.13079	Salmonella enterica SRR1177324		590	WGS		I 4,12:i:-			MLST.Salmonella_enterica.19					30333126	PRJNA183851	SAMN02640792											39		4905692	52.22	4998				Chicken Breast			United States	CT
590.13096	Salmonella enterica SRR1177331		590	WGS		Kentucky			MLST.Salmonella_enterica.152					30333126	PRJNA183851	SAMN02640778											46		4885317	51.99	4944				Chicken Breast			United States	CT
590.13107	Salmonella enterica SRR1177335		590	WGS		Muenster			MLST.Salmonella_enterica.321					30333126	PRJNA183851	SAMN02640799											36		4983892	51.79	5111				Ground Turkey			United States	MD
590.13120	Salmonella enterica SRR1177339		590	WGS		Enteritidis			MLST.Salmonella_enterica.435					30333126	PRJNA183851	SAMN02640803											36		4759943	52.27	4764				Chicken Breast			United States	TN
590.13138	Salmonella enterica SRR1177356		590	WGS		Typhimurium var. Copenhagen			MLST.Salmonella_enterica.19					30333126	PRJNA183851	SAMN02640789											66		4963716	52.07	5061				Pork Chop			United States	GA
590.17784	Salmonella enterica SRR1177360		590	WGS		Kentucky			MLST.Salmonella_enterica.152					30333126	PRJNA183851	SAMN02640780											42		4858982	52	4906				Chicken Breast			United States	CT
590.13178	Salmonella enterica SRR1177369		590	WGS		Hadar			MLST.Salmonella_enterica.33					30333126	PRJNA183851	SAMN02640797											36		4699671	52.14	4684				Ground Turkey			United States	GA
590.13191	Salmonella enterica SRR1181520		590	WGS		Enteritidis			MLST.Salmonella_enterica.11					30333126	PRJNA183851	SAMN02640800											21		4683027	52.15	4710				Ground Beef			United States	MD
590.13206	Salmonella enterica SRR1181521		590	WGS		Heidelberg			MLST.Salmonella_enterica.15					30333126	PRJNA183851	SAMN02640809											43		5005619	51.84	5091				Ground Turkey			United States	TN
590.13217	Salmonella enterica SRR1181525		590	WGS		Enteritidis			MLST.Salmonella_enterica.11					30333126	PRJNA183851	SAMN02640779											23		4728933	52.12	4775				Chicken Breast			United States	CT
590.13243	Salmonella enterica SRR1181526		590	WGS		Enteritidis			MLST.Salmonella_enterica.11					30333126	PRJNA183851	SAMN02640784											24		4729739	52.12	4784				Ground Turkey			United States	CT
590.13271	Salmonella enterica SRR1181528		590	WGS		Enteritidis			MLST.Salmonella_enterica.435					30333126	PRJNA183851	SAMN02640804											36		4761852	52.27	4768				Chicken Breast			United States	TN
590.13304	Salmonella enterica SRR1181529		590	WGS		Bredeney			MLST.Salmonella_enterica.505					30333126	PRJNA183851	SAMN02640807											41		4635145	52.2	4650				Ground Turkey			United States	TN
590.13331	Salmonella enterica SRR1181530		590	WGS		Muenchen			MLST.Salmonella_enterica.83					30333126	PRJNA183851	SAMN02640783											32		4799892	52.12	4824				Ground Turkey			United States	CT
590.13340	Salmonella enterica SRR1181531		590	WGS		Bredeney			MLST.Salmonella_enterica.505					30333126	PRJNA183851	SAMN02640805											38		4635261	52.2	4653				Ground Turkey			United States	TN
590.13365	Salmonella enterica SRR1181532		590	WGS		Saintpaul			MLST.Salmonella_enterica.27					30333126	PRJNA183851	SAMN02640806											30		4860567	51.96	4862				Ground Turkey			United States	TN
590.13390	Salmonella enterica SRR1181546		590	WGS		Kentucky			MLST.Salmonella_enterica.152					30333126	PRJNA183851	SAMN02640781											50		4884107	51.99	4940				Chicken Breast			United States	CT
590.13400	Salmonella enterica SRR1181547		590	WGS		Enteritidis			MLST.Salmonella_enterica.11					30333126	PRJNA183851	SAMN02640791											21		4673396	52.13	4688				Chicken Breast			United States	CT
590.13407	Salmonella enterica SRR1181551		590	WGS		Brandenburg			MLST.Salmonella_enterica.65					30333126	PRJNA183851	SAMN02640790											21		4597762	52.24	4572				Chicken Breast			United States	GA
590.13430	Salmonella enterica SRR1181559		590	WGS		Heidelberg			MLST.Salmonella_enterica.15					30333126	PRJNA183851	SAMN02640786											26		4782208	52.06	4839				Ground Turkey			United States	GA
590.13438	Salmonella enterica SRR1181560		590	WGS		Enteritidis			MLST.Salmonella_enterica.435					30333126	PRJNA183851	SAMN02640802											36		4760260	52.28	4779				Chicken Breast			United States	TN
590.13456	Salmonella enterica SRR1181566		590	WGS		Kentucky			MLST.Salmonella_enterica.152					30333126	PRJNA183851	SAMN02640782											48		4882468	51.99	4951				Chicken Breast			United States	CT
590.13485	Salmonella enterica SRR1185781		590	WGS		Agona			MLST.Salmonella_enterica.13					30333126	PRJNA183851	SAMN02640814											50		4863539	51.93	4964				Ground Turkey			United States	TN
590.13500	Salmonella enterica SRR1185785		590	WGS		Saintpaul			MLST.Salmonella_enterica.27					30333126	PRJNA183851	SAMN02640785											29		4875241	51.96	4888				Ground Turkey			United States	GA
590.13531	Salmonella enterica SRR1185790		590	WGS		Typhimurium			MLST.Salmonella_enterica.19					30333126	PRJNA183851	SAMN02640793											43		4774072	52.18	4796				Ground Beef			United States	CT
590.13565	Salmonella enterica SRR1185791		590	WGS		Heidelberg			MLST.Salmonella_enterica.15					30333126	PRJNA183851	SAMN02640808											31		4869138	52.16	4923				Ground Turkey			United States	TN
590.13576	Salmonella enterica SRR1185792		590	WGS		Muenster			MLST.Salmonella_enterica.321					30333126	PRJNA183851	SAMN02640820											25		4756236	52.13	4833				Pork Chop			United States	TN
590.13608	Salmonella enterica SRR1185798		590	WGS		Heidelberg			MLST.Salmonella_enterica.15					30333126	PRJNA183851	SAMN02640817											36		5099620	51.88	5198				Chicken Breast			United States	TN
590.13636	Salmonella enterica SRR1185804		590	WGS		Kentucky			MLST.Salmonella_enterica.152					30333126	PRJNA183851	SAMN02640811											53		4884854	51.99	4952				Chicken Breast			United States	TN
590.13657	Salmonella enterica SRR1185810		590	WGS		Heidelberg			MLST.Salmonella_enterica.15					30333126	PRJNA183851	SAMN02640810											37		4992372	51.86	5072				Ground Turkey			United States	TN
590.13671	Salmonella enterica SRR1185819		590	WGS		Heidelberg			MLST.Salmonella_enterica.15					30333126	PRJNA183851	SAMN02640787											28		4782476	52.06	4829				Ground Turkey			United States	GA
590.13698	Salmonella enterica SRR1185820		590	WGS		Saintpaul			MLST.Salmonella_enterica.27					30333126	PRJNA183851	SAMN02640813											37		4878446	51.95	4907				Ground Turkey			United States	TN
590.13711	Salmonella enterica SRR1185828		590	WGS		Reading			MLST.Salmonella_enterica.412					30333126	PRJNA183851	SAMN02640796											24		4573488	52.17	4549				Ground Turkey			United States	GA
590.13725	Salmonella enterica SRR1185839		590	WGS		Heidelberg			MLST.Salmonella_enterica.15					30333126	PRJNA183851	SAMN02640819											36		5097239	51.88	5205				Chicken Breast			United States	TN
590.13750	Salmonella enterica SRR1185842		590	WGS		Typhimurium			MLST.Salmonella_enterica.19					30333126	PRJNA183851	SAMN02640815											39		4870257	52.2	4943				Chicken Breast			United States	TN
590.13768	Salmonella enterica SRR1185855		590	WGS		Saintpaul			MLST.Salmonella_enterica.27					30333126	PRJNA183851	SAMN02640795											41		4826504	52.18	4865				Ground Turkey			United States	CT
590.13805	Salmonella enterica SRR1185856		590	WGS		Kentucky			MLST.Salmonella_enterica.152					30333126	PRJNA183851	SAMN02640816											54		4858352	52	4904				Chicken Breast			United States	TN
590.13825	Salmonella enterica SRR1185859		590	WGS		Heidelberg			MLST.Salmonella_enterica.15					30333126	PRJNA183851	SAMN02640818											40		5099226	51.88	5205				Chicken Breast			United States	TN
590.13849	Salmonella enterica SRR1195625		590	WGS		I 4,5,12:i:-			MLST.Salmonella_enterica.19					30333126	PRJNA183851	SAMN02640824											49		4947392	52.14	5064				Ground Turkey			United States	CT
590.13864	Salmonella enterica SRR1195626		590	WGS		Hadar			MLST.Salmonella_enterica.33					30333126	PRJNA183851	SAMN02640830											32		4767171	52.07	4789				Ground Turkey			United States	GA
590.13884	Salmonella enterica SRR1195631		590	WGS		Heidelberg			MLST.Salmonella_enterica.15					30333126	PRJNA183851	SAMN02640825											35		5071982	51.98	5198				Ground Turkey			United States	CT
590.13898	Salmonella enterica SRR1195634		590	WGS		Reading			MLST.Salmonella_enterica.412					30333126	PRJNA183851	SAMN02640833											27		4589008	52.13	4562				Ground Turkey			United States	GA
590.13907	Salmonella enterica SRR1195641		590	WGS		Anatum			MLST.Salmonella_enterica.64					30333126	PRJNA183851	SAMN02640827											21		4728389	52.13	4785				Ground Beef			United States	CT
590.13916	Salmonella enterica SRR1195642		590	WGS		Heidelberg			MLST.Salmonella_enterica.15					30333126	PRJNA183851	SAMN02640832											25		4765322	52.07	4790				Chicken Breast			United States	GA
590.13951	Salmonella enterica SRR1195643		590	WGS		Reading			MLST.Salmonella_enterica.412					30333126	PRJNA183851	SAMN02640835											24		4669879	52.12	4678				Ground Turkey			United States	GA
590.13970	Salmonella enterica SRR1195644		590	WGS		Reading			MLST.Salmonella_enterica.19					30333126	PRJNA183851	SAMN02640836											50		4950826	52.14	5070				Ground Turkey			United States	GA
590.13999	Salmonella enterica SRR1195649		590	WGS		Hadar			MLST.Salmonella_enterica.33					30333126	PRJNA183851	SAMN02640831											31		4765868	52.07	4797				Ground Turkey			United States	GA
590.14026	Salmonella enterica SRR1195655		590	WGS		Reading			MLST.Salmonella_enterica.412					30333126	PRJNA183851	SAMN02640822											22		4571360	52.17	4535				Ground Turkey			United States	CT
590.14050	Salmonella enterica SRR1195659		590	WGS		Anatum			MLST.Salmonella_enterica.64					30333126	PRJNA183851	SAMN02640826											17		4725976	52.13	4789				Ground Beef			United States	CT
590.14057	Salmonella enterica SRR1195663		590	WGS		Hvittingfoss			MLST.Salmonella_enterica.471					30333126	PRJNA183851	SAMN02640829											26		4628562	52.25	4628				Chicken Breast			United States	GA
590.14106	Salmonella enterica SRR1195667		590	WGS		Kentucky			MLST.Salmonella_enterica.152					30333126	PRJNA183851	SAMN02640834											52		4881191	51.99	4953				Chicken Breast			United States	GA
590.17792	Salmonella enterica SRR1195671		590	WGS		Reading			MLST.Salmonella_enterica.412					30333126	PRJNA183851	SAMN02640821											22		4570690	52.17	4551				Ground Turkey			United States	CT
590.14122	Salmonella enterica SRR1195672		590	WGS		I 4,12:i:-			MLST.Salmonella_enterica.3547					30333126	PRJNA183851	SAMN02640823											43		4945136	52.14	5058				Ground Turkey			United States	CT
590.14140	Salmonella enterica SRR1198875		590	WGS		Kentucky			MLST.Salmonella_enterica.152					30333126	PRJNA183851	SAMN02640851											88		5097124	51.69	5261				Chicken Breast			United States	MN
590.14170	Salmonella enterica SRR1198883		590	WGS		Typhimurium var. Copenhagen			MLST.Salmonella_enterica.19					30333126	PRJNA183851	SAMN02640846											44		4973168	52.12	5060				Chicken Breast			United States	CT
590.14192	Salmonella enterica SRR1198889		590	WGS		Typhimurium var. Copenhagen			MLST.Salmonella_enterica.19					30333126	PRJNA183851	SAMN02640847											46		4972511	52.12	5043				Chicken Breast			United States	CT
590.14210	Salmonella enterica SRR1198890		590	WGS		Kentucky			MLST.Salmonella_enterica.152					30333126	PRJNA183851	SAMN02640849											56		5006616	51.93	5093				Chicken Breast			United States	CT
590.14228	Salmonella enterica SRR1198898		590	WGS		Heidelberg			MLST.Salmonella_enterica.15					30333126	PRJNA183851	SAMN02640850											27		4755975	52.08	4781				Chicken Breast			United States	OR
590.14261	Salmonella enterica SRR1198905		590	WGS		Saintpaul			MLST.Salmonella_enterica.27					30333126	PRJNA183851	SAMN02640812											41		4876599	51.95	4911				Ground Turkey			United States	TN
590.14286	Salmonella enterica SRR1198909		590	WGS		Reading			MLST.Salmonella_enterica.412					30333126	PRJNA183851	SAMN02640843											23		4571232	52.17	4552				Ground Turkey			United States	MN
590.14314	Salmonella enterica SRR1198922		590	WGS		Hadar			MLST.Salmonella_enterica.33					30333126	PRJNA183851	SAMN02640840											30		4733759	52.19	4744				Ground Turkey			United States	MN
590.14356	Salmonella enterica SRR1198931		590	WGS		Typhimurium var. Copenhagen			MLST.Salmonella_enterica.19					30333126	PRJNA183851	SAMN02640841											115		5182976	51.9	5360				Chicken Breast			United States	MN
590.14370	Salmonella enterica SRR1198932		590	WGS		Typhimurium var. Copenhagen			MLST.Salmonella_enterica.19					30333126	PRJNA183851	SAMN02640844											42		4973002	52.12	5041				Chicken Breast			United States	CT
590.14394	Salmonella enterica SRR1198942		590	WGS		Saintpaul			MLST.Salmonella_enterica.27					30333126	PRJNA183851	SAMN02640837											42		4877416	51.95	4906				Ground Turkey			United States	TN
590.14408	Salmonella enterica SRR1198956		590	WGS		Typhimurium var. Copenhagen			MLST.Salmonella_enterica.19					30333126	PRJNA183851	SAMN02640845											43		4972600	52.12	5051				Chicken Breast			United States	CT
590.14426	Salmonella enterica SRR1198961		590	WGS		Blockley			MLST.Salmonella_enterica.52					30333126	PRJNA183851	SAMN02640838											16		4697829	52.12	4674				Chicken Breast			United States	MN
590.14442	Salmonella enterica SRR1198962		590	WGS		Heidelberg			MLST.Salmonella_enterica.15					30333126	PRJNA183851	SAMN02640848											31		5008397	52.15	5104				Ground Turkey			United States	CT
590.14460	Salmonella enterica SRR1198972		590	WGS		Kentucky			MLST.Salmonella_enterica.152					30333126	PRJNA183851	SAMN02640842											53		4963875	52	5049				Ground Turkey			United States	MN
590.14485	Salmonella enterica SRR1200747		590	WGS		Hadar			MLST.Salmonella_enterica.33					30333126	PRJNA183851	SAMN02640862											29		4733518	52.2	4744				Ground Turkey			United States	GA
590.14504	Salmonella enterica SRR1200748		590	WGS		Saintpaul			MLST.Salmonella_enterica.27					30333126	PRJNA183851	SAMN02640863											34		4898932	51.95	4935				Ground Turkey			United States	GA
590.14517	Salmonella enterica SRR1200749		590	WGS		Thompson			MLST.Salmonella_enterica.26					30333126	PRJNA183851	SAMN02640864											35		4752518	52.19	4752				Chicken Breast			United States	GA
590.14538	Salmonella enterica SRR1200752		590	WGS		Heidelberg			MLST.Salmonella_enterica.15					30333126	PRJNA183851	SAMN02640854											30		4875286	52.18	4932				Ground Turkey			United States	MN
590.14555	Salmonella enterica SRR1200753		590	WGS		Heidelberg			MLST.Salmonella_enterica.15					30333126	PRJNA183851	SAMN02640855											25		4757551	52.16	4798				Ground Turkey			United States	MN
590.14574	Salmonella enterica SRR1200754		590	WGS		Hadar			MLST.Salmonella_enterica.33					30333126	PRJNA183851	SAMN02640861											27		4731317	52.2	4735				Ground Turkey			United States	GA
590.14613	Salmonella enterica SRR1200758		590	WGS		Hadar			MLST.Salmonella_enterica.33					30333126	PRJNA183851	SAMN02640860											39		4682672	52.25	4657				Chicken Breast			United States	OR
590.14655	Salmonella enterica SRR1200760		590	WGS		I 4,5,12:i:-			MLST.Salmonella_enterica.19					30333126	PRJNA183851	SAMN02640867											43		4834921	52.24	4904				Chicken Breast			United States	GA
590.14668	Salmonella enterica SRR1200761		590	WGS		Saintpaul			MLST.Salmonella_enterica.27					30333126	PRJNA183851	SAMN02640857											33		4992446	51.87	5075				Ground Turkey			United States	OR
590.14687	Salmonella enterica SRR1200762		590	WGS		Saintpaul			MLST.Salmonella_enterica.27					30333126	PRJNA183851	SAMN02640858											40		4836416	51.97	4872				Ground Turkey			United States	OR
590.14726	Salmonella enterica SRR1200764		590	WGS		Heidelberg			MLST.Salmonella_enterica.15					30333126	PRJNA183851	SAMN02640852											33		4757987	52.16	4784				Ground Turkey			United States	MN
590.14766	Salmonella enterica SRR1200766		590	WGS		Hadar			MLST.Salmonella_enterica.33					30333126	PRJNA183851	SAMN02640856											39		4722559	52.23	4715				Chicken Breast			United States	OR
590.14785	Salmonella enterica SRR1200767		590	WGS		Newport			MLST.Salmonella_enterica.45					30333126	PRJNA183851	SAMN02640865											32		4721537	52.22	4731				Ground Beef			United States	GA
590.14808	Salmonella enterica SRR1202982		590	WGS		I 6,7:k:-			MLST.Salmonella_enterica.26					30333126	PRJNA183851	SAMN02640870											27		4805355	52.16	4799				Chicken Breast			United States	CT
590.14821	Salmonella enterica SRR1202983		590	WGS		Heidelberg			MLST.Salmonella_enterica.15					30333126	PRJNA183851	SAMN02640871											24		4845438	52.11	4886				Chicken Breast			United States	CT
590.14847	Salmonella enterica SRR1202988		590	WGS		Typhimurium var. Copenhagen			MLST.Salmonella_enterica.19					30333126	PRJNA183851	SAMN02640882											91		5086248	51.95	5226				Chicken Breast			United States	MD
590.14854	Salmonella enterica SRR1202993		590	WGS		I 4,5,12:i:-			MLST.Salmonella_enterica.19					30333126	PRJNA183851	SAMN02640868											41		4835030	52.24	4908				Chicken Breast			United States	GA
590.14878	Salmonella enterica SRR1202996		590	WGS		I 6,7:k:-			MLST.Salmonella_enterica.26					30333126	PRJNA183851	SAMN02640869											25		4802780	52.17	4782				Chicken Breast			United States	CT
590.14897	Salmonella enterica SRR1202997		590	WGS		Typhimurium			MLST.Salmonella_enterica.19					30333126	PRJNA183851	SAMN02640876											56		4939198	52.07	5031				Ground Turkey			United States	CT
590.14915	Salmonella enterica SRR1203000		590	WGS		Saintpaul			MLST.Salmonella_enterica.27					30333126	PRJNA183851	SAMN02640872											52		4944055	52.14	5038				Ground Turkey			United States	CT
590.14935	Salmonella enterica SRR1203013		590	WGS		Heidelberg			MLST.Salmonella_enterica.15					30333126	PRJNA183851	SAMN02640873											34		5010461	51.84	5092				Ground Turkey			United States	CT
590.14950	Salmonella enterica SRR1203014		590	WGS		Typhimurium var. Copenhagen			MLST.Salmonella_enterica.19					30333126	PRJNA183851	SAMN02640883											96		5089934	51.96	5225				Chicken Breast			United States	MD
590.14964	Salmonella enterica SRR1203017		590	WGS		Typhimurium			MLST.Salmonella_enterica.19					30333126	PRJNA183851	SAMN02640878											48		4943318	52.14	5054				Ground Beef			United States	CT
590.14980	Salmonella enterica SRR1203018		590	WGS		Muenster			MLST.Salmonella_enterica.321					30333126	PRJNA183851	SAMN02640879											36		4681217	52.15	4702				Pork Chop			United States	CT
590.14994	Salmonella enterica SRR1203019		590	WGS		Newport			MLST.Salmonella_enterica.45					30333126	PRJNA183851	SAMN02640880											36		4930625	52.18	5017				Ground Beef			United States	CT
590.15012	Salmonella enterica SRR1203020		590	WGS		S roughOs:i:1,2			MLST.Salmonella_enterica.19					30333126	PRJNA183851	SAMN02640881											92		5087385	51.96	5230				Chicken Breast			United States	MD
590.15040	Salmonella enterica SRR1203028		590	WGS		Saintpaul			MLST.Salmonella_enterica.27					30333126	PRJNA183851	SAMN02640874											47		4939208	52.14	5026				Ground Turkey			United States	CT
590.15055	Salmonella enterica SRR1203034		590	WGS		Heidelberg			MLST.Salmonella_enterica.15					30333126	PRJNA183851	SAMN02640875											33		5012802	51.85	5083				Ground Turkey			United States	CT
590.15075	Salmonella enterica SRR1203044		590	WGS		Typhimurium			MLST.Salmonella_enterica.19					30333126	PRJNA183851	SAMN02640877											52		4941318	52.07	5045				Ground Turkey			United States	CT
590.15091	Salmonella enterica SRR1220702		590	WGS		Hadar			MLST.Salmonella_enterica.33					30333126	PRJNA183851	SAMN02640889											29		4704478	52.23	4691				Chicken Breast			United States	MD
590.15117	Salmonella enterica SRR1220705		590	WGS		Kentucky			MLST.Salmonella_enterica.152					30333126	PRJNA183851	SAMN02640890											50		5006174	51.93	5069				Chicken Breast			United States	MD
590.15137	Salmonella enterica SRR1220706		590	WGS		Newport			MLST.Salmonella_enterica.45					30333126	PRJNA183851	SAMN02640893											37		4963250	52.09	5068				Pork Chop			United States	MD
590.15153	Salmonella enterica SRR1220713		590	WGS		Enteritidis			MLST.Salmonella_enterica.11					30333126	PRJNA183851	SAMN02640886											21		4694686	52.14	4720				Chicken Breast			United States	MD
590.15175	Salmonella enterica SRR1220721		590	WGS		Typhimurium var. Copenhagen			MLST.Salmonella_enterica.19					30333126	PRJNA183851	SAMN02640888											52		4976940	52.11	5101				Pork Chop			United States	MD
590.15197	Salmonella enterica SRR1220722		590	WGS		Enteritidis			MLST.Salmonella_enterica.11					30333126	PRJNA183851	SAMN02640899											24		4691601	52.15	4732				Ground Turkey			United States	MD
590.15209	Salmonella enterica SRR1220731		590	WGS		Heidelberg			MLST.Salmonella_enterica.15					30333126	PRJNA183851	SAMN02640892											30		4759579	52.08	4790				Ground Turkey			United States	MD
590.15235	Salmonella enterica SRR1220732		590	WGS		Enteritidis			MLST.Salmonella_enterica.11					30333126	PRJNA183851	SAMN02640898											23		4688901	52.15	4737				Ground Turkey			United States	MD
590.15262	Salmonella enterica SRR1220739		590	WGS		Heidelberg			MLST.Salmonella_enterica.15					30333126	PRJNA183851	SAMN02640896											27		4863621	52.1	4913				Pork Chop			United States	MD
590.15279	Salmonella enterica SRR1220744		590	WGS		Enteritidis			MLST.Salmonella_enterica.11					30333126	PRJNA183851	SAMN02640887											21		4694454	52.14	4724				Chicken Breast			United States	MD
590.15292	Salmonella enterica SRR1220745		590	WGS		Heidelberg								30333126	PRJNA183851	SAMN02640894											35		4865509	52.1	4917				Pork Chop			United States	MD
590.15303	Salmonella enterica SRR1220766		590	WGS		Typhimurium			MLST.Salmonella_enterica.2076					30333126	PRJNA183851	SAMN02640897											44		4771351	52.19	4792				Chicken Breast			United States	MD
590.15316	Salmonella enterica SRR1220770		590	WGS		Brandenburg			MLST.Salmonella_enterica.65					30333126	PRJNA183851	SAMN02640885											25		4673593	52.18	4685				Ground Turkey			United States	MD
590.15328	Salmonella enterica SRR1220782		590	WGS		Heidelberg			MLST.Salmonella_enterica.15					30333126	PRJNA183851	SAMN02640895											27		4864776	52.1	4916				Pork Chop			United States	MD
590.15341	Salmonella enterica SRR1220800		590	WGS		Enteritidis			MLST.Salmonella_enterica.11					30333126	PRJNA183851	SAMN02640891											23		4696021	52.11	4693				Ground Turkey			United States	MD
590.15357	Salmonella enterica SRR1220811		590	WGS		Heidelberg			MLST.Salmonella_enterica.15					30333126	PRJNA183851	SAMN02640884											37		4862014	52.06	4915				Ground Turkey			United States	MD
590.15383	Salmonella enterica SRR1257273		590	WGS		Brandenburg			MLST.Salmonella_enterica.65					30333126	PRJNA183851	SAMN02640919											23		4667881	52.18	4651				Chicken Breast			United States	GA
590.15401	Salmonella enterica SRR1257274		590	WGS		Typhimurium			MLST.Salmonella_enterica.19					30333126	PRJNA183851	SAMN02640928											54		4966331	52.07	5050				Ground Turkey			United States	NY
590.15421	Salmonella enterica SRR1257278		590	WGS		Kentucky			MLST.Salmonella_enterica.27					30333126	PRJNA183851	SAMN02640902											30		4897706	51.96	4942				Chicken Breast			United States	TN
590.15430	Salmonella enterica SRR1257279		590	WGS		Saintpaul			MLST.Salmonella_enterica.27					30333126	PRJNA183851	SAMN02640933											43		4905250	52.16	4985				Ground Turkey			United States	MD
590.15445	Salmonella enterica SRR1257280		590	WGS		Anatum			MLST.Salmonella_enterica.64					30333126	PRJNA183851	SAMN02640935											50		4759706	52.07	4799				Ground Turkey			United States	MD
590.15467	Salmonella enterica SRR1257289		590	WGS		Kentucky			MLST.Salmonella_enterica.152					30333126	PRJNA183851	SAMN02640929											46		4919737	51.96	4968				Chicken Breast			United States	NY
590.17815	Salmonella enterica SRR1257300		590	WGS		Dublin			MLST.Salmonella_enterica.10					30333126	PRJNA183851	SAMN02640911											49		4999045	52.11	5166				Ground Beef			United States	OR
590.15512	Salmonella enterica SRR1257301		590	WGS		Saintpaul			MLST.Salmonella_enterica.27					30333126	PRJNA183851	SAMN02640930											44		4824806	52.18	4869				Ground Turkey			United States	NY
590.15523	Salmonella enterica SRR1257306		590	WGS		Saintpaul			MLST.Salmonella_enterica.45					30333126	PRJNA183851	SAMN02640905											24		4692925	52.24	4677				Ground Turkey			United States	TN
590.15534	Salmonella enterica SRR1257307		590	WGS		Dublin			MLST.Salmonella_enterica.10					30333126	PRJNA183851	SAMN02640912											45		5001180	52.1	5167				Ground Beef			United States	OR
590.15549	Salmonella enterica SRR1257308		590	WGS		Typhimurium var. Copenhagen			MLST.Salmonella_enterica.19					30333126	PRJNA183851	SAMN02640932											43		4907393	52.12	4999				Chicken Breast			United States	MD
590.15560	Salmonella enterica SRR1257312		590	WGS		Saintpaul			MLST.Salmonella_enterica.27					30333126	PRJNA183851	SAMN02640904											29		4897219	51.95	4941				Ground Turkey			United States	TN
590.15574	Salmonella enterica SRR1257319		590	WGS		Typhimurium var. Copenhagen			MLST.Salmonella_enterica.19					30333126	PRJNA183851	SAMN02640934											42		4906471	52.13	4998				Pork Chop			United States	MD
590.15591	Salmonella enterica SRR1272488		590	WGS		Saintpaul			MLST.Salmonella_enterica.27					30333126	PRJNA183851	SAMN02640936											38		4823873	52.18	4869				Ground Turkey			United States	MD
590.15609	Salmonella enterica SRR1272495		590	WGS		Brandenburg			MLST.Salmonella_enterica.65					30333126	PRJNA183851	SAMN02640951											22		4671250	52.17	4665				Chicken Breast			United States	GA
590.15628	Salmonella enterica SRR1272497		590	WGS		Schwarzengrund			MLST.Salmonella_enterica.96					30333126	PRJNA183851	SAMN02640938											40		5101810	51.74	5246				Ground Turkey			United States	MD
590.15646	Salmonella enterica SRR1272524		590	WGS		Typhimurium var. Copenhagen			MLST.Salmonella_enterica.19					30333126	PRJNA183851	SAMN02640945											110		5220149	51.9	5394				Chicken Breast			United States	CT
590.15667	Salmonella enterica SRR1272768		590	WGS		Kentucky			MLST.Salmonella_enterica.152					30333126	PRJNA183851	SAMN02640950											49		5011052	51.93	5093				Ground Turkey			United States	GA
590.15679	Salmonella enterica SRR1272782		590	WGS		Heidelberg			MLST.Salmonella_enterica.15					30333126	PRJNA183851	SAMN02640949											38		4972659	51.97	5071				Ground Turkey			United States	GA
590.15689	Salmonella enterica SRR1272788		590	WGS		Kentucky			MLST.Salmonella_enterica.152					30333126	PRJNA183851	SAMN02640941											42		4916319	51.96	4970				Chicken Breast			United States	CT
590.15715	Salmonella enterica SRR1272805		590	WGS		Heidelberg								30333126	PRJNA183851	SAMN02640943											23		4759102	52.16	4790				Ground Turkey			United States	CT
590.15734	Salmonella enterica SRR1272809		590	WGS		Heidelberg			MLST.Salmonella_enterica.15					30333126	PRJNA183851	SAMN02640946											20		4780112	52.14	4809				Chicken Breast			United States	GA
590.15745	Salmonella enterica SRR1272810		590	WGS		Mbandaka			MLST.Salmonella_enterica.413					30333126	PRJNA183851	SAMN02640947											44		4760418	52.11	4791				Chicken Breast			United States	GA
590.15766	Salmonella enterica SRR1272853		590	WGS		Enteritidis			MLST.Salmonella_enterica.11					30333126	PRJNA183851	SAMN02640939											27		4695828	52.14	4735				Ground Beef			United States	MD
590.15771	Salmonella enterica SRR1272854		590	WGS		Kentucky			MLST.Salmonella_enterica.152					30333126	PRJNA183851	SAMN02640940											50		5011125	51.92	5106				Chicken Breast			United States	CT
590.15790	Salmonella enterica SRR1272862		590	WGS		Heidelberg			MLST.Salmonella_enterica.15					30333126	PRJNA183851	SAMN02640948											40		4973122	51.97	5073				Ground Turkey			United States	GA
590.15800	Salmonella enterica SRR1272872		590	WGS		Typhimurium			MLST.Salmonella_enterica.19					30333126	PRJNA183851	SAMN02640942											113		5161033	51.96	5310				Chicken Breast			United States	CT
590.15816	Salmonella enterica SRR1272895		590	WGS		Agona			MLST.Salmonella_enterica.13					30333126	PRJNA183851	SAMN02640937											32		4948681	51.97	5055				Ground Turkey			United States	MD
590.15822	Salmonella enterica SRR1272911		590	WGS		Heidelberg			MLST.Salmonella_enterica.15					30333126	PRJNA183851	SAMN02640944											25		4759648	52.16	4785				Ground Turkey			United States	CT
590.15836	Salmonella enterica SRR1292273		590	WGS		Typhimurium var. 5-			MLST.Salmonella_enterica.19					30333126	PRJNA183848	SAMN02766961											118		5082147	52.05	5207				Chicken Breast			United States	CT
590.15841	Salmonella enterica SRR1292319		590	WGS		Kentucky			MLST.Salmonella_enterica.152					30333126	PRJNA183848	SAMN02766960											61		4963298	52.01	5036				Chicken Breast			United States	CT
590.15849	Salmonella enterica SRR1299216		590	WGS		Typhimurium var. 5-			MLST.Salmonella_enterica.19					30333126	PRJNA183848	SAMN02766957											47		5039769	52.09	5158				Chicken Breast			United States	CT
590.15867	Salmonella enterica SRR1299218		590	WGS		Newport			MLST.Salmonella_enterica.2132					30333126	PRJNA183851	SAMN02640907											44		4911830	51.97	4956				Ground Turkey			United States	TN
590.15893	Salmonella enterica SRR1299219		590	WGS		Montevideo			MLST.Salmonella_enterica.138					30333126	PRJNA183851	SAMN02640918											28		4607435	52.29	4563				Ground Beef			United States	GA
590.15909	Salmonella enterica SRR1299268		590	WGS		Kentucky			MLST.Salmonella_enterica.15					30333126	PRJNA183851	SAMN02640901											38		5099645	51.85	5213				Chicken Breast			United States	TN
590.15933	Salmonella enterica SRR1299269		590	WGS		Saintpaul			MLST.Salmonella_enterica.27					30333126	PRJNA183851	SAMN02640953											34		4897160	51.95	4928				Ground Turkey			United States	GA
590.15951	Salmonella enterica SRR1299273		590	WGS		Kentucky			MLST.Salmonella_enterica.152					30333126	PRJNA183848	SAMN02766976											57		5005037	51.93	5109				Chicken Breast			United States	CT
590.15967	Salmonella enterica SRR1299277		590	WGS		Braenderup			MLST.Salmonella_enterica.22					30333126	PRJNA183848	SAMN02766946											29		4722643	52.1	4728				Ground Beef			United States	CT
590.15994	Salmonella enterica SRR1299278		590	WGS		Kentucky			MLST.Salmonella_enterica.152					30333126	PRJNA183848	SAMN02766964											45		4913334	51.97	4956				Chicken Breast			United States	CT
590.16037	Salmonella enterica SRR1299285		590	WGS		Typhimurium			MLST.Salmonella_enterica.19					30333126	PRJNA183848	SAMN02766975											54		5155837	51.87	5309				Chicken Breast			United States	CT
590.16055	Salmonella enterica SRR1299286		590	WGS		Haardt			MLST.Salmonella_enterica.52					30333126	PRJNA183851	SAMN02640915											27		4748961	52.1	4761				Chicken Breast			United States	OR
590.16084	Salmonella enterica SRR1299292		590	WGS		Infantis			MLST.Salmonella_enterica.32					30333126	PRJNA183851	SAMN02640924											33		4671812	52.11	4683				Chicken Breast			United States	GA
590.16105	Salmonella enterica SRR1299293		590	WGS		Brandenburg			MLST.Salmonella_enterica.65					30333126	PRJNA183851	SAMN02640952											29		4670756	52.17	4682				Chicken Breast			United States	GA
590.16122	Salmonella enterica SRR1299297		590	WGS		Heidelberg			MLST.Salmonella_enterica.27					30333126	PRJNA183851	SAMN02640903											31		4895301	51.95	4947				Ground Turkey			United States	TN
590.16146	Salmonella enterica SRR1299301		590	WGS		Bredeney			MLST.Salmonella_enterica.241					30333126	PRJNA183848	SAMN02766973											47		4882744	52.09	5009				Ground Turkey			United States	CT
590.16158	Salmonella enterica SRR1299303		590	WGS		Mbandaka			MLST.Salmonella_enterica.413					30333126	PRJNA183851	SAMN02640920											53		4763174	52.1	4810				Chicken Breast			United States	GA
590.16183	Salmonella enterica SRR1299305		590	WGS		Braenderup			MLST.Salmonella_enterica.22					30333126	PRJNA183848	SAMN02766948											30		4720167	52.1	4725				Pork Chop			United States	CT
590.16200	Salmonella enterica SRR1299307		590	WGS		Haardt			MLST.Salmonella_enterica.52					30333126	PRJNA183851	SAMN02640914											26		4748171	52.09	4755				Chicken Breast			United States	OR
590.16222	Salmonella enterica SRR1299309		590	WGS		Braenderup			MLST.Salmonella_enterica.22					30333126	PRJNA183848	SAMN02766949											26		4719835	52.1	4723				Pork Chop			United States	CT
590.16249	Salmonella enterica SRR1299310		590	WGS		Kentucky			MLST.Salmonella_enterica.152					30333126	PRJNA183848	SAMN02766977											46		4910882	51.98	4972				Chicken Breast			United States	CT
590.17877	Salmonella enterica SRR1299311		590	WGS		Newport			MLST.Salmonella_enterica.2132					30333126	PRJNA183851	SAMN02640908											42		4910731	51.97	4960				Ground Turkey			United States	TN
590.16298	Salmonella enterica SRR1299314		590	WGS		Braenderup								30333126	PRJNA183848	SAMN02766947											35		4725223	52.09	4739				Ground Beef			United States	CT
590.16313	Salmonella enterica SRR1299315		590	WGS		Kentucky			MLST.Salmonella_enterica.19					30333126	PRJNA183848	SAMN02766974											51		5132874	51.91	5258				Chicken Breast			United States	CT
590.16333	Salmonella enterica SRR1299355		590	WGS		Braenderup			MLST.Salmonella_enterica.22					30333126	PRJNA183848	SAMN02766952											31		4722202	52.1	4740				Pork Chop			United States	CT
590.16351	Salmonella enterica SRR1299356		590	WGS		Typhimurium var. 5-			MLST.Salmonella_enterica.15					30333126	PRJNA183848	SAMN02766962											30		4784327	52.05	4797				Chicken Breast			United States	CT
590.16370	Salmonella enterica SRR1299357		590	WGS		Heidelberg			MLST.Salmonella_enterica.15					30333126	PRJNA183848	SAMN02766972											36		4863560	52.05	4916				Ground Turkey			United States	CT
590.16382	Salmonella enterica SRR1299361		590	WGS		Typhimurium var. 5-								30333126	PRJNA183848	SAMN02766954											54		5070773	52.08	5179				Chicken Breast			United States	CT
590.16401	Salmonella enterica SRR1299362		590	WGS		Typhimurium var. 5-			MLST.Salmonella_enterica.19					30333126	PRJNA183848	SAMN02766958											48		5042599	52.09	5149				Chicken Breast			United States	CT
590.16421	Salmonella enterica SRR1299363		590	WGS		Hadar			MLST.Salmonella_enterica.33					30333126	PRJNA183851	SAMN02640909											32		4716676	52.17	4699				Chicken Breast			United States	OR
590.16438	Salmonella enterica SRR1299364		590	WGS		Schwarzengrund			MLST.Salmonella_enterica.96					30333126	PRJNA183848	SAMN02766966											55		5094595	51.74	5257				Ground Turkey			United States	CT
590.17878	Salmonella enterica SRR1299366		590	WGS		Braenderup			MLST.Salmonella_enterica.22					30333126	PRJNA183848	SAMN02766950											29		4722332	52.1	4729				Pork Chop			United States	CT
590.16461	Salmonella enterica SRR1299367		590	WGS		Braenderup								30333126	PRJNA183848	SAMN02766951											28		4721604	52.1	4721				Pork Chop			United States	CT
590.16479	Salmonella enterica SRR1299372		590	WGS		Typhimurium var. 5-			MLST.Salmonella_enterica.19					30333126	PRJNA183848	SAMN02766956											51		5073044	52.08	5158				Chicken Breast			United States	CT
590.16509	Salmonella enterica SRR1299373		590	WGS		Heidelberg			MLST.Salmonella_enterica.15					30333126	PRJNA183848	SAMN02766971											38		4861489	52.06	4910				Ground Turkey			United States	CT
590.16514	Salmonella enterica SRR1299378		590	WGS		Typhimurium var. 5-			MLST.Salmonella_enterica.19					30333126	PRJNA183848	SAMN02766955											52		5070417	52.08	5164				Chicken Breast			United States	CT
590.16549	Salmonella enterica SRR1299380		590	WGS		I 4,12:r:-			MLST.Salmonella_enterica.15					30333126	PRJNA183848	SAMN02766968											37		4863926	52.05	4914				Ground Turkey			United States	CT
590.16566	Salmonella enterica SRR1299389		590	WGS		Saintpaul			MLST.Salmonella_enterica.27					30333126	PRJNA183851	SAMN02640926											37		4875342	51.95	4922				Ground Turkey			United States	GA
590.16584	Salmonella enterica SRR1299393		590	WGS		I 4,12:r:-			MLST.Salmonella_enterica.15					30333126	PRJNA183848	SAMN02766969											36		4866115	52.06	4928				Ground Turkey			United States	CT
590.16598	Salmonella enterica SRR1299398		590	WGS		Typhimurium var. 5-			MLST.Salmonella_enterica.19					30333126	PRJNA183848	SAMN02766953											45		5029388	52.09	5102				Chicken Breast			United States	CT
590.16620	Salmonella enterica SRR1299421		590	WGS		Heidelberg			MLST.Salmonella_enterica.15					30333126	PRJNA183848	SAMN02766970											35		4861747	52.05	4910				Ground Turkey			United States	CT
590.16643	Salmonella enterica SRR1299423		590	WGS		Enteritidis			MLST.Salmonella_enterica.11					30333126	PRJNA183851	SAMN02640900											24		4690227	52.15	4735				Ground Turkey			United States	MD
590.16657	Salmonella enterica SRR1299428		590	WGS		Typhimurium var. 5-			MLST.Salmonella_enterica.19					30333126	PRJNA183848	SAMN02766959											61		5075384	52.09	5175				Chicken Breast			United States	CT
590.16672	Salmonella enterica SRR1299430		590	WGS		I 4,5,12:i:-			MLST.Salmonella_enterica.19					30333126	PRJNA183851	SAMN02640916											44		4908499	52.19	5015				Chicken Breast			United States	GA
590.16696	Salmonella enterica SRR1299431		590	WGS		Hadar			MLST.Salmonella_enterica.33					30333126	PRJNA183851	SAMN02640925											33		4733596	52.2	4738				Ground Turkey			United States	GA
590.16714	Salmonella enterica SRR1300553		590	WGS		Heidelberg			MLST.Salmonella_enterica.15					30333126	PRJNA183848	SAMN02766983											36		4859010	52.06	4911				Ground Turkey			United States	CT
590.16723	Salmonella enterica SRR1300555		590	WGS		Heidelberg								30333126	PRJNA183851	SAMN02640956											31		4768276	52.09	4798				Ground Turkey			United States	GA
590.16739	Salmonella enterica SRR1300558		590	WGS		Heidelberg			MLST.Salmonella_enterica.15					30333126	PRJNA183848	SAMN02766988											30		4777863	52.21	4823				Ground Turkey			United States	CT
590.16759	Salmonella enterica SRR1300564		590	WGS		Heidelberg			MLST.Salmonella_enterica.15					30333126	PRJNA183851	SAMN02640917											26		4757851	52.16	4794				Ground Turkey			United States	GA
590.16773	Salmonella enterica SRR1300595		590	WGS		Saintpaul			MLST.Salmonella_enterica.27					30333126	PRJNA183848	SAMN02766978											49		4822814	52.18	4871				Ground Turkey			United States	CT
590.16796	Salmonella enterica SRR1300597		590	WGS		Saintpaul			MLST.Salmonella_enterica.27					30333126	PRJNA183851	SAMN02640922											32		4897850	51.95	4937				Ground Turkey			United States	GA
590.16807	Salmonella enterica SRR1300604		590	WGS		Kentucky			MLST.Salmonella_enterica.152					30333126	PRJNA183848	SAMN02766982											49		4878749	51.99	4942				Chicken Breast			United States	CT
590.16824	Salmonella enterica SRR1300605		590	WGS		Heidelberg			MLST.Salmonella_enterica.15					30333126	PRJNA183848	SAMN02766990											30		4804622	52.12	4830				Ground Turkey			United States	CT
590.16846	Salmonella enterica SRR1300606		590	WGS		Saintpaul			MLST.Salmonella_enterica.45					30333126	PRJNA183851	SAMN02640906											18		4693863	52.24	4690				Ground Turkey			United States	TN
590.16862	Salmonella enterica SRR1300612		590	WGS		Heidelberg								30333126	PRJNA183848	SAMN02766986											32		4760221	52.07	4808				Chicken Breast			United States	CT
590.16881	Salmonella enterica SRR1300613		590	WGS		Heidelberg			MLST.Salmonella_enterica.15					30333126	PRJNA183848	SAMN02766989											37		4777054	52.21	4805				Ground Turkey			United States	CT
590.16894	Salmonella enterica SRR1300629		590	WGS		Berta			MLST.Salmonella_enterica.435					30333126	PRJNA183848	SAMN02766993											57		4770145	52.26	4780				Chicken Breast			United States	MN
590.16908	Salmonella enterica SRR1300634		590	WGS		Mbandaka			MLST.Salmonella_enterica.413					30333126	PRJNA183848	SAMN02766991											35		4748755	52.14	4778				Chicken Breast			United States	MN
590.16918	Salmonella enterica SRR1300638		590	WGS		Haardt			MLST.Salmonella_enterica.52					30333126	PRJNA183851	SAMN02640910											17		4770316	52.02	4780				Chicken Breast			United States	OR
590.16931	Salmonella enterica SRR1300640		590	WGS		Heidelberg			MLST.Salmonella_enterica.15					30333126	PRJNA183848	SAMN02766984											41		4862039	52.05	4907				Ground Turkey			United States	CT
590.16949	Salmonella enterica SRR1300645		590	WGS		Enteritidis			MLST.Salmonella_enterica.11					30333126	PRJNA183848	SAMN02766987											26		4696318	52.14	4731				Chicken Breast			United States	CT
590.16962	Salmonella enterica SRR1300649		590	WGS		Kentucky			MLST.Salmonella_enterica.152					30333126	PRJNA183848	SAMN02766981											45		4878750	51.99	4929				Chicken Breast			United States	CT
590.16973	Salmonella enterica SRR1300653		590	WGS		Haardt			MLST.Salmonella_enterica.52					30333126	PRJNA183851	SAMN02640913											24		4747170	52.1	4756				Chicken Breast			United States	OR
590.17004	Salmonella enterica SRR1300656		590	WGS		Saintpaul			MLST.Salmonella_enterica.27					30333126	PRJNA183851	SAMN02640954											39		4825435	52.17	4865				Ground Turkey			United States	GA
590.17019	Salmonella enterica SRR1300663		590	WGS		Saintpaul			MLST.Salmonella_enterica.27					30333126	PRJNA183848	SAMN02766979											49		4823523	52.18	4877				Ground Turkey			United States	CT
590.17028	Salmonella enterica SRR1300670		590	WGS		Mbandaka			MLST.Salmonella_enterica.413					30333126	PRJNA183848	SAMN02766992											56		4740827	52.15	4765				Chicken Breast			United States	MN
590.17047	Salmonella enterica SRR1300672		590	WGS		Schwarzengrund			MLST.Salmonella_enterica.96					30333126	PRJNA183851	SAMN02640957											47		5099711	51.74	5249				Ground Turkey			United States	GA
590.17075	Salmonella enterica SRR1300681		590	WGS		Heidelberg			MLST.Salmonella_enterica.15					30333126	PRJNA183851	SAMN02640921											35		4988008	51.85	5068				Ground Turkey			United States	GA
590.17089	Salmonella enterica SRR1300687		590	WGS		Saintpaul			MLST.Salmonella_enterica.27					30333126	PRJNA183851	SAMN02640955											42		4820992	52.18	4867				Ground Turkey			United States	GA
590.17102	Salmonella enterica SRR1300722		590	WGS		Saintpaul			MLST.Salmonella_enterica.27					30333126	PRJNA183848	SAMN02766980											51		4824192	52.18	4882				Ground Turkey			United States	CT
590.17108	Salmonella enterica SRR1300726		590	WGS		Kentucky			MLST.Salmonella_enterica.152					30333126	PRJNA183848	SAMN02766985											54		4881068	51.99	4947				Chicken Breast			United States	CT
590.17130	Salmonella enterica SRR1300733		590	WGS		Schwarzengrund			MLST.Salmonella_enterica.96					30333126	PRJNA183851	SAMN02640923											22		4602534	52.13	4600				Ground Turkey			United States	GA
590.17165	Salmonella enterica SRR1333866		590	WGS		Kentucky								30333126	PRJNA183848	SAMN02767000											53		4891038	51.98	4985				Chicken Breast			United States	MN
590.17283	Salmonella enterica SRR1333870		590	WGS		Kentucky								30333126	PRJNA183848	SAMN02766998											56		4896637	51.98	4983				Chicken Breast			United States	MN
590.17292	Salmonella enterica SRR1333871		590	WGS		Hadar			MLST.Salmonella_enterica.33					30333126	PRJNA183848	SAMN02767004											30		4726448	52.21	4728				Ground Turkey			United States	MN
590.17300	Salmonella enterica SRR1333872		590	WGS		Heidelberg			MLST.Salmonella_enterica.15					30333126	PRJNA183848	SAMN02767014											29		4755001	52.08	4779				Chicken Breast			United States	MN
590.17310	Salmonella enterica SRR1333879		590	WGS		Hadar			MLST.Salmonella_enterica.33					30333126	PRJNA183848	SAMN02767005											36		4676108	52.25	4647				Ground Turkey			United States	MN
590.17316	Salmonella enterica SRR1333880		590	WGS		Heidelberg			MLST.Salmonella_enterica.15					30333126	PRJNA183848	SAMN02767017											26		4763006	52.07	4794				Chicken Breast			United States	MN
590.17322	Salmonella enterica SRR1333881		590	WGS		Heidelberg			MLST.Salmonella_enterica.15					30333126	PRJNA183848	SAMN02767019											29		4764772	52.08	4791				Chicken Breast			United States	MN
590.17325	Salmonella enterica SRR1333886		590	WGS		Reading			MLST.Salmonella_enterica.412					30333126	PRJNA183848	SAMN02767010											32		4571937	52.18	4572				Ground Turkey			United States	MN
590.17327	Salmonella enterica SRR1334129		590	WGS		Hadar			MLST.Salmonella_enterica.412					30333126	PRJNA183848	SAMN02767024											29		4572877	52.18	4560				Ground Turkey			United States	MN
590.17331	Salmonella enterica SRR1334131		590	WGS		Berta			MLST.Salmonella_enterica.435					30333126	PRJNA183848	SAMN02766994											40		4769037	52.25	4791				Chicken Breast			United States	MN
590.17337	Salmonella enterica SRR1334132		590	WGS		Reading			MLST.Salmonella_enterica.412					30333126	PRJNA183848	SAMN02766995											29		4574326	52.17	4565				Ground Turkey			United States	MN
590.17341	Salmonella enterica SRR1334137		590	WGS		Kentucky			MLST.Salmonella_enterica.152					30333126	PRJNA183848	SAMN02767018											52		5009825	51.93	5101				Chicken Breast			United States	MN
590.17348	Salmonella enterica SRR1334138		590	WGS		Heidelberg			MLST.Salmonella_enterica.15					30333126	PRJNA183848	SAMN02767021											27		4763157	52.07	4794				Chicken Breast			United States	MN
590.17355	Salmonella enterica SRR1334223		590	WGS		Kentucky								30333126	PRJNA183848	SAMN02767008											64		4882667	51.99	4946				Chicken Breast			United States	MN
590.17363	Salmonella enterica SRR1334224		590	WGS		Heidelberg			MLST.Salmonella_enterica.15					30333126	PRJNA183848	SAMN02767012											35		4758992	52.08	4806				Chicken Breast			United States	MN
590.17368	Salmonella enterica SRR1334225		590	WGS		Kentucky			MLST.Salmonella_enterica.152					30333126	PRJNA183848	SAMN02767016											50		4885231	51.99	4948				Chicken Breast			United States	MN
590.17373	Salmonella enterica SRR1334288		590	WGS		Reading			MLST.Salmonella_enterica.412					30333126	PRJNA183848	SAMN02767011											31		4572296	52.17	4560				Ground Turkey			United States	MN
590.17378	Salmonella enterica SRR1334372		590	WGS		Kentucky			MLST.Salmonella_enterica.152					30333126	PRJNA183848	SAMN02767007											59		4884149	51.99	4924				Chicken Breast			United States	MN
590.17382	Salmonella enterica SRR1334376		590	WGS		Kentucky			MLST.Salmonella_enterica.152					30333126	PRJNA183848	SAMN02766997											60		4925551	51.95	5015				Ground Turkey			United States	MN
590.17385	Salmonella enterica SRR1334378		590	WGS		Reading			MLST.Salmonella_enterica.412					30333126	PRJNA183848	SAMN02767009											37		4572552	52.17	4564				Ground Turkey			United States	MN
590.17387	Salmonella enterica SRR1334379		590	WGS		Heidelberg			MLST.Salmonella_enterica.33					30333126	PRJNA183848	SAMN02767023											36		4676074	52.25	4650				Ground Turkey			United States	MN
590.17390	Salmonella enterica SRR1334482		590	WGS		Heidelberg								30333126	PRJNA183848	SAMN02767002											46		4855937	52.08	4923				Ground Turkey			United States	MN
590.17394	Salmonella enterica SRR1334486		590	WGS		Heidelberg			MLST.Salmonella_enterica.15					30333126	PRJNA183848	SAMN02767013											33		4756564	52.08	4785				Chicken Breast			United States	MN
590.17398	Salmonella enterica SRR1334559		590	WGS		Hadar			MLST.Salmonella_enterica.33					30333126	PRJNA183848	SAMN02766996											40		4728019	52.18	4746				Ground Turkey			United States	MN
590.17400	Salmonella enterica SRR1334637		590	WGS		Kentucky			MLST.Salmonella_enterica.152					30333126	PRJNA183848	SAMN02767006											58		4883119	51.99	4945				Chicken Breast			United States	MN
590.17403	Salmonella enterica SRR1334638		590	WGS		Kentucky			MLST.Salmonella_enterica.152					30333126	PRJNA183848	SAMN02767015											46		4882086	51.99	4942				Chicken Breast			United States	MN
590.17407	Salmonella enterica SRR1334639		590	WGS		Heidelberg			MLST.Salmonella_enterica.15					30333126	PRJNA183848	SAMN02767022											29		4901085	52.08	4978				Ground Turkey			United States	MN
590.17410	Salmonella enterica SRR1334672		590	WGS		Hadar			MLST.Salmonella_enterica.33					30333126	PRJNA183848	SAMN02767003											32		4724177	52.21	4729				Ground Turkey			United States	MN
590.17413	Salmonella enterica SRR1334673		590	WGS		Heidelberg			MLST.Salmonella_enterica.15					30333126	PRJNA183848	SAMN02767020											26		4763388	52.08	4786				Chicken Breast			United States	MN
590.17417	Salmonella enterica SRR1334784		590	WGS		Kentucky								30333126	PRJNA183848	SAMN02766999											51		4893170	51.98	4977				Chicken Breast			United States	MN
590.17422	Salmonella enterica SRR1334785		590	WGS		Saintpaul			MLST.Salmonella_enterica.27					30333126	PRJNA183848	SAMN02767001											42		4877704	51.96	4921				Ground Turkey			United States	MN
590.17424	Salmonella enterica SRR1334789		590	WGS		Reading			MLST.Salmonella_enterica.412					30333126	PRJNA183848	SAMN02767025											30		4577952	52.16	4556				Ground Turkey			United States	NM
590.17430	Salmonella enterica SRR1363276		590	WGS		Kentucky								30333126	PRJNA183848	SAMN02767036											50		4913286	51.97	4975				Chicken Breast			United States	NY
590.17431	Salmonella enterica SRR1363277		590	WGS		Reading			MLST.Salmonella_enterica.412					30333126	PRJNA183851	SAMN02640964											23		4572862	52.17	4546				Ground Beef			United States	MN
590.17436	Salmonella enterica SRR1363278		590	WGS		Reading			MLST.Salmonella_enterica.412					30333126	PRJNA183848	SAMN02767027											49		4573686	52.18	4561				Ground Turkey			United States	NM
590.17439	Salmonella enterica SRR1363279		590	WGS		Kentucky			MLST.Salmonella_enterica.152					30333126	PRJNA183848	SAMN02767037											59		5009020	51.93	5087				Chicken Breast			United States	NY
590.17442	Salmonella enterica SRR1363281		590	WGS		Kentucky			MLST.Salmonella_enterica.152					30333126	PRJNA183851	SAMN02640959											44		4881249	51.99	4947				Chicken Breast			United States	MN
590.17447	Salmonella enterica SRR1363282		590	WGS		Reading			MLST.Salmonella_enterica.412					30333126	PRJNA183851	SAMN02640965											23		4573453	52.17	4541				Ground Beef			United States	MN
590.17448	Salmonella enterica SRR1363283		590	WGS		Kentucky			MLST.Salmonella_enterica.152					30333126	PRJNA183848	SAMN02767030											63		5021188	51.91	5110				Chicken Breast			United States	NM
590.17452	Salmonella enterica SRR1363285		590	WGS		Reading			MLST.Salmonella_enterica.412					30333126	PRJNA183851	SAMN02640967											25		4576466	52.16	4550				Ground Beef			United States	MN
590.17454	Salmonella enterica SRR1363286		590	WGS		Reading			MLST.Salmonella_enterica.412					30333126	PRJNA183851	SAMN02640973											23		4630234	52.05	4653				Ground Turkey			United States	TN
590.17459	Salmonella enterica SRR1363287		590	WGS		Reading			MLST.Salmonella_enterica.412					30333126	PRJNA183848	SAMN02767029											86		4567849	52.22	4541				Ground Turkey			United States	NM
590.17464	Salmonella enterica SRR1363289		590	WGS		Heidelberg			MLST.Salmonella_enterica.15					30333126	PRJNA183851	SAMN02640972											26		4757998	52.08	4784				Chicken Breast			United States	TN
590.17467	Salmonella enterica SRR1363291		590	WGS		Agona			MLST.Salmonella_enterica.13					30333126	PRJNA183848	SAMN02767041											51		4870915	51.96	4950				Pork Chop			United States	NY
590.17471	Salmonella enterica SRR1363297		590	WGS		Saintpaul			MLST.Salmonella_enterica.27					30333126	PRJNA183848	SAMN02767033											39		4810046	52.05	4853				Ground Turkey			United States	NM
590.17474	Salmonella enterica SRR1363299		590	WGS		Dublin			MLST.Salmonella_enterica.10					30333126	PRJNA183851	SAMN02640962											27		4947702	52.1	5094				Ground Beef			United States	MN
590.17478	Salmonella enterica SRR1363301		590	WGS		Heidelberg			MLST.Salmonella_enterica.15					30333126	PRJNA183848	SAMN02767031											29		5010564	52.09	5124				Ground Turkey			United States	NM
590.17480	Salmonella enterica SRR1363303		590	WGS		Reading			MLST.Salmonella_enterica.412					30333126	PRJNA183851	SAMN02640963											23		4574709	52.17	4554				Ground Beef			United States	MN
590.17483	Salmonella enterica SRR1363307		590	WGS		Kentucky			MLST.Salmonella_enterica.152					30333126	PRJNA183851	SAMN02640960											46		4883479	51.99	4952				Chicken Breast			United States	MN
590.17485	Salmonella enterica SRR1363308		590	WGS		Reading			MLST.Salmonella_enterica.412					30333126	PRJNA183851	SAMN02640966											23		4573263	52.17	4546				Ground Beef			United States	MN
590.17486	Salmonella enterica SRR1363310		590	WGS		Reading			MLST.Salmonella_enterica.412					30333126	PRJNA183848	SAMN02767028											30		4573480	52.17	4556				Ground Turkey			United States	NM
590.17488	Salmonella enterica SRR1363311		590	WGS		Muenchen			MLST.Salmonella_enterica.83					30333126	PRJNA183851	SAMN02640969											25		4720214	52.12	4703				Ground Beef			United States	TN
590.17492	Salmonella enterica SRR1363313		590	WGS		Reading			MLST.Salmonella_enterica.412					30333126	PRJNA183848	SAMN02767026											31		4574267	52.17	4561				Ground Turkey			United States	NM
590.17495	Salmonella enterica SRR1363314		590	WGS		Saintpaul			MLST.Salmonella_enterica.27					30333126	PRJNA183848	SAMN02767032											40		4806091	52.04	4838				Ground Turkey			United States	NM
590.17497	Salmonella enterica SRR1363315		590	WGS		Kentucky			MLST.Salmonella_enterica.198					30333126	PRJNA183851	SAMN02640968											39		5306629	51.78	5456				Ground Turkey			United States	TN
590.17498	Salmonella enterica SRR1363316		590	WGS		Hadar			MLST.Salmonella_enterica.33					30333126	PRJNA183851	SAMN02640974											30		4720392	52.19	4713				Ground Turkey			United States	TN
590.17500	Salmonella enterica SRR1363326		590	WGS		Heidelberg			MLST.Salmonella_enterica.15					30333126	PRJNA183848	SAMN02767035											29		4752953	52.08	4780				Chicken Breast			United States	NM
590.17502	Salmonella enterica SRR1363328		590	WGS		Kentucky			MLST.Salmonella_enterica.152					30333126	PRJNA183851	SAMN02640961											47		4882700	51.99	4950				Chicken Breast			United States	MN
590.17504	Salmonella enterica SRR1363330		590	WGS		Schwarzengrund			MLST.Salmonella_enterica.96					30333126	PRJNA183848	SAMN02767034											34		4629985	52.15	4639				Chicken Breast			United States	NM
590.17505	Salmonella enterica SRR1363331		590	WGS		Typhimurium			MLST.Salmonella_enterica.19					30333126	PRJNA183848	SAMN02767038											64		4965918	52.11	5088				Pork Chop			United States	NY
590.17507	Salmonella enterica SRR1363339		590	WGS		Kentucky			MLST.Salmonella_enterica.152					30333126	PRJNA183851	SAMN02640971											44		4911368	51.97	4968				Chicken Breast			United States	TN
590.17509	Salmonella enterica SRR1363342		590	WGS		Kentucky			MLST.Salmonella_enterica.152					30333126	PRJNA183848	SAMN02767039											63		5006528	51.93	5103				Chicken Breast			United States	NY
590.17511	Salmonella enterica SRR1363345		590	WGS		Heidelberg			MLST.Salmonella_enterica.15					30333126	PRJNA183851	SAMN02640970											25		4874477	52.03	4925				Chicken Breast			United States	TN
590.17513	Salmonella enterica SRR1363348		590	WGS		Typhimurium var. 5-			MLST.Salmonella_enterica.19					30333126	PRJNA183848	SAMN02767040											61		5079218	52.08	5182				Chicken Breast			United States	NY
590.17515	Salmonella enterica SRR1448877		590	WGS		Hadar			MLST.Salmonella_enterica.33					30333126	PRJNA183851	SAMN02640975											36		4718676	52.19	4711				Ground Turkey			United States	TN
590.17517	Salmonella enterica SRR1448884		590	WGS		Typhimurium var. Copenhagen			MLST.Salmonella_enterica.19					30333126	PRJNA183851	SAMN02640931											92		5083885	51.96	5225				Chicken Breast			United States	MD
590.17520	Salmonella enterica SRR1514699		590	WGS		Saintpaul			MLST.Salmonella_enterica.27					30333126	PRJNA183850	SAMN02777644											57		4936381	52.14	5009				Ground Turkey			United States	CT
590.17521	Salmonella enterica SRR1514700		590	WGS		Kentucky			MLST.Salmonella_enterica.152					30333126	PRJNA183848	SAMN02767045											52		4913334	51.97	4968				Chicken Breast			United States	NY
590.17523	Salmonella enterica SRR1514713		590	WGS		Saintpaul			MLST.Salmonella_enterica.27					30333126	PRJNA183850	SAMN02777648											81		4901482	52.17	4966				Ground Turkey			United States	MD
590.17525	Salmonella enterica SRR1514719		590	WGS		Kentucky			MLST.Salmonella_enterica.152					30333126	PRJNA183848	SAMN02767042											63		5008468	51.93	5100				Chicken Breast			United States	NY
590.17527	Salmonella enterica SRR1514721		590	WGS		Newport			MLST.Salmonella_enterica.45					30333126	PRJNA183850	SAMN02777647											38		4894743	52.18	4969				Ground Beef			United States	MD
590.17529	Salmonella enterica SRR1514723		590	WGS		Senftenberg			MLST.Salmonella_enterica.14					30333126	PRJNA183850	SAMN02777641											38		4862034	52.01	4915				Ground Turkey			United States	CT
590.17531	Salmonella enterica SRR1514724		590	WGS		Newport			MLST.Salmonella_enterica.45					30333126	PRJNA183850	SAMN02777646											34		4962657	52.09	5072				Pork Chop			United States	MD
590.17533	Salmonella enterica SRR1514740		590	WGS		Typhimurium			MLST.Salmonella_enterica.19					30333126	PRJNA183848	SAMN02767043											44		4869060	52.24	4934				Chicken Breast			United States	NY
590.17535	Salmonella enterica SRR1514742		590	WGS		Heidelberg			MLST.Salmonella_enterica.15					30333126	PRJNA183850	SAMN02777643											53		5099052	51.88	5219				Chicken Breast			United States	TN
590.17537	Salmonella enterica SRR1514746		590	WGS		Muenster			MLST.Salmonella_enterica.321					30333126	PRJNA183850	SAMN02777642											34		4980957	51.81	5099				Ground Turkey			United States	CT
590.17538	Salmonella enterica SRR1514750		590	WGS		Typhimurium var. 5-			MLST.Salmonella_enterica.19					30333126	PRJNA183848	SAMN02767044											45		4968230	52.12	5042				Chicken Breast			United States	NY
590.17540	Salmonella enterica SRR1514768		590	WGS		Newport			MLST.Salmonella_enterica.45					30333126	PRJNA183850	SAMN02777645											31		4965277	52.08	5069				Ground Turkey			United States	MD
590.17544	Salmonella enterica SRR1521518		590	WGS		Heidelberg			MLST.Salmonella_enterica.15					30333126	PRJNA183851	SAMN02782510											24		4784162	52.05	4800				Chicken Breast			United States	OR
590.12649	Salmonella enterica SRR1521524		590	WGS		Heidelberg			MLST.Salmonella_enterica.15					30333126	PRJNA183851	SAMN02782512											26		4783489	52.05	4810				Chicken Breast			United States	OR
590.12964	Salmonella enterica SRR1521525		590	WGS		Heidelberg								30333126	PRJNA183851	SAMN02782519											34		4861091	52.06	4907				Pork Chop			United States	OR
590.13015	Salmonella enterica SRR1521559		590	WGS		Kentucky			MLST.Salmonella_enterica.152					30333126	PRJNA183851	SAMN02782513											49		4882498	51.99	4959				Chicken Breast			United States	OR
590.13052	Salmonella enterica SRR1521569		590	WGS		Kentucky			MLST.Salmonella_enterica.152					30333126	PRJNA183851	SAMN02782511											50		4848646	52.01	4912				Chicken Breast			United States	OR
590.13080	Salmonella enterica SRR1521571		590	WGS		Heidelberg			MLST.Salmonella_enterica.15					30333126	PRJNA183851	SAMN02782508											27		4786409	52.05	4817				Chicken Breast			United States	OR
590.13106	Salmonella enterica SRR1521576		590	WGS		Heidelberg			MLST.Salmonella_enterica.15					30333126	PRJNA183851	SAMN02782520											35		4861787	52.05	4900				Pork Chop			United States	OR
590.13129	Salmonella enterica SRR1521578		590	WGS		Heidelberg			MLST.Salmonella_enterica.15					30333126	PRJNA183851	SAMN02782522											29		4875318	52.16	4941				Ground Turkey			United States	CO
590.13151	Salmonella enterica SRR1521581		590	WGS		Schwarzengrund			MLST.Salmonella_enterica.96					30333126	PRJNA183851	SAMN02782515											31		4626416	52.14	4636				Chicken Breast			United States	OR
590.13171	Salmonella enterica SRR1521586		590	WGS		Heidelberg			MLST.Salmonella_enterica.15					30333126	PRJNA183851	SAMN02782509											29		4784462	52.05	4823				Chicken Breast			United States	OR
590.13181	Salmonella enterica SRR1521589		590	WGS		Heidelberg			MLST.Salmonella_enterica.15					30333126	PRJNA183851	SAMN02782507											25		4784046	52.05	4803				Chicken Breast			United States	OR
590.13205	Salmonella enterica SRR1521594		590	WGS		Schwarzengrund			MLST.Salmonella_enterica.96					30333126	PRJNA183851	SAMN02782514											28		4627406	52.14	4632				Chicken Breast			United States	OR
590.13221	Salmonella enterica SRR1521597		590	WGS		Heidelberg			MLST.Salmonella_enterica.15					30333126	PRJNA183851	SAMN02782517											33		4862372	52.06	4898				Ground Turkey			United States	OR
590.13250	Salmonella enterica SRR1525263		590	WGS		Brandenburg			MLST.Salmonella_enterica.65					30333126	PRJNA183850	SAMN02777651											26		4737528	52.17	4740				Pork Chop			United States	CA
590.13256	Salmonella enterica SRR1525265		590	WGS		Heidelberg			MLST.Salmonella_enterica.15					30333126	PRJNA183850	SAMN02777652											27		4873019	52.02	4922				Chicken Breast			United States	CA
590.13275	Salmonella enterica SRR1525267		590	WGS		Heidelberg			MLST.Salmonella_enterica.15					30333126	PRJNA183850	SAMN02777656											30		4763199	52.08	4796				Chicken Breast			United States	OR
590.13291	Salmonella enterica SRR1525269		590	WGS		Newport			MLST.Salmonella_enterica.45					30333126	PRJNA183850	SAMN02777653											39		5027391	52.12	5152				Ground Beef			United States	CA
590.13300	Salmonella enterica SRR1525270		590	WGS		Hadar			MLST.Salmonella_enterica.33					30333126	PRJNA183850	SAMN02777654											32		4722838	52.19	4716				Ground Turkey			United States	TN
590.13309	Salmonella enterica SRR1525272		590	WGS		Reading			MLST.Salmonella_enterica.412					30333126	PRJNA183850	SAMN02777655											22		4573201	52.17	4557				Ground Turkey			United States	TN
590.13332	Salmonella enterica SRR1525275		590	WGS		Heidelberg			MLST.Salmonella_enterica.15					30333126	PRJNA183850	SAMN02777649											36		5097440	51.87	5206				Ground Turkey			United States	GA
590.13337	Salmonella enterica SRR1525277		590	WGS		Saintpaul			MLST.Salmonella_enterica.27					30333126	PRJNA183850	SAMN02777650											44		4823920	52.18	4864				Ground Turkey			United States	GA
590.13341	Salmonella enterica SRR1528470		590	WGS		Heidelberg			MLST.Salmonella_enterica.15					30333126	PRJNA183851	SAMN02782523											25		4783167	52.08	4832				Ground Turkey			United States	CO
590.13382	Salmonella enterica SRR1528472		590	WGS		Hadar			MLST.Salmonella_enterica.33					30333126	PRJNA183847	SAMN02894024											42		4881132	52.17	4925				Ground Turkey			United States	GA
590.13405	Salmonella enterica SRR1528473		590	WGS		Hadar			MLST.Salmonella_enterica.33					30333126	PRJNA183847	SAMN02894025											41		4781973	52.16	4816				Ground Turkey			United States	GA
590.13414	Salmonella enterica SRR1528478		590	WGS		I 4,12:d:-			MLST.Salmonella_enterica.279					30333126	PRJNA183847	SAMN02894082											62		5099118	51.63	5258				Ground Turkey			United States	MD
590.13425	Salmonella enterica SRR1528479		590	WGS		Minnesota			MLST.Salmonella_enterica.548					30333126	PRJNA183847	SAMN02894130											33		4689607	52.23	4730				Ground Beef			United States	CT
590.13443	Salmonella enterica SRR1528480		590	WGS		Newport			MLST.Salmonella_enterica.45					30333126	PRJNA183847	SAMN02894140											17		4729287	52.21	4729				Ground Turkey			United States	CO
590.13449	Salmonella enterica SRR1528481		590	WGS		Typhimurium			MLST.Salmonella_enterica.19					30333126	PRJNA183847	SAMN02894176											49		5070802	52.09	5180				Chicken Breast			United States	CT
590.13454	Salmonella enterica SRR1528483		590	WGS		Typhimurium			MLST.Salmonella_enterica.19					30333126	PRJNA183847	SAMN02894178											43		4902743	52.15	5004				Chicken Breast			United States	GA
590.13477	Salmonella enterica SRR1528486		590	WGS		Heidelberg			MLST.Salmonella_enterica.15					30333126	PRJNA183851	SAMN02782524											45		5162165	51.86	5303				Ground Turkey			United States	GA
590.13504	Salmonella enterica SRR1528487		590	WGS		Kentucky			MLST.Salmonella_enterica.152					30333126	PRJNA183851	SAMN02782531											48		4883849	51.99	4954				Chicken Breast			United States	GA
590.13530	Salmonella enterica SRR1528488		590	WGS		Heidelberg			MLST.Salmonella_enterica.15					30333126	PRJNA183847	SAMN02894050											24		4779016	52.14	4815				Chicken Breast			United States	MD
590.13550	Salmonella enterica SRR1528493		590	WGS		Agona			MLST.Salmonella_enterica.13					30333126	PRJNA183851	SAMN02782528											44		4805387	52.01	4869				Ground Turkey			United States	GA
590.13606	Salmonella enterica SRR1528495		590	WGS		Reading			MLST.Salmonella_enterica.412					30333126	PRJNA183851	SAMN02782534											20		4572331	52.17	4558				Ground Turkey			United States	GA
590.13628	Salmonella enterica SRR1528505		590	WGS		Newport			MLST.Salmonella_enterica.118					30333126	PRJNA183851	SAMN02782525											30		4711667	52.22	4734				Ground Turkey			United States	GA
590.13640	Salmonella enterica SRR1528506		590	WGS		Newport			MLST.Salmonella_enterica.118					30333126	PRJNA183851	SAMN02782526											27		4711503	52.22	4719				Ground Turkey			United States	GA
590.13663	Salmonella enterica SRR1528507		590	WGS		Heidelberg			MLST.Salmonella_enterica.15					30333126	PRJNA183847	SAMN02894039											32		4932221	52.15	5009				Ground Turkey			United States	GA
590.13683	Salmonella enterica SRR1528508		590	WGS		Typhimurium			MLST.Salmonella_enterica.19					30333126	PRJNA183847	SAMN02894174											44		4928307	52.12	5018				Chicken Breast			United States	CT
590.13689	Salmonella enterica SRR1528511		590	WGS		Kentucky			MLST.Salmonella_enterica.152					30333126	PRJNA183851	SAMN02782532											44		4913695	51.97	4952				Chicken Breast			United States	GA
590.13715	Salmonella enterica SRR1528512		590	WGS		Anatum			MLST.Salmonella_enterica.64					30333126	PRJNA183847	SAMN02893999											43		4860995	52.16	4957				Pork Chop			United States	GA
590.13747	Salmonella enterica SRR1528516		590	WGS		Saintpaul								30333126	PRJNA183851	SAMN02782538											44		4824234	52.17	4880				Ground Turkey			United States	GA
590.13758	Salmonella enterica SRR1528520		590	WGS		Heidelberg			MLST.Salmonella_enterica.15					30333126	PRJNA183851	SAMN02782533											37		5093559	51.86	5210				Ground Turkey			United States	GA
590.13786	Salmonella enterica SRR1528521		590	WGS		Heidelberg			MLST.Salmonella_enterica.15					30333126	PRJNA183851	SAMN02782537											25		4710967	52.17	4736				Ground Turkey			United States	GA
590.13811	Salmonella enterica SRR1528524		590	WGS		Heidelberg			MLST.Salmonella_enterica.15					30333126	PRJNA183851	SAMN02782527											35		5092828	51.86	5205				Ground Turkey			United States	GA
590.13860	Salmonella enterica SRR1528526		590	WGS		Typhimurium			MLST.Salmonella_enterica.19					30333126	PRJNA183847	SAMN02894179											43		4966759	52.15	5070				Ground Turkey			United States	GA
590.13880	Salmonella enterica SRR1528529		590	WGS		Saintpaul			MLST.Salmonella_enterica.27					30333126	PRJNA183851	SAMN02782530											39		4899024	51.95	4937				Ground Turkey			United States	GA
590.13918	Salmonella enterica SRR1528530		590	WGS		Heidelberg			MLST.Salmonella_enterica.15					30333126	PRJNA183847	SAMN02894035											41		5099776	51.85	5216				Ground Turkey			United States	CO
590.13980	Salmonella enterica SRR1528536		590	WGS		Senftenberg			MLST.Salmonella_enterica.14					30333126	PRJNA183847	SAMN02894166											50		4907750	51.97	5005				Ground Turkey			United States	GA
590.13996	Salmonella enterica SRR1534819		590	WGS		Kentucky			MLST.Salmonella_enterica.152					30333126	PRJNA183847	SAMN02894119											61		4994345	51.93	5098				Chicken Breast			United States	MN
590.14008	Salmonella enterica SRR1534823		590	WGS		Senftenberg			MLST.Salmonella_enterica.14					30333126	PRJNA183847	SAMN02894167											57		4935515	51.97	5048				Ground Turkey			United States	MN
590.14018	Salmonella enterica SRR1534824		590	WGS		Thompson			MLST.Salmonella_enterica.26					30333126	PRJNA183847	SAMN02894170											26		5076170	52.16	5135				Ground Turkey			United States	MN
590.14025	Salmonella enterica SRR1534841		590	WGS		Kentucky			MLST.Salmonella_enterica.152					30333126	PRJNA183847	SAMN02894113											49		5024668	51.91	5102				Chicken Breast			United States	MN
590.14033	Salmonella enterica SRR1534876		590	WGS		Reading			MLST.Salmonella_enterica.412					30333126	PRJNA183847	SAMN02894144											22		4573357	52.17	4553				Ground Turkey			United States	MN
590.14056	Salmonella enterica SRR1534878		590	WGS		Brandenburg			MLST.Salmonella_enterica.65					30333126	PRJNA183847	SAMN02894005											23		4641734	52.19	4641				Ground Turkey			United States	MN
590.14069	Salmonella enterica SRR1534879		590	WGS		Kentucky			MLST.Salmonella_enterica.152					30333126	PRJNA183847	SAMN02894114											42		4881386	51.99	4933				Chicken Breast			United States	MN
590.14078	Salmonella enterica SRR1534880		590	WGS		Kentucky			MLST.Salmonella_enterica.152					30333126	PRJNA183847	SAMN02894122											48		4865216	52	4925				Chicken Breast			United States	MN
590.14096	Salmonella enterica SRR1534881		590	WGS		Kentucky			MLST.Salmonella_enterica.152					30333126	PRJNA183847	SAMN02894121											50		4882198	51.99	4951				Chicken Breast			United States	MN
590.17772	Salmonella enterica SRR1534885		590	WGS		Heidelberg			MLST.Salmonella_enterica.15					30333126	PRJNA183847	SAMN02894062											27		4873567	51.97	4945				Chicken Breast			United States	MN
590.17800	Salmonella enterica SRR1534888		590	WGS		Heidelberg			MLST.Salmonella_enterica.15					30333126	PRJNA183847	SAMN02894063											26		4872723	51.98	4943				Chicken Breast			United States	MN
590.14134	Salmonella enterica SRR1534892		590	WGS		Kentucky			MLST.Salmonella_enterica.152					30333126	PRJNA183847	SAMN02894117											46		4915759	51.97	4959				Chicken Breast			United States	MN
590.17879	Salmonella enterica SRR1534896		590	WGS		Kentucky			MLST.Salmonella_enterica.152					30333126	PRJNA183847	SAMN02894120											46		4912857	51.97	4961				Chicken Breast			United States	MN
590.14162	Salmonella enterica SRR1534903		590	WGS		Saintpaul			MLST.Salmonella_enterica.27					30333126	PRJNA183847	SAMN02894153											28		4803335	52.17	4828				Ground Turkey			United States	MN
590.14183	Salmonella enterica SRR1534908		590	WGS		I 4,5,12:i:-			MLST.Salmonella_enterica.19					30333126	PRJNA183847	SAMN02894087											39		4871810	52.2	4942				Chicken Breast			United States	MN
590.14202	Salmonella enterica SRR1534912		590	WGS		Heidelberg			MLST.Salmonella_enterica.15					30333126	PRJNA183847	SAMN02894064											37		5094642	51.86	5205				Ground Turkey			United States	MN
590.14223	Salmonella enterica SRR1544144		590	WGS		Heidelberg			MLST.Salmonella_enterica.15					30333126	PRJNA183851	SAMN02782477											38		4988474	51.85	5078				Ground Turkey			United States	NY
590.14248	Salmonella enterica SRR1544145		590	WGS		Heidelberg			MLST.Salmonella_enterica.15					30333126	PRJNA183851	SAMN02782491											25		4787539	52.05	4816				Chicken Breast			United States	OR
590.14264	Salmonella enterica SRR1544152		590	WGS		Hadar			MLST.Salmonella_enterica.33					30333126	PRJNA183851	SAMN02782481											44		4847971	52.14	4915				Ground Turkey			United States	NY
590.14289	Salmonella enterica SRR1544161		590	WGS		Muenster			MLST.Salmonella_enterica.321					30333126	PRJNA183851	SAMN02782500											36		4770546	52.1	4854				Ground Beef			United States	OR
590.14307	Salmonella enterica SRR1544168		590	WGS		Kentucky			MLST.Salmonella_enterica.152					30333126	PRJNA183851	SAMN02782479											61		5009306	51.93	5090				Chicken Breast			United States	NY
590.14338	Salmonella enterica SRR1544174		590	WGS		Heidelberg			MLST.Salmonella_enterica.15					30333126	PRJNA183851	SAMN02782496											24		4790929	52.04	4819				Chicken Breast			United States	OR
590.14363	Salmonella enterica SRR1544176		590	WGS		Kentucky			MLST.Salmonella_enterica.152					30333126	PRJNA183851	SAMN02782478											55		5004209	51.93	5104				Chicken Breast			United States	NY
590.14387	Salmonella enterica SRR1544177		590	WGS		Hadar			MLST.Salmonella_enterica.33					30333126	PRJNA183851	SAMN02782487											39		4687102	52.24	4652				Chicken Breast			United States	OR
590.14405	Salmonella enterica SRR1544182		590	WGS		Saintpaul			MLST.Salmonella_enterica.27					30333126	PRJNA183851	SAMN02782474											56		4823189	52.18	4878				Ground Turkey			United States	NY
590.14413	Salmonella enterica SRR1544192		590	WGS		Hadar			MLST.Salmonella_enterica.33					30333126	PRJNA183851	SAMN02782504											34		4679654	52.25	4648				Chicken Breast			United States	OR
590.14435	Salmonella enterica SRR1544198		590	WGS		Typhimurium			MLST.Salmonella_enterica.19					30333126	PRJNA183851	SAMN02782469											47		5069275	52.08	5175				Chicken Breast			United States	NY
590.14453	Salmonella enterica SRR1544207		590	WGS		Agona			MLST.Salmonella_enterica.13					30333126	PRJNA183851	SAMN02782482											36		4975730	51.99	5071				Ground Turkey			United States	NY
590.14472	Salmonella enterica SRR1544208		590	WGS		Newport			MLST.Salmonella_enterica.45					30333126	PRJNA183851	SAMN02782495											37		5004004	52.09	5139				Ground Beef			United States	OR
590.14492	Salmonella enterica SRR1544213		590	WGS		Heidelberg			MLST.Salmonella_enterica.15					30333126	PRJNA183851	SAMN02782468											39		4988011	51.85	5069				Pork Chop			United States	NY
590.14513	Salmonella enterica SRR1544229		590	WGS		Typhimurium			MLST.Salmonella_enterica.19					30333126	PRJNA183851	SAMN02782480											44		5065205	52.08	5170				Chicken Breast			United States	NY
590.14542	Salmonella enterica SRR1544231		590	WGS		Heidelberg			MLST.Salmonella_enterica.15					30333126	PRJNA183851	SAMN02782493											28		4927376	52.05	4995				Chicken Breast			United States	OR
590.14566	Salmonella enterica SRR1544237		590	WGS		Schwarzengrund			MLST.Salmonella_enterica.96					30333126	PRJNA183851	SAMN02782465											48		5096098	51.74	5247				Ground Turkey			United States	NY
590.14592	Salmonella enterica SRR1544238		590	WGS		Saintpaul			MLST.Salmonella_enterica.27					30333126	PRJNA183851	SAMN02782483											46		4808346	52.16	4862				Ground Turkey			United States	NY
590.14605	Salmonella enterica SRR1544239		590	WGS		Typhimurium			MLST.Salmonella_enterica.19					30333126	PRJNA183851	SAMN02782484											40		5101983	52.08	5227				Chicken Breast			United States	NY
590.14622	Salmonella enterica SRR1544246		590	WGS		Saintpaul			MLST.Salmonella_enterica.27					30333126	PRJNA183851	SAMN02782485											45		4831721	52.17	4896				Ground Turkey			United States	OR
590.14639	Salmonella enterica SRR1544250		590	WGS		Hadar			MLST.Salmonella_enterica.33					30333126	PRJNA183851	SAMN02782506											37		4683386	52.24	4647				Chicken Breast			United States	OR
590.14656	Salmonella enterica SRR1544283		590	WGS		Heidelberg			MLST.Salmonella_enterica.15					30333126	PRJNA183851	SAMN02782492											31		4861512	52.06	4907				Ground Turkey			United States	OR
590.14679	Salmonella enterica SRR1544295		590	WGS		Schwarzengrund			MLST.Salmonella_enterica.96					30333126	PRJNA183851	SAMN02782467											53		5089833	51.75	5261				Ground Turkey			United States	NY
590.14694	Salmonella enterica SRR1544299		590	WGS		Kentucky			MLST.Salmonella_enterica.152					30333126	PRJNA183851	SAMN02782476											62		5012495	51.92	5112				Chicken Breast			United States	NY
590.14705	Salmonella enterica SRR1544305		590	WGS		Heidelberg			MLST.Salmonella_enterica.15					30333126	PRJNA183851	SAMN02782489											28		4749347	52.09	4749				Chicken Breast			United States	OR
590.14720	Salmonella enterica SRR1544306		590	WGS		Hadar			MLST.Salmonella_enterica.33					30333126	PRJNA183851	SAMN02782505											35		4680715	52.25	4638				Chicken Breast			United States	OR
590.14739	Salmonella enterica SRR1544319		590	WGS		Saintpaul			MLST.Salmonella_enterica.27					30333126	PRJNA183851	SAMN02782473											45		4822851	52.18	4875				Ground Turkey			United States	NY
590.14762	Salmonella enterica SRR1544325		590	WGS		Hadar			MLST.Salmonella_enterica.33					30333126	PRJNA183851	SAMN02782494											34		4679108	52.25	4650				Chicken Breast			United States	OR
590.14782	Salmonella enterica SRR1544334		590	WGS		Muenster			MLST.Salmonella_enterica.321					30333126	PRJNA183851	SAMN02782503											39		4774113	52.1	4860				Ground Beef			United States	OR
590.14798	Salmonella enterica SRR1544347		590	WGS		Kentucky			MLST.Salmonella_enterica.152					30333126	PRJNA183851	SAMN02782470											51		5006761	51.93	5094				Chicken Breast			United States	NY
590.14851	Salmonella enterica SRR1544371		590	WGS		Muenster			MLST.Salmonella_enterica.321					30333126	PRJNA183851	SAMN02782499											36		4769359	52.1	4858				Ground Beef			United States	OR
590.14879	Salmonella enterica SRR1544372		590	WGS		Muenster			MLST.Salmonella_enterica.321					30333126	PRJNA183851	SAMN02782501											35		4770417	52.1	4866				Ground Beef			United States	OR
590.14913	Salmonella enterica SRR1544391		590	WGS		Saintpaul			MLST.Salmonella_enterica.33					30333126	PRJNA183851	SAMN02782486											39		4759993	52.15	4797				Ground Turkey			United States	OR
590.14924	Salmonella enterica SRR1544392		590	WGS		Heidelberg			MLST.Salmonella_enterica.15					30333126	PRJNA183851	SAMN02782497											26		4789678	52.05	4813				Chicken Breast			United States	OR
590.14953	Salmonella enterica SRR1544414		590	WGS		Heidelberg			MLST.Salmonella_enterica.15					30333126	PRJNA183851	SAMN02782498											28		4815583	51.98	4869				Chicken Breast			United States	OR
590.14979	Salmonella enterica SRR1544415		590	WGS		Muenster			MLST.Salmonella_enterica.321					30333126	PRJNA183851	SAMN02782502											38		4770511	52.11	4862				Ground Beef			United States	OR
590.14992	Salmonella enterica SRR1544418		590	WGS		Kentucky			MLST.Salmonella_enterica.152					30333126	PRJNA183851	SAMN02782475											45		4912334	51.97	4967				Chicken Breast			United States	NY
590.15014	Salmonella enterica SRR1544424		590	WGS		Heidelberg			MLST.Salmonella_enterica.15					30333126	PRJNA183851	SAMN02782488											29		4749402	52.09	4747				Chicken Breast			United States	OR
590.15031	Salmonella enterica SRR1544425		590	WGS		Kentucky								30333126	PRJNA183851	SAMN02782490											50		4852789	52.01	4905				Chicken Breast			United States	OR
590.15041	Salmonella enterica SRR1544433		590	WGS		Schwarzengrund			MLST.Salmonella_enterica.96					30333126	PRJNA183851	SAMN02782472											52		5099135	51.74	5257				Ground Turkey			United States	NY
590.15056	Salmonella enterica SRR1553734		590	WGS		Reading			MLST.Salmonella_enterica.412					30333126	PRJNA183851	SAMN02782549											23		4575115	52.17	4541				Ground Turkey			United States	GA
590.15078	Salmonella enterica SRR1553748		590	WGS		Heidelberg			MLST.Salmonella_enterica.15					30333126	PRJNA183850	SAMN02777661											32		4762039	52.08	4799				Chicken Breast			United States	OR
590.15097	Salmonella enterica SRR1553749		590	WGS		Schwarzengrund			MLST.Salmonella_enterica.96					30333126	PRJNA183851	SAMN02782547											39		5097930	51.73	5245				Ground Turkey			United States	GA
590.15114	Salmonella enterica SRR1553754		590	WGS		Kentucky			MLST.Salmonella_enterica.152					30333126	PRJNA183850	SAMN02777660											48		4855736	52.05	4917				Chicken Breast			United States	OR
590.15119	Salmonella enterica SRR1553755		590	WGS		Reading			MLST.Salmonella_enterica.412					30333126	PRJNA183851	SAMN02782555											23		4574634	52.17	4557				Ground Turkey			United States	GA
590.15135	Salmonella enterica SRR1553768		590	WGS		Heidelberg			MLST.Salmonella_enterica.15					30333126	PRJNA183850	SAMN02777658											33		4872536	52.08	4926				Chicken Breast			United States	OR
590.15143	Salmonella enterica SRR1553769		590	WGS		Heidelberg			MLST.Salmonella_enterica.15					30333126	PRJNA183851	SAMN02782545											35		5093967	51.86	5197				Ground Turkey			United States	GA
590.15158	Salmonella enterica SRR1553777		590	WGS		Saintpaul			MLST.Salmonella_enterica.27					30333126	PRJNA183851	SAMN02782551											31		4898556	51.95	4936				Ground Turkey			United States	GA
590.15178	Salmonella enterica SRR1553781		590	WGS		Saintpaul			MLST.Salmonella_enterica.27					30333126	PRJNA183851	SAMN02782543											33		4901485	51.95	4949				Ground Turkey			United States	GA
590.15193	Salmonella enterica SRR1553786		590	WGS		Saintpaul			MLST.Salmonella_enterica.27					30333126	PRJNA183851	SAMN02782542											44		4865724	52.1	4930				Ground Turkey			United States	GA
590.15206	Salmonella enterica SRR1553789		590	WGS		Saintpaul			MLST.Salmonella_enterica.27					30333126	PRJNA183851	SAMN02782546											32		4898012	51.95	4942				Ground Turkey			United States	GA
590.15242	Salmonella enterica SRR1553809		590	WGS		Reading			MLST.Salmonella_enterica.412					30333126	PRJNA183851	SAMN02782550											24		4574385	52.17	4546				Ground Turkey			United States	GA
590.15275	Salmonella enterica SRR1553817		590	WGS		Mbandaka			MLST.Salmonella_enterica.413					30333126	PRJNA183851	SAMN02782539											47		4759762	52.11	4804				Chicken Breast			United States	GA
590.15301	Salmonella enterica SRR1553831		590	WGS		Reading			MLST.Salmonella_enterica.412					30333126	PRJNA183851	SAMN02782552											23		4574542	52.17	4551				Ground Turkey			United States	GA
590.15314	Salmonella enterica SRR1553836		590	WGS		Heidelberg			MLST.Salmonella_enterica.15					30333126	PRJNA183850	SAMN02777657											42		4874537	52.09	4937				Chicken Breast			United States	OR
590.15319	Salmonella enterica SRR1553842		590	WGS		Heidelberg			MLST.Salmonella_enterica.15					30333126	PRJNA183851	SAMN02782540											25		4848044	52.09	4897				Ground Turkey			United States	GA
590.15334	Salmonella enterica SRR1553843		590	WGS		Derby			MLST.Salmonella_enterica.40					30333126	PRJNA183851	SAMN02782553											34		4802334	52.15	4811				Ground Turkey			United States	GA
590.15351	Salmonella enterica SRR1553846		590	WGS		Heidelberg			MLST.Salmonella_enterica.15					30333126	PRJNA183851	SAMN02782544											35		5098259	51.86	5204				Ground Turkey			United States	GA
590.15363	Salmonella enterica SRR1553886		590	WGS		Montevideo			MLST.Salmonella_enterica.4					30333126	PRJNA183850	SAMN02777659											71		4889834	52.36	4999				Chicken Breast			United States	OR
590.15372	Salmonella enterica SRR1553905		590	WGS		Montevideo			MLST.Salmonella_enterica.4					30333126	PRJNA183851	SAMN02782556											45		4993714	52.16	5084				Ground Turkey			United States	GA
590.15389	Salmonella enterica SRR1556064		590	WGS		Heidelberg			MLST.Salmonella_enterica.15					30333126	PRJNA183851	SAMN02782566											32		4756051	52.08	4775				Chicken Breast			United States	MD
590.15407	Salmonella enterica SRR1556065		590	WGS		Muenster			MLST.Salmonella_enterica.321					30333126	PRJNA183851	SAMN02782571											56		4747052	52.08	4832				Ground Turkey			United States	MD
590.15440	Salmonella enterica SRR1556074		590	WGS		Enteritidis			MLST.Salmonella_enterica.11					30333126	PRJNA183851	SAMN02782557											27		4695003	52.14	4733				Chicken Breast			United States	GA
590.15472	Salmonella enterica SRR1556078		590	WGS		I 4,12:d:-			MLST.Salmonella_enterica.279					30333126	PRJNA183851	SAMN02782572											87		5089991	51.64	5235				Ground Turkey			United States	MD
590.15478	Salmonella enterica SRR1556084		590	WGS		Typhimurium var. 5-			MLST.Salmonella_enterica.19					30333126	PRJNA183851	SAMN02782567											99		5091803	51.95	5215				Chicken Breast			United States	MD
590.15495	Salmonella enterica SRR1556085		590	WGS		Muenster			MLST.Salmonella_enterica.321					30333126	PRJNA183851	SAMN02782568											38		4691909	52.1	4737				Ground Turkey			United States	MD
590.15509	Salmonella enterica SRR1556088		590	WGS		Heidelberg			MLST.Salmonella_enterica.15					30333126	PRJNA183851	SAMN02782563											32		4989695	51.85	5067				Ground Turkey			United States	GA
590.15527	Salmonella enterica SRR1556095		590	WGS		Heidelberg			MLST.Salmonella_enterica.15					30333126	PRJNA183851	SAMN02782564											41		5089352	51.88	5210				Ground Turkey			United States	GA
590.15564	Salmonella enterica SRR1556103		590	WGS		Muenster			MLST.Salmonella_enterica.321					30333126	PRJNA183851	SAMN02782569											104		4707146	52.15	4786				Ground Turkey			United States	MD
590.15584	Salmonella enterica SRR1556105		590	WGS		Mbandaka			MLST.Salmonella_enterica.413					30333126	PRJNA183851	SAMN02782559											44		4761079	52.11	4794				Chicken Breast			United States	GA
590.15597	Salmonella enterica SRR1556107		590	WGS		Muenster			MLST.Salmonella_enterica.321					30333126	PRJNA183851	SAMN02782570											61		4689917	52.1	4751				Ground Turkey			United States	MD
590.15604	Salmonella enterica SRR1556115		590	WGS		Senftenberg			MLST.Salmonella_enterica.14					30333126	PRJNA183851	SAMN02782560											32		4827748	52.03	4890				Ground Turkey			United States	GA
590.15618	Salmonella enterica SRR1556116		590	WGS		Hadar			MLST.Salmonella_enterica.33					30333126	PRJNA183851	SAMN02782565											33		4742230	52.2	4756				Ground Turkey			United States	GA
590.15666	Salmonella enterica SRR1556931		590	WGS		I 4,5,12:i:-			MLST.Salmonella_enterica.19					30333126	PRJNA183847	SAMN02894089											41		4902971	52.2	5002				Chicken Breast			United States	MN
590.15678	Salmonella enterica SRR1556946		590	WGS		Kentucky			MLST.Salmonella_enterica.152					30333126	PRJNA183847	SAMN02894115											45		4915168	51.97	4963				Chicken Breast			United States	MN
590.15694	Salmonella enterica SRR1556947		590	WGS		Typhimurium			MLST.Salmonella_enterica.19					30333126	PRJNA183847	SAMN02894180											46		4891355	52.16	4964				Chicken Breast			United States	MN
590.15709	Salmonella enterica SRR1556959		590	WGS		Bredeney			MLST.Salmonella_enterica.505					30333126	PRJNA183847	SAMN02894011											54		4857342	52.06	4942				Ground Turkey			United States	MN
590.15728	Salmonella enterica SRR1556964		590	WGS		Hadar			MLST.Salmonella_enterica.412					30333126	PRJNA183847	SAMN02894032											28		4580789	52.16	4570				Ground Turkey			United States	NM
590.15741	Salmonella enterica SRR1556965		590	WGS		Muenster			MLST.Salmonella_enterica.321					30333126	PRJNA183847	SAMN02894138											31		4761995	52.08	4806				Ground Beef			United States	NM
590.15749	Salmonella enterica SRR1556968		590	WGS		Muenchen			MLST.Salmonella_enterica.18					30333126	PRJNA183847	SAMN02894135											16		4636659	52.19	4593				Pork Chop			United States	NY
590.15768	Salmonella enterica SRR1556973		590	WGS		Kentucky			MLST.Salmonella_enterica.152					30333126	PRJNA183847	SAMN02894123											51		4888805	51.99	4963				Chicken Breast			United States	NM
590.15783	Salmonella enterica SRR1556980		590	WGS		Kentucky			MLST.Salmonella_enterica.152					30333126	PRJNA183847	SAMN02894118											57		5014362	51.91	5088				Chicken Breast			United States	MN
590.15806	Salmonella enterica SRR1556982		590	WGS		Hadar			MLST.Salmonella_enterica.33					30333126	PRJNA183847	SAMN02894031											35		4631972	52.26	4562				Ground Turkey			United States	NM
590.15826	Salmonella enterica SRR1556983		590	WGS		Montevideo			MLST.Salmonella_enterica.138					30333126	PRJNA183847	SAMN02894132											35		4559769	52.28	4527				Ground Beef			United States	MN
590.15854	Salmonella enterica SRR1556988		590	WGS		Montevideo			MLST.Salmonella_enterica.4					30333126	PRJNA183847	SAMN02894133											45		4706553	52.27	4741				Ground Turkey			United States	NM
590.15863	Salmonella enterica SRR1556997		590	WGS		Saintpaul			MLST.Salmonella_enterica.27					30333126	PRJNA183847	SAMN02894154											43		4860237	52.1	4940				Ground Turkey			United States	NM
590.15868	Salmonella enterica SRR1557002		590	WGS		Hadar			MLST.Salmonella_enterica.33					30333126	PRJNA183847	SAMN02894028											34		4679131	52.25	4639				Ground Turkey			United States	MN
590.15880	Salmonella enterica SRR1557007		590	WGS		Bredeney			MLST.Salmonella_enterica.505					30333126	PRJNA183847	SAMN02894008											30		4743903	52.2	4766				Chicken Breast			United States	MN
590.15910	Salmonella enterica SRR1562578		590	WGS		Kentucky			MLST.Salmonella_enterica.152					30333126	PRJNA183850	SAMN02777665											49		5013324	51.93	5096				Chicken Breast			United States	NY
590.15925	Salmonella enterica SRR1562579		590	WGS		Berta			MLST.Salmonella_enterica.435					30333126	PRJNA183851	SAMN02782577											38		4811180	52.19	4838				Ground Turkey			United States	MD
590.15935	Salmonella enterica SRR1562580		590	WGS		Typhimurium var. 5-			MLST.Salmonella_enterica.19					30333126	PRJNA183851	SAMN02782583											48		5070388	52.08	5176				Chicken Breast			United States	MD
590.15948	Salmonella enterica SRR1562586		590	WGS		Typhimurium var. 5-			MLST.Salmonella_enterica.19					30333126	PRJNA183851	SAMN02782576											51		5067927	52.08	5164				Chicken Breast			United States	MD
590.15964	Salmonella enterica SRR1562587		590	WGS		Berta			MLST.Salmonella_enterica.435					30333126	PRJNA183851	SAMN02782582											35		4811084	52.19	4816				Ground Beef			United States	MD
590.15976	Salmonella enterica SRR1562593		590	WGS		Montevideo			MLST.Salmonella_enterica.4					30333126	PRJNA183851	SAMN02782586											31		4668453	52.24	4654				Chicken Breast			United States	MD
590.15984	Salmonella enterica SRR1562598		590	WGS		Kentucky			MLST.Salmonella_enterica.152					30333126	PRJNA183850	SAMN02777666											57		5014034	51.98	5091				Chicken Breast			United States	NY
590.15993	Salmonella enterica SRR1562599		590	WGS		Schwarzengrund			MLST.Salmonella_enterica.96					30333126	PRJNA183851	SAMN02782579											48		5254706	51.73	5461				Ground Turkey			United States	MD
590.16016	Salmonella enterica SRR1562601		590	WGS		Derby			MLST.Salmonella_enterica.40					30333126	PRJNA183851	SAMN02782585											51		4922967	52.09	4962				Ground Turkey			United States	MD
590.16032	Salmonella enterica SRR1562607		590	WGS		Schwarzengrund			MLST.Salmonella_enterica.96					30333126	PRJNA183851	SAMN02782548											40		5097371	51.73	5243				Ground Turkey			United States	GA
590.16050	Salmonella enterica SRR1562608		590	WGS		Derby			MLST.Salmonella_enterica.40					30333126	PRJNA183851	SAMN02782584											38		4905958	52.1	4939				Ground Turkey			United States	MD
590.17880	Salmonella enterica SRR1562633		590	WGS		Kentucky			MLST.Salmonella_enterica.152					30333126	PRJNA183851	SAMN02782573											47		4916614	51.96	4968				Chicken Breast			United States	MD
590.16081	Salmonella enterica SRR1562638		590	WGS		Muenster			MLST.Salmonella_enterica.321					30333126	PRJNA183851	SAMN02782575											29		4818528	52.19	4877				Chicken Breast			United States	MD
590.16107	Salmonella enterica SRR1562639		590	WGS		Berta			MLST.Salmonella_enterica.435					30333126	PRJNA183851	SAMN02782578											34		4811127	52.19	4830				Ground Turkey			United States	MD
590.16131	Salmonella enterica SRR1562658		590	WGS		Schwarzengrund			MLST.Salmonella_enterica.96					30333126	PRJNA183851	SAMN02782574											36		4864755	51.93	5005				Chicken Breast			United States	MD
590.16160	Salmonella enterica SRR1562660		590	WGS		Hadar			MLST.Salmonella_enterica.33					30333126	PRJNA183851	SAMN02782587											33		4824044	52.14	4849				Chicken Breast			United States	MD
590.16166	Salmonella enterica SRR1573561		590	WGS		Typhimurium var. 5-			MLST.Salmonella_enterica.19					30333126	PRJNA183851	SAMN02782591											46		4962998	52.1	5045				Chicken Breast			United States	MD
590.16188	Salmonella enterica SRR1573562		590	WGS		Enteritidis			MLST.Salmonella_enterica.11					30333126	PRJNA183851	SAMN02782592											22		4639022	52.14	4629				Chicken Breast			United States	MD
590.16198	Salmonella enterica SRR1573563		590	WGS		Typhimurium var. 5-			MLST.Salmonella_enterica.19					30333126	PRJNA183851	SAMN02782595											98		5098318	51.89	5235				Chicken Breast			United States	MD
590.16210	Salmonella enterica SRR1573564		590	WGS		Typhimurium var. 5-			MLST.Salmonella_enterica.19					30333126	PRJNA183851	SAMN02782590											40		5034513	52.08	5111				Chicken Breast			United States	MD
590.16221	Salmonella enterica SRR1573566		590	WGS		Typhimurium var. 5-			MLST.Salmonella_enterica.19					30333126	PRJNA183851	SAMN02782598											36		4911500	52.16	4955				Chicken Breast			United States	MD
590.16234	Salmonella enterica SRR1573567		590	WGS		Typhimurium var. 5-			MLST.Salmonella_enterica.19					30333126	PRJNA183851	SAMN02782599											42		4970528	52.12	5042				Chicken Breast			United States	MD
590.16247	Salmonella enterica SRR1573568		590	WGS		Kentucky			MLST.Salmonella_enterica.152					30333126	PRJNA183851	SAMN02782600											46		5012285	51.93	5102				Chicken Breast			United States	MD
590.16264	Salmonella enterica SRR1573569		590	WGS		Typhimurium var. 5-			MLST.Salmonella_enterica.19					30333126	PRJNA183851	SAMN02782601											44		4970796	52.12	5045				Chicken Breast			United States	MD
590.16280	Salmonella enterica SRR1573571		590	WGS		Urbana			MLST.Salmonella_enterica.754					30333126	PRJNA183851	SAMN02782589											30		4694928	52.22	4719				Ground Turkey			United States	MD
590.16291	Salmonella enterica SRR1573572		590	WGS		Schwarzengrund			MLST.Salmonella_enterica.96					30333126	PRJNA183851	SAMN02782593											38		4836799	52.07	4944				Chicken Breast			United States	MD
590.16303	Salmonella enterica SRR1573573		590	WGS		Typhimurium var. 5-			MLST.Salmonella_enterica.19					30333126	PRJNA183851	SAMN02782594											35		4908240	52.19	4991				Chicken Breast			United States	MD
590.16321	Salmonella enterica SRR1573574		590	WGS		Typhimurium var. 5-			MLST.Salmonella_enterica.19					30333126	PRJNA183851	SAMN02782596											42		5011708	52.11	5098				Chicken Breast			United States	MD
590.16343	Salmonella enterica SRR1573575		590	WGS		Typhimurium var. 5-			MLST.Salmonella_enterica.19					30333126	PRJNA183851	SAMN02782597											43		4930813	52.16	4982				Chicken Breast			United States	MD
590.17881	Salmonella enterica SRR1573576		590	WGS		Kentucky			MLST.Salmonella_enterica.152					30333126	PRJNA183851	SAMN02782602											41		4913883	51.97	4974				Chicken Breast			United States	MD
590.16383	Salmonella enterica SRR1573577		590	WGS		Typhimurium var. 5-			MLST.Salmonella_enterica.19					30333126	PRJNA183851	SAMN02782588											50		5064763	52.09	5170				Chicken Breast			United States	MD
590.16394	Salmonella enterica SRR1574255		590	WGS		Hadar			MLST.Salmonella_enterica.33					30333126	PRJNA183847	SAMN02894033											40		4683138	52.25	4652				Ground Turkey			United States	NM
590.16420	Salmonella enterica SRR1574259		590	WGS		Schwarzengrund			MLST.Salmonella_enterica.96					30333126	PRJNA183847	SAMN02894163											47		5112044	51.63	5262				Ground Turkey			United States	NM
590.16430	Salmonella enterica SRR1574261		590	WGS		Typhimurium var. 5-			MLST.Salmonella_enterica.19					30333126	PRJNA183847	SAMN02894192											47		4970982	52.12	5047				Chicken Breast			United States	NY
590.16444	Salmonella enterica SRR1574265		590	WGS		Saintpaul			MLST.Salmonella_enterica.27					30333126	PRJNA183847	SAMN02894152											36		4824283	52.11	4871				Ground Turkey			United States	MN
590.16464	Salmonella enterica SRR1574278		590	WGS		Heidelberg			MLST.Salmonella_enterica.15					30333126	PRJNA183847	SAMN02894069											34		4904526	51.98	4971				Ground Turkey			United States	MN
590.16484	Salmonella enterica SRR1574279		590	WGS		Typhimurium			MLST.Salmonella_enterica.19					30333126	PRJNA183847	SAMN02894183											55		4958690	52.12	5076				Chicken Breast			United States	NY
590.16502	Salmonella enterica SRR1574281		590	WGS		Heidelberg			MLST.Salmonella_enterica.15					30333126	PRJNA183847	SAMN02894068											54		5223408	51.79	5382				Ground Turkey			United States	MN
590.16532	Salmonella enterica SRR1574288		590	WGS		Kentucky			MLST.Salmonella_enterica.152					30333126	PRJNA183847	SAMN02894116											47		4913929	51.97	4972				Chicken Breast			United States	MN
590.16556	Salmonella enterica SRR1574289		590	WGS		Schwarzengrund			MLST.Salmonella_enterica.96					30333126	PRJNA183847	SAMN02894165											24		4746694	52.09	4796				Ground Turkey			United States	NY
590.16590	Salmonella enterica SRR1574310		590	WGS		Hadar			MLST.Salmonella_enterica.33					30333126	PRJNA183847	SAMN02894029											33		4727749	52.19	4731				Chicken Breast			United States	MN
590.16604	Salmonella enterica SRR1574311		590	WGS		Kentucky			MLST.Salmonella_enterica.152					30333126	PRJNA183847	SAMN02894126											51		5004111	51.93	5082				Chicken Breast			United States	NY
590.16618	Salmonella enterica SRR1574314		590	WGS		Heidelberg			MLST.Salmonella_enterica.15					30333126	PRJNA183847	SAMN02894072											39		4931594	52.03	5008				Ground Turkey			United States	NM
590.16631	Salmonella enterica SRR1574315		590	WGS		Heidelberg			MLST.Salmonella_enterica.15					30333126	PRJNA183847	SAMN02894074											28		4781179	52.14	4826				Chicken Breast			United States	NY
590.16635	Salmonella enterica SRR1574316		590	WGS		Kentucky			MLST.Salmonella_enterica.152					30333126	PRJNA183847	SAMN02894125											50		5007517	51.94	5092				Chicken Breast			United States	NY
590.16650	Salmonella enterica SRR1574320		590	WGS		Heidelberg			MLST.Salmonella_enterica.15					30333126	PRJNA183847	SAMN02894058											31		4876467	52.1	4935				Chicken Breast			United States	MN
590.16665	Salmonella enterica SRR1575954		590	WGS		Hadar			MLST.Salmonella_enterica.33					30333126	PRJNA183851	SAMN02782606											30		4678331	52.25	4631				Ground Turkey			United States	TN
590.16684	Salmonella enterica SRR1575958		590	WGS		Hadar			MLST.Salmonella_enterica.33					30333126	PRJNA183851	SAMN02782605											30		4677090	52.24	4627				Ground Turkey			United States	TN
590.16705	Salmonella enterica SRR1575963		590	WGS		Hadar			MLST.Salmonella_enterica.33					30333126	PRJNA183851	SAMN02782604											30		4677090	52.25	4627				Ground Turkey			United States	TN
590.16725	Salmonella enterica SRR1576018		590	WGS		Typhimurium var. 5-			MLST.Salmonella_enterica.19					30333126	PRJNA183851	SAMN02782603											60		5068577	52.08	5177				Chicken Breast			United States	MD
590.16736	Salmonella enterica SRR1582149		590	WGS		Typhimurium			MLST.Salmonella_enterica.19					30333126	PRJNA183850	SAMN02777664											52		4828216	52.14	4882				Chicken Breast			United States	NY
590.16749	Salmonella enterica SRR1582170		590	WGS		Kentucky			MLST.Salmonella_enterica.152					30333126	PRJNA183850	SAMN02777663											61		4999401	51.93	5087				Chicken Breast			United States	NY
590.16772	Salmonella enterica SRR1582177		590	WGS		Newport			MLST.Salmonella_enterica.45					30333126	PRJNA183850	SAMN02777662											36		5029543	52.15	5154				Pork Chop			United States	OR
590.16793	Salmonella enterica SRR1582184		590	WGS		Typhimurium			MLST.Salmonella_enterica.19					30333126	PRJNA183850	SAMN02777702											43		4886585	52.21	4989				Chicken Breast			United States	MD
590.16801	Salmonella enterica SRR1582188		590	WGS		Typhimurium			MLST.Salmonella_enterica.19					30333126	PRJNA183850	SAMN02777701											41		4885975	52.2	4972				Chicken Breast			United States	MD
590.16828	Salmonella enterica SRR1583085		590	WGS		Reading			MLST.Salmonella_enterica.412					30333126	PRJNA183847	SAMN02894145											24		4573210	52.17	4550				Ground Turkey			United States	OR
590.16843	Salmonella enterica SRR1583090		590	WGS		Kentucky			MLST.Salmonella_enterica.152					30333126	PRJNA183847	SAMN02894111											49		5010291	51.92	5089				Chicken Breast			United States	MD
590.16864	Salmonella enterica SRR1583108		590	WGS		Heidelberg			MLST.Salmonella_enterica.15					30333126	PRJNA183847	SAMN02894060											38		5096144	51.85	5205				Ground Turkey			United States	MN
590.16880	Salmonella enterica SRR1583119		590	WGS		Heidelberg			MLST.Salmonella_enterica.15					30333126	PRJNA183847	SAMN02894052											26		4714595	52.17	4718				Ground Turkey			United States	MD
590.16901	Salmonella enterica SRR1583121		590	WGS		Heidelberg								30333126	PRJNA183847	SAMN02894056											38		4862346	52.06	4922				Ground Turkey			United States	MD
590.16907	Salmonella enterica SRR1583122		590	WGS		Heidelberg			MLST.Salmonella_enterica.15					30333126	PRJNA183847	SAMN02894071											38		4934815	52.03	5014				Ground Turkey			United States	NM
590.16916	Salmonella enterica SRR1583130		590	WGS		Hadar			MLST.Salmonella_enterica.33					30333126	PRJNA183847	SAMN02894030											35		4780415	52.19	4801				Ground Turkey			United States	MN
590.16945	Salmonella enterica SRR1583138		590	WGS		Kentucky			MLST.Salmonella_enterica.152					30333126	PRJNA183847	SAMN02894127											54		5005900	51.93	5098				Chicken Breast			United States	NY
590.16958	Salmonella enterica SRR1583139		590	WGS		Typhimurium			MLST.Salmonella_enterica.19					30333126	PRJNA183847	SAMN02894181											37		4910305	52.16	4959				Chicken Breast			United States	NY
590.16979	Salmonella enterica SRR1583146		590	WGS		Heidelberg			MLST.Salmonella_enterica.15					30333126	PRJNA183847	SAMN02894080											25		4754769	52.08	4774				Chicken Breast			United States	OR
590.16988	Salmonella enterica SRR1583153		590	WGS		Heidelberg			MLST.Salmonella_enterica.15					30333126	PRJNA183847	SAMN02894051											34		4861193	52.06	4910				Ground Turkey			United States	MD
590.17002	Salmonella enterica SRR1583154		590	WGS		Kentucky			MLST.Salmonella_enterica.152					30333126	PRJNA183847	SAMN02894128											52		5008203	51.93	5090				Chicken Breast			United States	NY
590.17021	Salmonella enterica SRR1583159		590	WGS		Heidelberg			MLST.Salmonella_enterica.15					30333126	PRJNA183847	SAMN02894076											40		5092036	51.86	5202				Ground Turkey			United States	NY
590.17031	Salmonella enterica SRR1588662		590	WGS		Typhimurium			MLST.Salmonella_enterica.19					30333126	PRJNA183851	SAMN02782612											46		5007325	52.08	5113				Chicken Breast			United States	TN
590.17051	Salmonella enterica SRR1588663		590	WGS		Hadar			MLST.Salmonella_enterica.33					30333126	PRJNA183851	SAMN02782607											37		4676903	52.24	4638				Ground Turkey			United States	TN
590.17061	Salmonella enterica SRR1588664		590	WGS		I 4,12:i:-			MLST.Salmonella_enterica.19					30333126	PRJNA183851	SAMN02782608											35		4881093	52.22	4956				Chicken Breast			United States	TN
590.17064	Salmonella enterica SRR1588665		590	WGS		Saintpaul			MLST.Salmonella_enterica.27					30333126	PRJNA183851	SAMN02782616											34		4900821	51.95	4941				Ground Turkey			United States	TN
590.17081	Salmonella enterica SRR1588666		590	WGS		Typhimurium			MLST.Salmonella_enterica.19					30333126	PRJNA183851	SAMN02782622											49		4899165	52.2	4990				Chicken Breast			United States	TN
590.17087	Salmonella enterica SRR1588671		590	WGS		I 4,12:i:-			MLST.Salmonella_enterica.19					30333126	PRJNA183851	SAMN02782610											37		4878230	52.22	4951				Chicken Breast			United States	TN
590.17110	Salmonella enterica SRR1588672		590	WGS		I 4,12:i:-			MLST.Salmonella_enterica.19					30333126	PRJNA183851	SAMN02782611											44		4878435	52.22	4963				Chicken Breast			United States	TN
590.17117	Salmonella enterica SRR1588673		590	WGS		Kentucky			MLST.Salmonella_enterica.152					30333126	PRJNA183851	SAMN02782617											64		5029684	51.92	5126				Chicken Breast			United States	TN
590.17134	Salmonella enterica SRR1588674		590	WGS		Muenchen			MLST.Salmonella_enterica.83					30333126	PRJNA183851	SAMN02782620											28		4710203	52.18	4681				Chicken Breast			United States	TN
590.17161	Salmonella enterica SRR1588685		590	WGS		Saintpaul			MLST.Salmonella_enterica.27					30333126	PRJNA183851	SAMN02782614											37		4904234	51.95	4939				Ground Turkey			United States	TN
590.17174	Salmonella enterica SRR1588686		590	WGS		Typhimurium			MLST.Salmonella_enterica.19					30333126	PRJNA183851	SAMN02782618											45		5001761	52.15	5109				Chicken Breast			United States	TN
590.17188	Salmonella enterica SRR1588687		590	WGS		Typhimurium			MLST.Salmonella_enterica.19					30333126	PRJNA183851	SAMN02782619											43		4898563	52.2	4983				Chicken Breast			United States	TN
590.17198	Salmonella enterica SRR1588688		590	WGS		Typhimurium			MLST.Salmonella_enterica.19					30333126	PRJNA183851	SAMN02782621											61		4897693	52.2	4981				Chicken Breast			United States	TN
590.17210	Salmonella enterica SRR1588690		590	WGS		I 4,12:i:-			MLST.Salmonella_enterica.19					30333126	PRJNA183851	SAMN02782609											38		4877873	52.22	4968				Chicken Breast			United States	TN
590.17217	Salmonella enterica SRR1588692		590	WGS		Saintpaul			MLST.Salmonella_enterica.27					30333126	PRJNA183851	SAMN02782613											121		5284220	51.85	5450				Ground Turkey			United States	TN
590.17224	Salmonella enterica SRR1588693		590	WGS		Saintpaul			MLST.Salmonella_enterica.27					30333126	PRJNA183851	SAMN02782615											40		5005208	51.94	5090				Ground Turkey			United States	TN
590.17233	Salmonella enterica SRR1598874		590	WGS		Typhimurium			MLST.Salmonella_enterica.19					30333126	PRJNA183851	SAMN02782625											56		5008492	52.18	5102				Chicken Breast			United States	TN
590.17239	Salmonella enterica SRR1598875		590	WGS		Kentucky			MLST.Salmonella_enterica.152					30333126	PRJNA183851	SAMN02782630											57		4858011	52.01	4926				Chicken Breast			United States	CA
590.17245	Salmonella enterica SRR1598876		590	WGS		Kentucky			MLST.Salmonella_enterica.152					30333126	PRJNA183851	SAMN02782632											93		4849202	52.04	4917				Chicken Breast			United States	CA
590.17250	Salmonella enterica SRR1598877		590	WGS		Reading			MLST.Salmonella_enterica.412					30333126	PRJNA183851	SAMN02782633											42		4568932	52.19	4532				Ground Turkey			United States	CA
590.17253	Salmonella enterica SRR1598878		590	WGS		Typhimurium			MLST.Salmonella_enterica.19					30333126	PRJNA183851	SAMN02782623											142		4866235	52.34	4963				Chicken Breast			United States	TN
590.17258	Salmonella enterica SRR1598879		590	WGS		Typhimurium			MLST.Salmonella_enterica.19					30333126	PRJNA183851	SAMN02782624											41		4901809	52.2	4976				Chicken Breast			United States	TN
590.17266	Salmonella enterica SRR1598880		590	WGS		Typhimurium			MLST.Salmonella_enterica.19					30333126	PRJNA183851	SAMN02782626											72		4890514	52.24	4981				Chicken Breast			United States	TN
590.17271	Salmonella enterica SRR1598881		590	WGS		Dublin			MLST.Salmonella_enterica.10					30333126	PRJNA183851	SAMN02782627											64		5037104	52.11	5229				Ground Beef			United States	CA
590.17277	Salmonella enterica SRR1598882		590	WGS		Hadar			MLST.Salmonella_enterica.33					30333126	PRJNA183851	SAMN02782628											33		4697967	52.19	4695				Chicken Breast			United States	CA
590.17281	Salmonella enterica SRR1598883		590	WGS		Schwarzengrund			MLST.Salmonella_enterica.96					30333126	PRJNA183851	SAMN02782629											52		4673741	52.07	4698				Ground Turkey			United States	CA
590.17287	Salmonella enterica SRR1598884		590	WGS		Kentucky			MLST.Salmonella_enterica.152					30333126	PRJNA183851	SAMN02782631											54		4861899	52	4927				Chicken Breast			United States	CA
590.17299	Salmonella enterica SRR1598886		590	WGS		Senftenberg			MLST.Salmonella_enterica.14					30333126	PRJNA183851	SAMN02782635											66		4799385	52.04	4870				Ground Turkey			United States	CA
590.17303	Salmonella enterica SRR1598887		590	WGS		I 4,5,12:i:-								30333126	PRJNA183851	SAMN02782636											78		4921421	52.23	5043				Chicken Breast			United States	CA
590.17309	Salmonella enterica SRR1598888		590	WGS		Kentucky			MLST.Salmonella_enterica.152					30333126	PRJNA183851	SAMN02782637											85		4890409	51.99	4991				Chicken Breast			United States	CA
590.17314	Salmonella enterica SRR1598889		590	WGS		Reading			MLST.Salmonella_enterica.412					30333126	PRJNA183851	SAMN02782638											107		4829905	51.89	4877				Ground Turkey			United States	CA
590.17318	Salmonella enterica SRR1609681		590	WGS		Agona			MLST.Salmonella_enterica.13					30333126	PRJNA183847	SAMN02893998											38		5031559	52.04	5158				Ground Turkey			United States	NY
590.17323	Salmonella enterica SRR1609682		590	WGS		Brandenburg			MLST.Salmonella_enterica.65					30333126	PRJNA183847	SAMN02894007											23		4628938	52.16	4632				Ground Turkey			United States	NM
590.17328	Salmonella enterica SRR1609683		590	WGS		Enteritidis			MLST.Salmonella_enterica.11					30333126	PRJNA183847	SAMN02894021											19		4637825	52.14	4630				Chicken Breast			United States	MN
590.17333	Salmonella enterica SRR1609684		590	WGS		Heidelberg			MLST.Salmonella_enterica.15					30333126	PRJNA183847	SAMN02894059											27		4760871	52.16	4797				Ground Turkey			United States	MN
590.17340	Salmonella enterica SRR1609685		590	WGS		Heidelberg			MLST.Salmonella_enterica.19					30333126	PRJNA183847	SAMN02894061											44		4924103	52.21	5029				Ground Turkey			United States	MN
590.17345	Salmonella enterica SRR1609686		590	WGS		Heidelberg			MLST.Salmonella_enterica.15					30333126	PRJNA183847	SAMN02894065											40		5097247	51.86	5200				Ground Turkey			United States	MN
590.17349	Salmonella enterica SRR1609687		590	WGS		Heidelberg			MLST.Salmonella_enterica.15					30333126	PRJNA183847	SAMN02894066											29		4726528	52.16	4743				Ground Turkey			United States	MN
590.17352	Salmonella enterica SRR1609688		590	WGS		Heidelberg			MLST.Salmonella_enterica.15					30333126	PRJNA183847	SAMN02894070											28		4899990	52.09	4973				Ground Turkey			United States	NM
590.17357	Salmonella enterica SRR1609689		590	WGS		Heidelberg			MLST.Salmonella_enterica.15					30333126	PRJNA183847	SAMN02894073											31		4783494	52.01	4831				Chicken Breast			United States	NM
590.17362	Salmonella enterica SRR1609690		590	WGS		Kentucky			MLST.Salmonella_enterica.152					30333126	PRJNA183847	SAMN02894124											52		4823616	52.03	4884				Chicken Breast			United States	NM
590.17365	Salmonella enterica SRR1609691		590	WGS		Muenster			MLST.Salmonella_enterica.321					30333126	PRJNA183847	SAMN02894137											39		4755803	52.02	4831				Ground Turkey			United States	NM
590.17371	Salmonella enterica SRR1609692		590	WGS		Saintpaul			MLST.Salmonella_enterica.27					30333126	PRJNA183847	SAMN02894151											39		4867914	51.96	4897				Ground Turkey			United States	MN
590.17377	Salmonella enterica SRR1609693		590	WGS		Saintpaul			MLST.Salmonella_enterica.27					30333126	PRJNA183847	SAMN02894156											47		4872015	52.09	4945				Ground Turkey			United States	NM
590.17380	Salmonella enterica SRR1609694		590	WGS		Saintpaul			MLST.Salmonella_enterica.27					30333126	PRJNA183847	SAMN02894157											44		4826564	52.1	4883				Ground Turkey			United States	NM
590.17384	Salmonella enterica SRR1609695		590	WGS		Saintpaul			MLST.Salmonella_enterica.680					30333126	PRJNA183847	SAMN02894158											26		4726441	52.23	4705				Ground Turkey			United States	NY
590.17391	Salmonella enterica SRR1614996		590	WGS		Kentucky			MLST.Salmonella_enterica.152					30333126	PRJNA183851	SAMN02782641											47		4860676	52	4936				Chicken Breast			United States	CA
590.17395	Salmonella enterica SRR1615088		590	WGS		Kentucky			MLST.Salmonella_enterica.152					30333126	PRJNA183851	SAMN02782640											120		4980500	51.9	5112				Chicken Breast			United States	CA
590.17404	Salmonella enterica SRR1615092		590	WGS		Reading			MLST.Salmonella_enterica.412					30333126	PRJNA183851	SAMN02782643											27		4662131	52.13	4648				Ground Turkey			United States	CA
590.17408	Salmonella enterica SRR1615946		590	WGS		Heidelberg								30333126	PRJNA183847	SAMN02894036											198		4852514	52.08	5054				Ground Turkey			United States	CO
590.17409	Salmonella enterica SRR1619494		590	WGS		Kentucky			MLST.Salmonella_enterica.152					30333126	PRJNA183851	SAMN02782648											52		4855817	52.01	4922				Chicken Breast			United States	CA
590.17414	Salmonella enterica SRR1619527		590	WGS		Kentucky			MLST.Salmonella_enterica.152					30333126	PRJNA183851	SAMN02782652											52		4891226	51.98	4978				Chicken Breast			United States	CA
590.17416	Salmonella enterica SRR1619528		590	WGS		Panama			MLST.Salmonella_enterica.48					30333126	PRJNA183851	SAMN02782658											27		4576740	52.21	4552				Chicken Breast			United States	CO
590.17418	Salmonella enterica SRR1619529		590	WGS		Newport			MLST.Salmonella_enterica.45					30333126	PRJNA183851	SAMN02782659											21		4728119	52.2	4712				Ground Turkey			United States	CO
590.17421	Salmonella enterica SRR1619548		590	WGS		Senftenberg			MLST.Salmonella_enterica.14					30333126	PRJNA183851	SAMN02782646											37		5082225	51.97	5189				Pork Chop			United States	CA
590.17429	Salmonella enterica SRR1619556		590	WGS		Schwarzengrund			MLST.Salmonella_enterica.96					30333126	PRJNA183851	SAMN02782644											28		4642803	52.09	4656				Ground Turkey			United States	CA
590.17432	Salmonella enterica SRR1619565		590	WGS		Typhimurium			MLST.Salmonella_enterica.19					30333126	PRJNA183851	SAMN02782654											48		5043500	52.07	5174				Chicken Breast			United States	CA
590.17434	Salmonella enterica SRR1619566		590	WGS		Saintpaul			MLST.Salmonella_enterica.27					30333126	PRJNA183851	SAMN02782660											43		4865578	52.1	4943				Ground Turkey			United States	CO
590.17437	Salmonella enterica SRR1619576		590	WGS		Kentucky			MLST.Salmonella_enterica.152					30333126	PRJNA183851	SAMN02782651											44		4914967	51.97	4965				Chicken Breast			United States	CA
590.17440	Salmonella enterica SRR1619583		590	WGS		Reading			MLST.Salmonella_enterica.412					30333126	PRJNA183851	SAMN02782650											23		4576176	52.17	4540				Ground Turkey			United States	CA
590.17443	Salmonella enterica SRR1619594		590	WGS		Brandenburg			MLST.Salmonella_enterica.65					30333126	PRJNA183851	SAMN02782655											21		4642199	52.2	4640				Ground Turkey			United States	CA
590.17446	Salmonella enterica SRR1619595		590	WGS		Brandenburg			MLST.Salmonella_enterica.65					30333126	PRJNA183851	SAMN02782656											21		4638939	52.19	4627				Ground Turkey			United States	CA
590.17453	Salmonella enterica SRR1619602		590	WGS		Montevideo			MLST.Salmonella_enterica.4					30333126	PRJNA183851	SAMN02782647											36		4822910	52.36	4891				Chicken Breast			United States	CA
590.17458	Salmonella enterica SRR1619603		590	WGS		Reading			MLST.Salmonella_enterica.412					30333126	PRJNA183851	SAMN02782649											32		4668561	52.13	4664				Ground Turkey			United States	CA
590.17460	Salmonella enterica SRR1631181		590	WGS		Anatum			MLST.Salmonella_enterica.64					30333126	PRJNA183847	SAMN02894000											24		4766639	52.15	4790				Chicken Breast			United States	MD
590.17462	Salmonella enterica SRR1631182		590	WGS		Enteritidis			MLST.Salmonella_enterica.11					30333126	PRJNA183847	SAMN02894017											23		4699180	52.14	4745				Chicken Breast			United States	MD
590.17465	Salmonella enterica SRR1631183		590	WGS		Johannesburg			MLST.Salmonella_enterica.11					30333126	PRJNA183847	SAMN02894096											23		4728650	52.12	4783				Ground Turkey			United States	MD
590.17468	Salmonella enterica SRR1631184		590	WGS		Enteritidis			MLST.Salmonella_enterica.11					30333126	PRJNA183847	SAMN02894019											21		4640032	52.14	4632				Chicken Breast			United States	MD
590.17472	Salmonella enterica SRR1631185		590	WGS		Heidelberg			MLST.Salmonella_enterica.15					30333126	PRJNA183847	SAMN02894053											23		4716233	52.17	4725				Ground Turkey			United States	MD
590.17473	Salmonella enterica SRR1631186		590	WGS		I 4,12:d:-			MLST.Salmonella_enterica.152					30333126	PRJNA183847	SAMN02894083											45		4911597	51.97	4973				Chicken Breast			United States	MD
590.17476	Salmonella enterica SRR1631187		590	WGS		Kentucky			MLST.Salmonella_enterica.152					30333126	PRJNA183847	SAMN02894105											51		5010969	51.93	5100				Chicken Breast			United States	MD
590.12646	Salmonella enterica SRR1631188		590	WGS		Kentucky			MLST.Salmonella_enterica.152					30333126	PRJNA183847	SAMN02894106											53		5008634	51.93	5091				Chicken Breast			United States	MD
590.12650	Salmonella enterica SRR1631189		590	WGS		Kentucky			MLST.Salmonella_enterica.27					30333126	PRJNA183847	SAMN02894109											32		4898013	51.95	4948				Ground Turkey			United States	MD
590.12963	Salmonella enterica SRR1631190		590	WGS		Muenchen			MLST.Salmonella_enterica.83					30333126	PRJNA183847	SAMN02894134											25		4723368	52.19	4706				Pork Chop			United States	MD
590.12971	Salmonella enterica SRR1631191		590	WGS		Saintpaul			MLST.Salmonella_enterica.680					30333126	PRJNA183847	SAMN02894149											23		4735251	52.23	4718				Ground Turkey			United States	MD
590.12986	Salmonella enterica SRR1631192		590	WGS		Saintpaul			MLST.Salmonella_enterica.27					30333126	PRJNA183847	SAMN02894150											44		4877201	52.09	4967				Ground Turkey			United States	MN
590.12996	Salmonella enterica SRR1631193		590	WGS		Typhimurium var. 5-			MLST.Salmonella_enterica.19					30333126	PRJNA183847	SAMN02894186											96		5096127	51.9	5260				Chicken Breast			United States	MD
590.12999	Salmonella enterica SRR1631194		590	WGS		Typhimurium var. 5-			MLST.Salmonella_enterica.19					30333126	PRJNA183847	SAMN02894187											43		4939870	52.13	5058				Pork Chop			United States	MD
590.13010	Salmonella enterica SRR1631195		590	WGS		Typhimurium var. 5-			MLST.Salmonella_enterica.19					30333126	PRJNA183847	SAMN02894190											49		5066723	52.08	5164				Chicken Breast			United States	MD
590.13019	Salmonella enterica SRR1631196		590	WGS		Thompson			MLST.Salmonella_enterica.26					30333126	PRJNA183847	SAMN02894169											27		4804637	52.03	4818				Chicken Breast			United States	MN
590.13022	Salmonella enterica SRR1636987		590	WGS		Heidelberg			MLST.Salmonella_enterica.15					30333126	PRJNA183850	SAMN02777674											25		4712992	52.17	4726				Ground Turkey			United States	NY
590.13032	Salmonella enterica SRR1636988		590	WGS		Heidelberg			MLST.Salmonella_enterica.15					30333126	PRJNA183850	SAMN02777678											42		4991188	51.86	5086				Ground Turkey			United States	GA
590.13039	Salmonella enterica SRR1637012		590	WGS		Mbandaka			MLST.Salmonella_enterica.413					30333126	PRJNA183850	SAMN02777685											29		4684011	52.21	4682				Chicken Breast			United States	MN
590.13064	Salmonella enterica SRR1637016		590	WGS		Mbandaka			MLST.Salmonella_enterica.413					30333126	PRJNA183850	SAMN02777687											30		4683982	52.21	4680				Chicken Breast			United States	MN
590.13074	Salmonella enterica SRR1637019		590	WGS		I 4,12:r:-			MLST.Salmonella_enterica.15					30333126	PRJNA183850	SAMN02777682											48		4858864	52.05	4917				Ground Turkey			United States	GA
590.13083	Salmonella enterica SRR1637020		590	WGS		Typhimurium			MLST.Salmonella_enterica.19					30333126	PRJNA183850	SAMN02777700											43		4886083	52.2	4988				Chicken Breast			United States	MD
590.13105	Salmonella enterica SRR1637031		590	WGS		Saintpaul			MLST.Salmonella_enterica.27					30333126	PRJNA183850	SAMN02777667											47		4820462	52.18	4872				Ground Turkey			United States	NY
590.13130	Salmonella enterica SRR1637032		590	WGS		Typhimurium								30333126	PRJNA183850	SAMN02777699											41		4884702	52.2	4989				Chicken Breast			United States	MD
590.17775	Salmonella enterica SRR1637043		590	WGS		Heidelberg			MLST.Salmonella_enterica.15					30333126	PRJNA183850	SAMN02777676											30		4770159	52.07	4797				Chicken Breast			United States	CA
590.13162	Salmonella enterica SRR1637044		590	WGS		Mbandaka			MLST.Salmonella_enterica.413					30333126	PRJNA183850	SAMN02777684											32		4683664	52.21	4676				Chicken Breast			United States	MN
590.13177	Salmonella enterica SRR1637045		590	WGS		Hadar			MLST.Salmonella_enterica.33					30333126	PRJNA183850	SAMN02777695											30		4717680	52.22	4707				Ground Turkey			United States	OR
590.13194	Salmonella enterica SRR1637048		590	WGS		Saintpaul			MLST.Salmonella_enterica.27					30333126	PRJNA183850	SAMN02777681											51		4866511	52.1	4963				Ground Turkey			United States	GA
590.13209	Salmonella enterica SRR1637049		590	WGS		Mbandaka			MLST.Salmonella_enterica.413					30333126	PRJNA183850	SAMN02777688											30		4684483	52.22	4690				Chicken Breast			United States	MN
590.13223	Salmonella enterica SRR1637050		590	WGS		Senftenberg			MLST.Salmonella_enterica.14					30333126	PRJNA183850	SAMN02777697											51		4870904	51.97	4946				Ground Turkey			United States	MD
590.13246	Salmonella enterica SRR1637052		590	WGS		Montevideo			MLST.Salmonella_enterica.4					30333126	PRJNA183850	SAMN02777670											37		4811071	52.3	4848				Ground Turkey			United States	NY
590.13260	Salmonella enterica SRR1637053		590	WGS		Chester			MLST.Salmonella_enterica.411					30333126	PRJNA183850	SAMN02777680											21		4628919	52.12	4590				Ground Turkey			United States	GA
590.13277	Salmonella enterica SRR1637054		590	WGS		Mbandaka			MLST.Salmonella_enterica.413					30333126	PRJNA183850	SAMN02777686											31		4684995	52.21	4685				Chicken Breast			United States	MN
590.13295	Salmonella enterica SRR1637055		590	WGS		Chester			MLST.Salmonella_enterica.411					30333126	PRJNA183851	SAMN02782664											28		4664467	52.14	4641				Ground Turkey			United States	CO
590.13314	Salmonella enterica SRR1637057		590	WGS		Senftenberg								30333126	PRJNA183850	SAMN02777698											51		4862779	51.99	4929				Ground Turkey			United States	MD
590.13348	Salmonella enterica SRR1637058		590	WGS		Hadar			MLST.Salmonella_enterica.33					30333126	PRJNA183850	SAMN02777704											33		4784409	52.12	4813				Ground Turkey			United States	MD
590.13374	Salmonella enterica SRR1637060		590	WGS		Heidelberg			MLST.Salmonella_enterica.15					30333126	PRJNA183850	SAMN02777675											27		4825006	52.11	4868				Ground Turkey			United States	NY
590.13380	Salmonella enterica SRR1637061		590	WGS		Kentucky			MLST.Salmonella_enterica.152					30333126	PRJNA183850	SAMN02777677											60		4846887	52.01	4910				Chicken Breast			United States	CA
590.13391	Salmonella enterica SRR1637062		590	WGS		Heidelberg			MLST.Salmonella_enterica.15					30333126	PRJNA183850	SAMN02777679											40		4989033	51.86	5081				Ground Turkey			United States	GA
590.13408	Salmonella enterica SRR1637063		590	WGS		Heidelberg			MLST.Salmonella_enterica.15					30333126	PRJNA183851	SAMN02782661											32		4858364	52.06	4897				Ground Turkey			United States	CO
590.13420	Salmonella enterica SRR1637065		590	WGS		Heidelberg			MLST.Salmonella_enterica.15					30333126	PRJNA183850	SAMN02777689											39		4935000	52.03	5007				Ground Turkey			United States	MN
590.13436	Salmonella enterica SRR1637068		590	WGS		Agona			MLST.Salmonella_enterica.13					30333126	PRJNA183850	SAMN02777668											34		4989941	51.95	5120				Ground Turkey			United States	NY
590.13481	Salmonella enterica SRR1637069		590	WGS		I 4,5,12:i:-			MLST.Salmonella_enterica.19					30333126	PRJNA183850	SAMN02777671											42		4865111	52.24	4930				Chicken Breast			United States	NY
590.13503	Salmonella enterica SRR1637070		590	WGS		Heidelberg			MLST.Salmonella_enterica.15					30333126	PRJNA183850	SAMN02777690											40		4936960	52.03	5040				Ground Turkey			United States	MN
590.13520	Salmonella enterica SRR1637072		590	WGS		Montevideo			MLST.Salmonella_enterica.4					30333126	PRJNA183850	SAMN02777669											36		4810625	52.3	4847				Ground Turkey			United States	NY
590.13532	Salmonella enterica SRR1637073		590	WGS		Hadar			MLST.Salmonella_enterica.33					30333126	PRJNA183850	SAMN02777696											32		4717509	52.22	4715				Ground Turkey			United States	OR
590.13545	Salmonella enterica SRR1637076		590	WGS		I 4,5,12:i:-			MLST.Salmonella_enterica.19					30333126	PRJNA183850	SAMN02777672											43		4865606	52.24	4929				Chicken Breast			United States	NY
590.13563	Salmonella enterica SRR1637079		590	WGS		Heidelberg			MLST.Salmonella_enterica.15					30333126	PRJNA183850	SAMN02777673											27		4908478	52.02	4965				Ground Turkey			United States	NY
590.13587	Salmonella enterica SRR1637080		590	WGS		Kentucky			MLST.Salmonella_enterica.198					30333126	PRJNA183850	SAMN02777683											39		5150104	51.79	5236				Ground Turkey			United States	GA
590.13601	Salmonella enterica SRR1637083		590	WGS		Heidelberg			MLST.Salmonella_enterica.15					30333126	PRJNA183850	SAMN02777692											26		4750968	52.16	4777				Ground Turkey			United States	OR
590.13618	Salmonella enterica SRR1637086		590	WGS		Heidelberg			MLST.Salmonella_enterica.15					30333126	PRJNA183850	SAMN02777691											25		4777411	52.15	4812				Chicken Breast			United States	OR
590.13646	Salmonella enterica SRR1637087		590	WGS		Heidelberg			MLST.Salmonella_enterica.15					30333126	PRJNA183850	SAMN02777693											27		4751290	52.16	4782				Ground Turkey			United States	OR
590.13661	Salmonella enterica SRR1637088		590	WGS		Hadar			MLST.Salmonella_enterica.33					30333126	PRJNA183850	SAMN02777694											32		4711755	52.22	4711				Ground Turkey			United States	OR
590.13679	Salmonella enterica SRR1646522		590	WGS		Heidelberg			MLST.Salmonella_enterica.15					30333126	PRJNA183847	SAMN02894037											26		4714960	52.17	4728				Ground Turkey			United States	CT
590.13703	Salmonella enterica SRR1646531		590	WGS		Newport			MLST.Salmonella_enterica.45					30333126	PRJNA183847	SAMN02894139											18		4729462	52.2	4727				Ground Turkey			United States	CO
590.13721	Salmonella enterica SRR1646540		590	WGS		Heidelberg			MLST.Salmonella_enterica.15					30333126	PRJNA183847	SAMN02894038											31		4859566	52.09	4915				Ground Turkey			United States	CT
590.13749	Salmonella enterica SRR1646541		590	WGS		Reading			MLST.Salmonella_enterica.412					30333126	PRJNA183847	SAMN02894143											24		4669910	52.13	4679				Ground Turkey			United States	CT
590.13783	Salmonella enterica SRR1646548		590	WGS		Saintpaul			MLST.Salmonella_enterica.27					30333126	PRJNA183847	SAMN02894146											41		4824223	52.18	4863				Ground Turkey			United States	CO
590.13802	Salmonella enterica SRR1646549		590	WGS		Typhimurium			MLST.Salmonella_enterica.19					30333126	PRJNA183847	SAMN02894173											44		4974127	52.12	5050				Chicken Breast			United States	CT
590.13820	Salmonella enterica SRR1646555		590	WGS		Enteritidis								30333126	PRJNA183847	SAMN02894014											57		5088391	52.12	5263				Chicken Breast			United States	CT
590.13843	Salmonella enterica SRR1646556		590	WGS		I 4,5,12:non-motile			MLST.Salmonella_enterica.19					30333126	PRJNA183847	SAMN02894090											43		5039367	52.09	5136				Chicken Breast			United States	CT
590.13855	Salmonella enterica SRR1646557		590	WGS		IIIa 35:z4,z23:-			MLST.Salmonella_enterica.1298					30333126	PRJNA183847	SAMN02894094											26		4868166	52.12	4907				Ground Turkey			United States	CT
590.13870	Salmonella enterica SRR1646564		590	WGS		Hadar			MLST.Salmonella_enterica.33					30333126	PRJNA183847	SAMN02894022											30		4709084	52.22	4702				Chicken Breast			United States	CT
590.13882	Salmonella enterica SRR1646565		590	WGS		Hadar			MLST.Salmonella_enterica.33					30333126	PRJNA183847	SAMN02894023											28		4703915	52.23	4700				Chicken Breast			United States	CT
590.13886	Salmonella enterica SRR1646573		590	WGS		Typhimurium			MLST.Salmonella_enterica.19					30333126	PRJNA183847	SAMN02894172											54		5193837	52.07	5344				Chicken Breast			United States	CT
590.13912	Salmonella enterica SRR1646583		590	WGS		Enteritidis			MLST.Salmonella_enterica.11					30333126	PRJNA183847	SAMN02894013											25		4729191	52.13	4789				Chicken Breast			United States	CT
590.13919	Salmonella enterica SRR1646584		590	WGS		IIIa 35:z4,z23:-			MLST.Salmonella_enterica.1298					30333126	PRJNA183847	SAMN02894093											25		4868155	52.12	4900				Ground Turkey			United States	CT
590.13930	Salmonella enterica SRR1646586		590	WGS		Typhimurium			MLST.Salmonella_enterica.27					30333126	PRJNA183847	SAMN02894171											46		4870863	52.09	4946				Chicken Breast			United States	CT
590.13933	Salmonella enterica SRR1646926		590	WGS		Typhimurium			MLST.Salmonella_enterica.19					30333126	PRJNA183847	SAMN02894175											42		5082462	52.09	5194				Chicken Breast			United States	CT
590.13942	Salmonella enterica SRR1646927		590	WGS		Typhimurium			MLST.Salmonella_enterica.19					30333126	PRJNA183847	SAMN02894177											33		4771843	52.16	4784				Chicken Breast			United States	GA
590.13953	Salmonella enterica SRR1646928		590	WGS		Agona			MLST.Salmonella_enterica.13					30333126	PRJNA183847	SAMN02893997											32		4787578	51.99	4849				Ground Turkey			United States	CT
590.13962	Salmonella enterica SRR1646929		590	WGS		Heidelberg			MLST.Salmonella_enterica.15					30333126	PRJNA183847	SAMN02894040											35		4948782	51.89	5012				Ground Turkey			United States	GA
590.13978	Salmonella enterica SRR1646930		590	WGS		Kentucky								30333126	PRJNA183847	SAMN02894100											49		4882819	51.99	4947				Chicken Breast			United States	CT
590.14002	Salmonella enterica SRR1646931		590	WGS		Kentucky			MLST.Salmonella_enterica.152					30333126	PRJNA183847	SAMN02894129											51		5002996	51.93	5096				Chicken Breast			United States	NY
590.14019	Salmonella enterica SRR1646941		590	WGS		I 4,5,12:d:-			MLST.Salmonella_enterica.279					30333126	PRJNA183847	SAMN02894085											67		5098099	51.63	5262				Ground Turkey			United States	CT
590.14028	Salmonella enterica SRR1646942		590	WGS		I 4,5,12:d:-			MLST.Salmonella_enterica.279					30333126	PRJNA183847	SAMN02894086											70		5094683	51.64	5259				Ground Turkey			United States	CT
590.14039	Salmonella enterica SRR1646943		590	WGS		Kentucky			MLST.Salmonella_enterica.152					30333126	PRJNA183847	SAMN02894098											46		4878713	51.99	4929				Chicken Breast			United States	CT
590.14048	Salmonella enterica SRR1646944		590	WGS		Kentucky			MLST.Salmonella_enterica.152					30333126	PRJNA183847	SAMN02894099											51		4881885	51.98	4950				Chicken Breast			United States	CT
590.14072	Salmonella enterica SRR1646945		590	WGS		Saintpaul			MLST.Salmonella_enterica.27					30333126	PRJNA183847	SAMN02894159											26		4797038	52.11	4807				Ground Turkey			United States	NY
590.14085	Salmonella enterica SRR1646946		590	WGS		Enteritidis			MLST.Salmonella_enterica.11					30333126	PRJNA183847	SAMN02894015											21		4694469	52.14	4733				Chicken Breast			United States	CT
590.17770	Salmonella enterica SRR1646947		590	WGS		Heidelberg			MLST.Salmonella_enterica.15					30333126	PRJNA183847	SAMN02894075											35		4857717	52.06	4907				Ground Turkey			United States	NY
590.14112	Salmonella enterica SRR1646948		590	WGS		Kentucky			MLST.Salmonella_enterica.152					30333126	PRJNA183847	SAMN02894097											43		4866695	52.05	4911				Chicken Breast			United States	CT
590.14117	Salmonella enterica SRR1646950		590	WGS		Typhimurium var. 5-			MLST.Salmonella_enterica.19					30333126	PRJNA183847	SAMN02894196											48		5017819	52.03	5114				Chicken Breast			United States	NY
590.14121	Salmonella enterica SRR1658071		590	WGS		Saintpaul			MLST.Salmonella_enterica.50					30333126	PRJNA183850	SAMN02777707											13		4614709	52.28	4541				Ground Turkey			United States	MD
590.14141	Salmonella enterica SRR1658076		590	WGS		Hadar			MLST.Salmonella_enterica.33					30333126	PRJNA183850	SAMN02777706											31		4783214	52.12	4806				Ground Turkey			United States	MD
590.14163	Salmonella enterica SRR1658086		590	WGS		Hadar			MLST.Salmonella_enterica.33					30333126	PRJNA183850	SAMN02777703											31		4783422	52.12	4799				Ground Turkey			United States	MD
590.14184	Salmonella enterica SRR1664191		590	WGS		Kentucky			MLST.Salmonella_enterica.152					30333126	PRJNA183847	SAMN02894101											60		5001106	51.92	5094				Chicken Breast			United States	GA
590.14198	Salmonella enterica SRR1664193		590	WGS		Heidelberg			MLST.Salmonella_enterica.15					30333126	PRJNA183847	SAMN02894048											33		4862080	52.06	4913				Ground Turkey			United States	GA
590.14207	Salmonella enterica SRR1664211		590	WGS		Heidelberg			MLST.Salmonella_enterica.15					30333126	PRJNA183847	SAMN02894054											26		4862889	52.16	4917				Ground Turkey			United States	MD
590.14225	Salmonella enterica SRR1664261		590	WGS		Kentucky			MLST.Salmonella_enterica.152					30333126	PRJNA183847	SAMN02894107											55		5010175	51.93	5090				Chicken Breast			United States	MD
590.14245	Salmonella enterica SRR1664264		590	WGS		Infantis			MLST.Salmonella_enterica.32					30333126	PRJNA183847	SAMN02894095											31		4720375	52.28	4714				Pork Chop			United States	MD
590.14284	Salmonella enterica SRR1664265		590	WGS		Typhimurium var. 5-			MLST.Salmonella_enterica.19					30333126	PRJNA183847	SAMN02894188											44		4958091	52.09	5046				Chicken Breast			United States	MD
590.14313	Salmonella enterica SRR1664271		590	WGS		Kentucky			MLST.Salmonella_enterica.152					30333126	PRJNA183847	SAMN02894110											54		5012102	51.91	5091				Chicken Breast			United States	MD
590.14329	Salmonella enterica SRR1664272		590	WGS		Typhimurium var. 5-			MLST.Salmonella_enterica.19					30333126	PRJNA183847	SAMN02894189											50		5102568	52.01	5237				Chicken Breast			United States	MD
590.14349	Salmonella enterica SRR1664275		590	WGS		Heidelberg			MLST.Salmonella_enterica.15					30333126	PRJNA183847	SAMN02894049											30		4794964	52.03	4825				Chicken Breast			United States	MD
590.14371	Salmonella enterica SRR1664280		590	WGS		Typhimurium var. 5-			MLST.Salmonella_enterica.19					30333126	PRJNA183847	SAMN02894185											53		5079953	52.08	5171				Chicken Breast			United States	MD
590.14385	Salmonella enterica SRR1664285		590	WGS		Kentucky								30333126	PRJNA183847	SAMN02894102											46		4922008	51.97	4976				Chicken Breast			United States	MD
590.14396	Salmonella enterica SRR1664293		590	WGS		Kentucky			MLST.Salmonella_enterica.152					30333126	PRJNA183847	SAMN02894108											53		5012508	51.92	5087				Chicken Breast			United States	MD
590.14425	Salmonella enterica SRR1664306		590	WGS		Kentucky			MLST.Salmonella_enterica.152					30333126	PRJNA183847	SAMN02894104											52		5015172	51.92	5097				Chicken Breast			United States	MD
590.14436	Salmonella enterica SRR1664311		590	WGS		Kentucky			MLST.Salmonella_enterica.152					30333126	PRJNA183847	SAMN02894103											43		4867822	52	4912				Chicken Breast			United States	MD
590.14457	Salmonella enterica SRR1664688		590	WGS		Hadar			MLST.Salmonella_enterica.33					30333126	PRJNA183850	SAMN02777768											31		4720624	52.19	4701				Ground Turkey			United States	CA
590.14475	Salmonella enterica SRR1695774		590	WGS		Saintpaul			MLST.Salmonella_enterica.50					30333126	PRJNA183850	SAMN02777708											18		4614097	52.28	4538				Ground Turkey			United States	MD
590.14482	Salmonella enterica SRR1698180		590	WGS		Saintpaul			MLST.Salmonella_enterica.50					30333126	PRJNA183850	SAMN02777711											16		4728118	52.25	4691				Chicken Breast			United States	MD
590.14500	Salmonella enterica SRR1698188		590	WGS		Saintpaul			MLST.Salmonella_enterica.27					30333126	PRJNA183850	SAMN02777710											37		4823846	52.18	4871				Chicken Breast			United States	MD
590.14514	Salmonella enterica SRR1698204		590	WGS		Enteritidis			MLST.Salmonella_enterica.11					30333126	PRJNA183850	SAMN02777709											24		4705424	52.13	4740				Chicken Breast			United States	MD
590.14522	Salmonella enterica SRR1713618		590	WGS		Sandiego			MLST.Salmonella_enterica.126					30333126	PRJNA183850	SAMN02777716											47		4996685	51.97	5169				Ground Turkey			United States	MD
590.14545	Salmonella enterica SRR1713619		590	WGS		Typhimurium var. Copenhagen			MLST.Salmonella_enterica.19					30333126	PRJNA183850	SAMN02777717											69		5035656	51.95	5106				Ground Beef			United States	MD
590.14578	Salmonella enterica SRR1713620		590	WGS		Heidelberg			MLST.Salmonella_enterica.15					30333126	PRJNA183850	SAMN02777719											26		4790104	52.05	4827				Chicken Breast			United States	OR
590.14586	Salmonella enterica SRR1713631		590	WGS		Saintpaul								30333126	PRJNA183850	SAMN02777715											14		4614902	52.28	4536				Ground Turkey			United States	MD
590.14604	Salmonella enterica SRR1713632		590	WGS		Heidelberg			MLST.Salmonella_enterica.15					30333126	PRJNA183850	SAMN02777720											24		4789091	52.05	4820				Chicken Breast			United States	OR
590.14615	Salmonella enterica SRR1713633		590	WGS		Hadar			MLST.Salmonella_enterica.33					30333126	PRJNA183850	SAMN02777721											35		4681196	52.25	4633				Chicken Breast			United States	OR
590.14637	Salmonella enterica SRR1713635		590	WGS		Kentucky			MLST.Salmonella_enterica.152					30333126	PRJNA183850	SAMN02777726											41		4884589	51.99	4952				Chicken Breast			United States	MN
590.14649	Salmonella enterica SRR1713636		590	WGS		Berta			MLST.Salmonella_enterica.435					30333126	PRJNA183850	SAMN02777727											33		4768160	52.26	4776				Chicken Breast			United States	MN
590.14665	Salmonella enterica SRR1713640		590	WGS		Enteritidis			MLST.Salmonella_enterica.11					30333126	PRJNA183850	SAMN02777714											23		4702496	52.14	4742				Ground Turkey			United States	MD
590.14683	Salmonella enterica SRR1713641		590	WGS		Reading			MLST.Salmonella_enterica.412					30333126	PRJNA183850	SAMN02777722											27		4738241	52.17	4759				Ground Turkey			United States	MN
590.14697	Salmonella enterica SRR1713642		590	WGS		Kentucky			MLST.Salmonella_enterica.152					30333126	PRJNA183850	SAMN02777725											39		4771752	52.04	4794				Ground Turkey			United States	MN
590.14711	Salmonella enterica SRR1713643		590	WGS		Typhimurium var. Copenhagen			MLST.Salmonella_enterica.19					30333126	PRJNA183850	SAMN02777728											45		5031043	52.1	5103				Chicken Breast			United States	CT
590.14727	Salmonella enterica SRR1713644		590	WGS		Kentucky			MLST.Salmonella_enterica.152					30333126	PRJNA183850	SAMN02777729											68		5100720	51.71	5206				Chicken Breast			United States	CT
590.14749	Salmonella enterica SRR1713646		590	WGS		Enteritidis			MLST.Salmonella_enterica.1974					30333126	PRJNA183850	SAMN02777712											30		4851369	52.02	4943				Chicken Breast			United States	MD
590.14761	Salmonella enterica SRR1713647		590	WGS		Typhimurium var. Copenhagen			MLST.Salmonella_enterica.19					30333126	PRJNA183850	SAMN02777713											38		4934451	52.12	5044				Chicken Breast			United States	MD
590.14772	Salmonella enterica SRR1713648		590	WGS		Heidelberg			MLST.Salmonella_enterica.15					30333126	PRJNA183850	SAMN02777718											22		4789305	52.05	4821				Chicken Breast			United States	OR
590.14790	Salmonella enterica SRR1713651		590	WGS		Kentucky			MLST.Salmonella_enterica.152					30333126	PRJNA183850	SAMN02777723											52		4829274	52.03	4902				Chicken Breast			United States	MN
590.14799	Salmonella enterica SRR1735397		590	WGS		Typhimurium var. Copenhagen			MLST.Salmonella_enterica.19					30333126	PRJNA183850	SAMN02777731											42		4975294	52.12	5046				Chicken Breast			United States	CT
590.14803	Salmonella enterica SRR1735398		590	WGS		Heidelberg			MLST.Salmonella_enterica.15					30333126	PRJNA183850	SAMN02777736											34		4859937	52.06	4908				Ground Turkey			United States	CT
590.14811	Salmonella enterica SRR1735407		590	WGS		Typhimurium var. Copenhagen			MLST.Salmonella_enterica.19					30333126	PRJNA183850	SAMN02777730											47		5039271	52.1	5101				Chicken Breast			United States	CT
590.14817	Salmonella enterica SRR1735408		590	WGS		Saintpaul			MLST.Salmonella_enterica.27					30333126	PRJNA183850	SAMN02777733											47		4824125	52.17	4870				Ground Turkey			United States	CT
590.14826	Salmonella enterica SRR1735409		590	WGS		Saintpaul			MLST.Salmonella_enterica.27					30333126	PRJNA183850	SAMN02777734											45		4808601	52.18	4855				Ground Turkey			United States	CT
590.14834	Salmonella enterica SRR1735417		590	WGS		Saintpaul			MLST.Salmonella_enterica.27					30333126	PRJNA183850	SAMN02777732											30		4777509	52.21	4802				Ground Turkey			United States	CT
590.14846	Salmonella enterica SRR1735418		590	WGS		Agona								30333126	PRJNA183850	SAMN02777735											35		4838653	51.96	4931				Ground Turkey			United States	CT
590.14862	Salmonella enterica SRR1735419		590	WGS		Typhimurium var. Copenhagen								30333126	PRJNA183850	SAMN02777737											41		5051564	52.09	5154				Chicken Breast			United States	CT
590.14874	Salmonella enterica SRR1752711		590	WGS		Agona			MLST.Salmonella_enterica.13					30333126	PRJNA183848	SAMN03269324											57		4929339	51.96	5042				Ground Turkey			United States	OR
590.14912	Salmonella enterica SRR1752719		590	WGS		Kentucky			MLST.Salmonella_enterica.152					30333126	PRJNA183848	SAMN03269430											60		4887276	51.98	4984				Chicken Breast			United States	OR
590.14928	Salmonella enterica SRR1752720		590	WGS		Kentucky								30333126	PRJNA183847	SAMN02894112											55		5013803	51.92	5096				Chicken Breast			United States	MN
590.14940	Salmonella enterica SRR1752721		590	WGS		Saintpaul			MLST.Salmonella_enterica.19					30333126	PRJNA183847	SAMN02894155											49		5068165	52.08	5170				Ground Turkey			United States	NM
590.14947	Salmonella enterica SRR1752722		590	WGS		Schwarzengrund			MLST.Salmonella_enterica.96					30333126	PRJNA183847	SAMN02894164											24		4725887	52.2	4762				Ground Turkey			United States	NM
590.14962	Salmonella enterica SRR1752726		590	WGS		Agona			MLST.Salmonella_enterica.13					30333126	PRJNA183850	SAMN02777747											42		4931394	51.99	5025				Ground Turkey			United States	NY
590.14993	Salmonella enterica SRR1752735		590	WGS		Anatum			MLST.Salmonella_enterica.64					30333126	PRJNA183847	SAMN02894001											23		4736754	52.14	4770				Ground Turkey			United States	MN
590.15004	Salmonella enterica SRR1752736		590	WGS		Brandenburg			MLST.Salmonella_enterica.65					30333126	PRJNA183847	SAMN02894004											21		4667562	52.18	4670				Ground Turkey			United States	MN
590.15021	Salmonella enterica SRR1752779		590	WGS		Hadar			MLST.Salmonella_enterica.33					30333126	PRJNA183848	SAMN03269349											56		4679350	52.24	4669				Chicken Breast			United States	OR
590.15049	Salmonella enterica SRR1752781		590	WGS		Kentucky			MLST.Salmonella_enterica.152					30333126	PRJNA183848	SAMN03269427											101		4958746	51.96	5080				Chicken Breast			United States	OR
590.15062	Salmonella enterica SRR1752782		590	WGS		Kentucky			MLST.Salmonella_enterica.152					30333126	PRJNA183848	SAMN03269429											112		5103851	51.67	5268				Chicken Breast			United States	OR
590.15080	Salmonella enterica SRR1752807		590	WGS		Hadar			MLST.Salmonella_enterica.33					30333126	PRJNA183847	SAMN02894027											31		4727973	52.2	4723				Ground Turkey			United States	MN
590.15089	Salmonella enterica SRR1752810		590	WGS		Johannesburg			MLST.Salmonella_enterica.471					30333126	PRJNA183850	SAMN02777738											41		4547879	52.31	4525				Pork Chop			United States	NY
590.15104	Salmonella enterica SRR1752811		590	WGS		Brandenburg			MLST.Salmonella_enterica.471					30333126	PRJNA183847	SAMN02894003											49		4777002	52.18	4842				Ground Turkey			United States	MN
590.15115	Salmonella enterica SRR1752813		590	WGS		Heidelberg			MLST.Salmonella_enterica.15					30333126	PRJNA183848	SAMN03269366											28		4755751	52.08	4776				Chicken Breast			United States	OR
590.15131	Salmonella enterica SRR1752820		590	WGS		Hadar			MLST.Salmonella_enterica.33					30333126	PRJNA183848	SAMN03269351											39		4684458	52.24	4651				Ground Turkey			United States	OR
590.15149	Salmonella enterica SRR1752821		590	WGS		Heidelberg			MLST.Salmonella_enterica.15					30333126	PRJNA183848	SAMN03269368											67		4747125	52.11	4780				Chicken Breast			United States	OR
590.15184	Salmonella enterica SRR1752833		590	WGS		Saintpaul			MLST.Salmonella_enterica.27					30333126	PRJNA183850	SAMN02777744											40		4827796	52.17	4880				Ground Turkey			United States	NY
590.15200	Salmonella enterica SRR1752834		590	WGS		Muenster			MLST.Salmonella_enterica.321					30333126	PRJNA183847	SAMN02894136											37		4757264	52.02	4824				Ground Turkey			United States	NM
590.15212	Salmonella enterica SRR1752836		590	WGS		Hadar			MLST.Salmonella_enterica.33					30333126	PRJNA183848	SAMN03269348											43		4683787	52.24	4674				Chicken Breast			United States	OR
590.15234	Salmonella enterica SRR1752837		590	WGS		Kentucky			MLST.Salmonella_enterica.152					30333126	PRJNA183848	SAMN03269428											112		4869106	52.03	4934				Chicken Breast			United States	OR
590.15248	Salmonella enterica SRR1752844		590	WGS		Bredeney			MLST.Salmonella_enterica.505					30333126	PRJNA183850	SAMN02777752											39		4781891	52.14	4832				Ground Turkey			United States	GA
590.15255	Salmonella enterica SRR1752848		590	WGS		Bredeney			MLST.Salmonella_enterica.505					30333126	PRJNA183847	SAMN02894010											58		4859039	52.06	4952				Ground Turkey			United States	MN
590.15268	Salmonella enterica SRR1752860		590	WGS		Reading			MLST.Salmonella_enterica.412					30333126	PRJNA183848	SAMN03269487											26		4570877	52.17	4545				Ground Turkey			United States	OR
590.15317	Salmonella enterica SRR1752869		590	WGS		Kentucky			MLST.Salmonella_enterica.152					30333126	PRJNA183850	SAMN02777748											51		5006369	51.94	5090				Chicken Breast			United States	NY
590.15337	Salmonella enterica SRR1752870		590	WGS		Heidelberg			MLST.Salmonella_enterica.15					30333126	PRJNA183848	SAMN03269367											31		4786757	52.04	4810				Chicken Breast			United States	OR
590.15352	Salmonella enterica SRR1752873		590	WGS		Kentucky			MLST.Salmonella_enterica.152					30333126	PRJNA183850	SAMN02777742											47		4913725	51.97	4969				Chicken Breast			United States	NY
590.15364	Salmonella enterica SRR1752874		590	WGS		Saintpaul			MLST.Salmonella_enterica.27					30333126	PRJNA183850	SAMN02777745											43		4868040	52.1	4950				Ground Turkey			United States	NY
590.15375	Salmonella enterica SRR1752879		590	WGS		Agona			MLST.Salmonella_enterica.13					30333126	PRJNA183850	SAMN02777746											36		4932092	51.98	5032				Ground Turkey			United States	NY
590.15408	Salmonella enterica SRR1752881		590	WGS		Bredeney			MLST.Salmonella_enterica.505					30333126	PRJNA183850	SAMN02777753											42		4780378	52.14	4828				Ground Turkey			United States	GA
590.15422	Salmonella enterica SRR1752882		590	WGS		Enteritidis			MLST.Salmonella_enterica.11					30333126	PRJNA183847	SAMN02894018											22		4694387	52.14	4734				Chicken Breast			United States	MD
590.15429	Salmonella enterica SRR1752883		590	WGS		Heidelberg			MLST.Salmonella_enterica.15					30333126	PRJNA183847	SAMN02894057											32		4887583	52.05	4941				Ground Turkey			United States	MN
590.15438	Salmonella enterica SRR1752885		590	WGS		Brandenburg			MLST.Salmonella_enterica.65					30333126	PRJNA183847	SAMN02894006											19		4638457	52.19	4632				Ground Turkey			United States	MN
590.15451	Salmonella enterica SRR1752886		590	WGS		Bredeney			MLST.Salmonella_enterica.505					30333126	PRJNA183847	SAMN02894009											25		4739662	52.2	4754				Chicken Breast			United States	MN
590.15462	Salmonella enterica SRR1752887		590	WGS		Enteritidis			MLST.Salmonella_enterica.11					30333126	PRJNA183847	SAMN02894020											22		4694690	52.14	4723				Chicken Breast			United States	MD
590.15484	Salmonella enterica SRR1752888		590	WGS		Heidelberg			MLST.Salmonella_enterica.15					30333126	PRJNA183847	SAMN02894055											37		5106856	51.84	5222				Ground Turkey			United States	MD
590.15508	Salmonella enterica SRR1752891		590	WGS		Johannesburg			MLST.Salmonella_enterica.471					30333126	PRJNA183850	SAMN02777739											61		4541624	52.33	4525				Pork Chop			United States	NY
590.15518	Salmonella enterica SRR1752892		590	WGS		Saintpaul			MLST.Salmonella_enterica.27					30333126	PRJNA183850	SAMN02777749											46		4826701	52.18	4878				Ground Turkey			United States	NY
590.15541	Salmonella enterica SRR1752893		590	WGS		I 4,5,12:i:-			MLST.Salmonella_enterica.19					30333126	PRJNA183847	SAMN02894088											41		4927560	52.21	5036				Chicken Breast			United States	MN
590.15550	Salmonella enterica SRR1752899		590	WGS		Reading			MLST.Salmonella_enterica.412					30333126	PRJNA183850	SAMN02777741											26		4744861	52.17	4762				Ground Turkey			United States	NY
590.15567	Salmonella enterica SRR1752900		590	WGS		Typhimurium var. Copenhagen			MLST.Salmonella_enterica.19					30333126	PRJNA183850	SAMN02777751											48		5072707	52.08	5162				Chicken Breast			United States	NY
590.15581	Salmonella enterica SRR1752901		590	WGS		Hadar			MLST.Salmonella_enterica.33					30333126	PRJNA183848	SAMN03269350											72		4678121	52.27	4671				Chicken Breast			United States	OR
590.15691	Salmonella enterica SRR1763829		590	WGS		Hadar			MLST.Salmonella_enterica.33					30333126	PRJNA183848	SAMN03269353											236		4902135	53.08	5022				Ground Turkey			United States	CO
590.15759	Salmonella enterica SRR1763849		590	WGS		Heidelberg			MLST.Salmonella_enterica.152					30333126	PRJNA183848	SAMN03269371											327		5195003	53.24	5494				Ground Turkey			United States	CO
590.15801	Salmonella enterica SRR1763851		590	WGS		IIIa 18:z4,z23:-			MLST.Salmonella_enterica.869					30333126	PRJNA183848	SAMN03269420											169		4676287	51.89	4863				Ground Turkey			United States	OR
590.15823	Salmonella enterica SRR1763853		590	WGS		Kentucky			MLST.Salmonella_enterica.15					30333126	PRJNA183848	SAMN03269434											254		5271223	52.54	5505				Chicken Breast			United States	CO
590.15878	Salmonella enterica SRR1763866		590	WGS		Kentucky			MLST.Salmonella_enterica.198					30333126	PRJNA183848	SAMN03269433											230		5151067	52.74	5347				Ground Turkey			United States	OR
590.15890	Salmonella enterica SRR1767753		590	WGS		Berta			MLST.Salmonella_enterica.435					30333126	PRJNA183848	SAMN03269331											219		5031683	52.89	5185				Ground Turkey			United States	CT
590.15914	Salmonella enterica SRR1767777		590	WGS		Kentucky			MLST.Salmonella_enterica.152					30333126	PRJNA183848	SAMN03269436											197		4998696	52.59	5175				Chicken Breast			United States	CA
590.15936	Salmonella enterica SRR1767783		590	WGS		Kentucky			MLST.Salmonella_enterica.152					30333126	PRJNA183848	SAMN03269435											54		4811569	52.09	4883				Chicken Breast			United States	CO
590.15943	Salmonella enterica SRR1767784		590	WGS		Typhimurium			MLST.Salmonella_enterica.19					30333126	PRJNA183848	SAMN03269513											123		5099727	52.34	5274				Chicken Breast			United States	CA
590.15958	Salmonella enterica SRR1767788		590	WGS		Heidelberg			MLST.Salmonella_enterica.15					30333126	PRJNA183848	SAMN03269372											55		4799288	52.19	4856				Chicken Breast			United States	CO
590.15980	Salmonella enterica SRR1767789		590	WGS		Typhimurium			MLST.Salmonella_enterica.19					30333126	PRJNA183848	SAMN03269512											199		4930226	52.52	5076				Chicken Breast			United States	CO
590.15988	Salmonella enterica SRR1767798		590	WGS		Heidelberg			MLST.Salmonella_enterica.15					30333126	PRJNA183848	SAMN03269373											131		4865903	52.35	4959				Chicken Breast			United States	CA
590.16002	Salmonella enterica SRR1767807		590	WGS		I 4,5,12:-:1,2			MLST.Salmonella_enterica.15					30333126	PRJNA183848	SAMN03269407											113		4853051	52.49	4935				Ground Turkey			United States	CO
590.16019	Salmonella enterica SRR1767810		590	WGS		Hadar			MLST.Salmonella_enterica.33					30333126	PRJNA183848	SAMN03269354											61		4698057	52.3	4698				Chicken Breast			United States	CO
590.16025	Salmonella enterica SRR1767814		590	WGS		I 4,5,12:i:-			MLST.Salmonella_enterica.19					30333126	PRJNA183848	SAMN03269409											99		4909209	52.42	5032				Chicken Breast			United States	CA
590.16049	Salmonella enterica SRR1767815		590	WGS		Kentucky			MLST.Salmonella_enterica.152					30333126	PRJNA183848	SAMN03269437											207		4978749	52.55	5142				Chicken Breast			United States	CA
590.16067	Salmonella enterica SRR1767819		590	WGS		Berta			MLST.Salmonella_enterica.435					30333126	PRJNA183848	SAMN03269332											217		5050460	52.94	5228				Ground Turkey			United States	CT
590.16089	Salmonella enterica SRR1767820		590	WGS		Kentucky								30333126	PRJNA183848	SAMN03269438											149		4949480	52.16	5040				Chicken Breast			United States	CA
590.16098	Salmonella enterica SRR1767830		590	WGS		Saintpaul			MLST.Salmonella_enterica.27					30333126	PRJNA183848	SAMN03269490											51		4910847	52.01	4970				Ground Turkey			United States	CO
590.16110	Salmonella enterica SRR1767831		590	WGS		Typhimurium			MLST.Salmonella_enterica.19					30333126	PRJNA183848	SAMN03269511											104		4918359	52.3	5021				Chicken Breast			United States	CO
590.16119	Salmonella enterica SRR1773591		590	WGS		I 4,12:d:-			MLST.Salmonella_enterica.279					30333126	PRJNA183848	SAMN03269405											149		5113552	51.87	5311				Ground Turkey			United States	CT
590.16135	Salmonella enterica SRR1773592		590	WGS		Kentucky			MLST.Salmonella_enterica.152					30333126	PRJNA183848	SAMN03269440											226		5135579	52.42	5286				Chicken Breast			United States	TN
590.16161	Salmonella enterica SRR1773628		590	WGS		Brandenburg			MLST.Salmonella_enterica.65					30333126	PRJNA183848	SAMN03269337											129		4693349	52.65	4735				Ground Turkey			United States	TN
590.16173	Salmonella enterica SRR1773630		590	WGS		Heidelberg			MLST.Salmonella_enterica.15					30333126	PRJNA183848	SAMN03269376											84		4902093	52.21	4986				Ground Turkey			United States	TN
590.16192	Salmonella enterica SRR1773631		590	WGS		Heidelberg			MLST.Salmonella_enterica.15					30333126	PRJNA183848	SAMN03269378											83		4891368	52.15	4974				Chicken Breast			United States	TN
590.16206	Salmonella enterica SRR1773633		590	WGS		Kentucky			MLST.Salmonella_enterica.152					30333126	PRJNA183848	SAMN03269439											161		5100493	52.27	5243				Chicken Breast			United States	CT
590.16219	Salmonella enterica SRR1773634		590	WGS		Typhimurium			MLST.Salmonella_enterica.19					30333126	PRJNA183848	SAMN03269514											151		5174626	52.43	5371				Chicken Breast			United States	CT
590.16237	Salmonella enterica SRR1773640		590	WGS		I 4,5,12:i:-			MLST.Salmonella_enterica.19					30333126	PRJNA183848	SAMN03269411											130		4887438	52.44	4997				Chicken Breast			United States	TN
590.16253	Salmonella enterica SRR1773656		590	WGS		Muenster			MLST.Salmonella_enterica.321					30333126	PRJNA183848	SAMN03269483											135		4883894	52.48	4992				Ground Beef			United States	CT
590.16284	Salmonella enterica SRR1773837		590	WGS		Heidelberg			MLST.Salmonella_enterica.15					30333126	PRJNA183848	SAMN03269375											118		4884180	52.5	4966				Ground Turkey			United States	TN
590.16300	Salmonella enterica SRR1773838		590	WGS		I 4,5,12:i:-			MLST.Salmonella_enterica.19					30333126	PRJNA183848	SAMN03269412											166		4951987	52.66	5082				Chicken Breast			United States	TN
590.16338	Salmonella enterica SRR1774017		590	WGS		Anatum			MLST.Salmonella_enterica.64					30333126	PRJNA183848	SAMN03269330											71		4788681	52.21	4856				Pork Chop			United States	CT
590.16349	Salmonella enterica SRR1774021		590	WGS		I 4,5,12:i:-			MLST.Salmonella_enterica.19					30333126	PRJNA183848	SAMN03269410											127		5084334	52.38	5288				Chicken Breast			United States	TN
590.16364	Salmonella enterica SRR1774022		590	WGS		Muenster			MLST.Salmonella_enterica.321					30333126	PRJNA183848	SAMN03269482											185		4882920	52.54	4998				Ground Beef			United States	CT
590.16393	Salmonella enterica SRR1777667		590	WGS		Albany			MLST.Salmonella_enterica.292					30333126	PRJNA183848	SAMN03269329											208		4859274	52.63	4928				Ground Turkey			United States	TN
590.16440	Salmonella enterica SRR1777672		590	WGS		Saintpaul			MLST.Salmonella_enterica.27					30333126	PRJNA183848	SAMN03269491											265		5122341	53.03	5380				Ground Turkey			United States	TN
590.16452	Salmonella enterica SRR1777673		590	WGS		Saintpaul			MLST.Salmonella_enterica.27					30333126	PRJNA183848	SAMN03269492											320		5188640	53.2	5487				Ground Turkey			United States	TN
590.16507	Salmonella enterica SRR1777683		590	WGS		Saintpaul			MLST.Salmonella_enterica.27					30333126	PRJNA183848	SAMN03269494											273		5097489	52.91	5329				Ground Turkey			United States	TN
590.16521	Salmonella enterica SRR1777690		590	WGS		Heidelberg			MLST.Salmonella_enterica.15					30333126	PRJNA183848	SAMN03269384											250		5116383	53.04	5365				Ground Turkey			United States	TN
590.16526	Salmonella enterica SRR1777697		590	WGS		Saintpaul			MLST.Salmonella_enterica.27					30333126	PRJNA183848	SAMN03269493											292		5091738	52.97	5320				Ground Beef			United States	TN
590.16543	Salmonella enterica SRR1777701		590	WGS		Derby			MLST.Salmonella_enterica.40					30333126	PRJNA183848	SAMN03269339											359		5271082	53.2	5551				Ground Turkey			United States	TN
590.16611	Salmonella enterica SRR1777707		590	WGS		Heidelberg			MLST.Salmonella_enterica.15					30333126	PRJNA183848	SAMN03269386											172		4956402	52.59	5094				Ground Turkey			United States	TN
590.16623	Salmonella enterica SRR1777996		590	WGS		Heidelberg			MLST.Salmonella_enterica.15					30333126	PRJNA183850	SAMN02777758											24		4715503	52.17	4715				Ground Turkey			United States	GA
590.16638	Salmonella enterica SRR1777998		590	WGS		Reading			MLST.Salmonella_enterica.412					30333126	PRJNA183850	SAMN02777757											26		4588729	52.13	4569				Ground Turkey			United States	GA
590.16675	Salmonella enterica SRR1778000		590	WGS		Heidelberg			MLST.Salmonella_enterica.15					30333126	PRJNA183850	SAMN02777759											22		4713588	52.17	4724				Ground Turkey			United States	GA
590.16697	Salmonella enterica SRR1778004		590	WGS		Mbandaka			MLST.Salmonella_enterica.413					30333126	PRJNA183850	SAMN02777760											32		4743694	52.14	4774				Chicken Breast			United States	GA
590.16715	Salmonella enterica SRR1778009		590	WGS		Heidelberg			MLST.Salmonella_enterica.15					30333126	PRJNA183850	SAMN02777756											24		4713891	52.17	4740				Ground Turkey			United States	GA
590.16727	Salmonella enterica SRR1778020		590	WGS		Heidelberg			MLST.Salmonella_enterica.15					30333126	PRJNA183850	SAMN02777755											22		4713204	52.17	4714				Ground Turkey			United States	GA
590.16734	Salmonella enterica SRR1778032		590	WGS		Senftenberg			MLST.Salmonella_enterica.14					30333126	PRJNA183850	SAMN02777761											32		4804506	52.04	4858				Ground Turkey			United States	GA
590.16748	Salmonella enterica SRR1778035		590	WGS		Montevideo			MLST.Salmonella_enterica.81					30333126	PRJNA183850	SAMN02777762											65		4684048	52.25	4665				Ground Beef			United States	GA
590.16754	Salmonella enterica SRR1778038		590	WGS		Typhimurium var. Copenhagen			MLST.Salmonella_enterica.19					30333126	PRJNA183850	SAMN02777754											102		5085623	51.96	5228				Chicken Breast			United States	GA
590.16786	Salmonella enterica SRR1783165		590	WGS		Heidelberg			MLST.Salmonella_enterica.15					30333126	PRJNA183850	SAMN02777766											34		4770153	52.09	4799				Ground Turkey			United States	GA
590.16808	Salmonella enterica SRR1783166		590	WGS		Kentucky			MLST.Salmonella_enterica.152					30333126	PRJNA183850	SAMN02777799											52		4852930	52.01	4918				Chicken Breast			United States	CA
590.16815	Salmonella enterica SRR1783171		590	WGS		Hadar			MLST.Salmonella_enterica.33					30333126	PRJNA183850	SAMN02777772											38		4718519	52.22	4717				Ground Turkey			United States	CA
590.16829	Salmonella enterica SRR1783173		590	WGS		Saintpaul			MLST.Salmonella_enterica.27					30333126	PRJNA183848	SAMN03269496											221		5230459	52.67	5432				Ground Turkey			United States	GA
590.16845	Salmonella enterica SRR1783177		590	WGS		Kentucky			MLST.Salmonella_enterica.152					30333126	PRJNA183848	SAMN03269442											288		5299066	52.9	5572				Chicken Breast			United States	GA
590.16855	Salmonella enterica SRR1783178		590	WGS		Mbandaka			MLST.Salmonella_enterica.413					30333126	PRJNA183848	SAMN03269470											268		5049333	52.94	5256				Chicken Breast			United States	GA
590.16887	Salmonella enterica SRR1783182		590	WGS		Enteritidis			MLST.Salmonella_enterica.11					30333126	PRJNA183850	SAMN02777781											23		4729297	52.12	4770				Chicken Breast			United States	MD
590.16912	Salmonella enterica SRR1783194		590	WGS		Heidelberg			MLST.Salmonella_enterica.15					30333126	PRJNA183850	SAMN02777777											39		4919795	52.03	5014				Ground Turkey			United States	MD
590.16935	Salmonella enterica SRR1783195		590	WGS		Montevideo			MLST.Salmonella_enterica.4					30333126	PRJNA183850	SAMN02777797											47		4687528	52.23	4714				Chicken Breast			United States	CA
590.16955	Salmonella enterica SRR1783199		590	WGS		Braenderup								30333126	PRJNA183850	SAMN02777795											24		4665740	52.27	4621				Chicken Breast			United States	CA
590.16974	Salmonella enterica SRR1783201		590	WGS		Reading			MLST.Salmonella_enterica.412					30333126	PRJNA183848	SAMN03269488											312		4923951	53.29	5114				Ground Turkey			United States	TN
590.17030	Salmonella enterica SRR1783204		590	WGS		Typhimurium			MLST.Salmonella_enterica.19					30333126	PRJNA183850	SAMN02777794											55		4974346	52.12	5103				Pork Chop			United States	CA
590.17042	Salmonella enterica SRR1783205		590	WGS		Mbandaka			MLST.Salmonella_enterica.413					30333126	PRJNA183848	SAMN03269469											221		4939284	52.77	5104				Chicken Breast			United States	GA
590.17054	Salmonella enterica SRR1783210		590	WGS		Saintpaul			MLST.Salmonella_enterica.27					30333126	PRJNA183850	SAMN02777778											47		4821032	52.18	4874				Ground Turkey			United States	MD
590.17067	Salmonella enterica SRR1783211		590	WGS		Saintpaul			MLST.Salmonella_enterica.27					30333126	PRJNA183850	SAMN02777785											44		4820641	52.18	4869				Ground Turkey			United States	MD
590.17092	Salmonella enterica SRR1783213		590	WGS		Typhimurium var. 5-			MLST.Salmonella_enterica.19					30333126	PRJNA183848	SAMN03269522											357		5351720	53.45	5683				Chicken Breast			United States	GA
590.17101	Salmonella enterica SRR1783216		590	WGS		Schwarzengrund			MLST.Salmonella_enterica.96					30333126	PRJNA183850	SAMN02777765											33		4679655	52.01	4737				Chicken Breast			United States	GA
590.17114	Salmonella enterica SRR1783217		590	WGS		Heidelberg			MLST.Salmonella_enterica.15					30333126	PRJNA183850	SAMN02777775											34		4987861	51.85	5063				Ground Turkey			United States	TN
590.17120	Salmonella enterica SRR1783218		590	WGS		Livingstone			MLST.Salmonella_enterica.638					30333126	PRJNA183850	SAMN02777796											46		4848217	51.98	4859				Chicken Breast			United States	CA
590.17133	Salmonella enterica SRR1783220		590	WGS		Kentucky			MLST.Salmonella_enterica.152					30333126	PRJNA183848	SAMN03269443											244		5125673	52.42	5307				Chicken Breast			United States	NY
590.17150	Salmonella enterica SRR1783222		590	WGS		Montevideo			MLST.Salmonella_enterica.138					30333126	PRJNA183850	SAMN02777763											26		4631846	52.28	4597				Ground Beef			United States	GA
590.17154	Salmonella enterica SRR1783223		590	WGS		Saintpaul			MLST.Salmonella_enterica.27					30333126	PRJNA183850	SAMN02777773											39		4896703	51.95	4941				Ground Turkey			United States	TN
590.17163	Salmonella enterica SRR1783224		590	WGS		Saintpaul			MLST.Salmonella_enterica.27					30333126	PRJNA183850	SAMN02777784											44		4820635	52.18	4871				Ground Turkey			United States	MD
590.17177	Salmonella enterica SRR1791272		590	WGS		Enteritidis			MLST.Salmonella_enterica.11					30333126	PRJNA183848	SAMN03269341											54		4734109	52.16	4780				Chicken Breast			United States	NM
590.17192	Salmonella enterica SRR1791274		590	WGS		Heidelberg			MLST.Salmonella_enterica.15					30333126	PRJNA183848	SAMN03269387											56		4759959	52.11	4784				Ground Turkey			United States	NM
590.17206	Salmonella enterica SRR1791276		590	WGS		Kentucky			MLST.Salmonella_enterica.152					30333126	PRJNA183848	SAMN03269450											197		4861994	52.18	4900				Chicken Breast			United States	CA
590.17214	Salmonella enterica SRR1791289		590	WGS		Enteritidis			MLST.Salmonella_enterica.11					30333126	PRJNA183848	SAMN03269342											39		4726872	52.13	4792				Chicken Breast			United States	NM
590.17223	Salmonella enterica SRR1791290		590	WGS		Kentucky			MLST.Salmonella_enterica.152					30333126	PRJNA183848	SAMN03269448											70		4907508	51.99	4955				Chicken Breast			United States	CA
590.17237	Salmonella enterica SRR1791295		590	WGS		Kentucky			MLST.Salmonella_enterica.152					30333126	PRJNA183848	SAMN03269445											78		4849052	52.04	4930				Chicken Breast			United States	CA
590.17252	Salmonella enterica SRR1791296		590	WGS		Kentucky			MLST.Salmonella_enterica.152					30333126	PRJNA183848	SAMN03269447											74		4888115	52	4973				Chicken Breast			United States	CA
590.17257	Salmonella enterica SRR1791298		590	WGS		Kentucky			MLST.Salmonella_enterica.152					30333126	PRJNA183848	SAMN03269449											94		4901399	52.03	4949				Chicken Breast			United States	CA
590.17269	Salmonella enterica SRR1791300		590	WGS		Muenster			MLST.Salmonella_enterica.321					30333126	PRJNA183848	SAMN03269484											47		4810755	52.05	4879				Ground Turkey			United States	NY
590.17273	Salmonella enterica SRR1791377		590	WGS		Hadar			MLST.Salmonella_enterica.33					30333126	PRJNA183848	SAMN03269355											69		4702184	52.22	4693				Ground Turkey			United States	NM
590.17279	Salmonella enterica SRR1791378		590	WGS		I 4,12:d:-			MLST.Salmonella_enterica.279					30333126	PRJNA183848	SAMN03269406											87		4838890	52.02	4931				Ground Turkey			United States	MD
590.17284	Salmonella enterica SRR1791383		590	WGS		Heidelberg			MLST.Salmonella_enterica.15					30333126	PRJNA183848	SAMN03269388											50		4925027	52.04	5009				Ground Turkey			United States	CA
590.17290	Salmonella enterica SRR1791384		590	WGS		I 4,5,12:i:-			MLST.Salmonella_enterica.19					30333126	PRJNA183848	SAMN03269413											91		4926795	52.21	5052				Chicken Breast			United States	CA
590.17297	Salmonella enterica SRR1791385		590	WGS		Kentucky			MLST.Salmonella_enterica.152					30333126	PRJNA183848	SAMN03269444											125		4997826	51.97	5103				Chicken Breast			United States	NY
590.17304	Salmonella enterica SRR1791386		590	WGS		Kentucky			MLST.Salmonella_enterica.152					30333126	PRJNA183848	SAMN03269446											76		5034118	52.02	5133				Chicken Breast			United States	CA
590.17312	Salmonella enterica SRR1793241		590	WGS		Reading			MLST.Salmonella_enterica.412					30333126	PRJNA183850	SAMN02777801											28		4574396	52.17	4555				Ground Turkey			United States	CA
590.17319	Salmonella enterica SRR1793242		590	WGS		Kentucky			MLST.Salmonella_enterica.152					30333126	PRJNA183850	SAMN02777800											52		4850957	52.01	4913				Chicken Breast			United States	CA
590.17330	Salmonella enterica SRR1793244		590	WGS		Typhimurium			MLST.Salmonella_enterica.19					30333126	PRJNA183850	SAMN02777806											42		4996341	52.15	5092				Chicken Breast			United States	CA
590.17332	Salmonella enterica SRR1793245		590	WGS		Typhimurium			MLST.Salmonella_enterica.19					30333126	PRJNA183850	SAMN02777809											57		4976874	52.1	5099				Ground Turkey			United States	CA
590.17336	Salmonella enterica SRR1793246		590	WGS		Heidelberg			MLST.Salmonella_enterica.15					30333126	PRJNA183850	SAMN02777811											34		4860968	52.06	4901				Ground Turkey			United States	CA
590.17339	Salmonella enterica SRR1793247		590	WGS		Dublin			MLST.Salmonella_enterica.10					30333126	PRJNA183850	SAMN02777814											25		4875858	52.1	4997				Ground Beef			United States	CA
590.17342	Salmonella enterica SRR1793248		590	WGS		Reading			MLST.Salmonella_enterica.412					30333126	PRJNA183850	SAMN02777815											26		4573778	52.17	4559				Ground Turkey			United States	CO
590.17346	Salmonella enterica SRR1793249		590	WGS		Saintpaul			MLST.Salmonella_enterica.27					30333126	PRJNA183850	SAMN02777817											49		4911056	51.94	4967				Ground Turkey			United States	CO
590.17351	Salmonella enterica SRR1793257		590	WGS		Agona			MLST.Salmonella_enterica.13					30333126	PRJNA183848	SAMN03269327											65		4873297	52.05	4936				Ground Turkey			United States	CA
590.17354	Salmonella enterica SRR1793258		590	WGS		Enteritidis			MLST.Salmonella_enterica.11					30333126	PRJNA183848	SAMN03269343											24		4728053	52.13	4783				Chicken Breast			United States	CA
590.17358	Salmonella enterica SRR1793259		590	WGS		Hadar			MLST.Salmonella_enterica.33					30333126	PRJNA183848	SAMN03269356											31		4675106	52.27	4640				Chicken Breast			United States	CA
590.17361	Salmonella enterica SRR1793260		590	WGS		Heidelberg			MLST.Salmonella_enterica.15					30333126	PRJNA183848	SAMN03269389											31		4754044	52.09	4779				Chicken Breast			United States	CA
590.17366	Salmonella enterica SRR1793261		590	WGS		Heidelberg			MLST.Salmonella_enterica.15					30333126	PRJNA183848	SAMN03269390											36		4784721	52.05	4812				Chicken Breast			United States	CA
590.17369	Salmonella enterica SRR1793262		590	WGS		Heidelberg			MLST.Salmonella_enterica.15					30333126	PRJNA183848	SAMN03269391											54		4860811	52.18	4921				Ground Turkey			United States	CO
590.12641	Salmonella enterica SRR1793264		590	WGS		Kentucky			MLST.Salmonella_enterica.152					30333126	PRJNA183848	SAMN03269451											73		4912694	51.98	4984				Chicken Breast			United States	CA
590.12642	Salmonella enterica SRR1793265		590	WGS		Kentucky								30333126	PRJNA183848	SAMN03269452											53		4915504	51.97	4966				Chicken Breast			United States	CA
590.12961	Salmonella enterica SRR1793266		590	WGS		Kentucky			MLST.Salmonella_enterica.152					30333126	PRJNA183848	SAMN03269453											48		4882508	51.99	4941				Chicken Breast			United States	CA
590.12975	Salmonella enterica SRR1793267		590	WGS		Montevideo			MLST.Salmonella_enterica.138					30333126	PRJNA183848	SAMN03269476											39		4597403	52.29	4593				Ground Beef			United States	CA
590.12984	Salmonella enterica SRR1793268		590	WGS		Muenchen			MLST.Salmonella_enterica.83					30333126	PRJNA183848	SAMN03269480											49		4804637	52.16	4838				Ground Turkey			United States	CO
590.13005	Salmonella enterica SRR1793269		590	WGS		Quakam			MLST.Salmonella_enterica.1610					30333126	PRJNA183848	SAMN03269486											35		4873619	52.23	4904				Chicken Breast			United States	CA
590.13024	Salmonella enterica SRR1793270		590	WGS		Reading			MLST.Salmonella_enterica.412					30333126	PRJNA183848	SAMN03269489											33		4574402	52.18	4563				Ground Turkey			United States	CA
590.13036	Salmonella enterica SRR1793271		590	WGS		Schwarzengrund			MLST.Salmonella_enterica.96					30333126	PRJNA183848	SAMN03269502											63		4751573	52.07	4808				Ground Turkey			United States	CA
590.13057	Salmonella enterica SRR1801537		590	WGS		Hadar			MLST.Salmonella_enterica.33					30333126	PRJNA183848	SAMN03269357											63		4824127	52.24	4836				Ground Turkey			United States	CO
590.13082	Salmonella enterica SRR1801538		590	WGS		Heidelberg			MLST.Salmonella_enterica.15					30333126	PRJNA183848	SAMN03269392											61		4764316	52.14	4796				Chicken Breast			United States	CO
590.13098	Salmonella enterica SRR1801539		590	WGS		Heidelberg			MLST.Salmonella_enterica.15					30333126	PRJNA183848	SAMN03269393											62		4887592	52.06	4950				Chicken Breast			United States	CO
590.13109	Salmonella enterica SRR1801543		590	WGS		Berta			MLST.Salmonella_enterica.435					30333126	PRJNA183848	SAMN03269333											61		4914426	52.16	4962				Ground Turkey			United States	CO
590.13118	Salmonella enterica SRR1801544		590	WGS		Hadar			MLST.Salmonella_enterica.33					30333126	PRJNA183848	SAMN03269358											81		4744003	52.28	4768				Ground Turkey			United States	CO
590.13132	Salmonella enterica SRR1801545		590	WGS		I 4,5,12:i:-			MLST.Salmonella_enterica.19					30333126	PRJNA183848	SAMN03269414											64		4961903	52.15	5077				Chicken Breast			United States	CO
590.13153	Salmonella enterica SRR1801547		590	WGS		Heidelberg			MLST.Salmonella_enterica.15					30333126	PRJNA183848	SAMN03269394											99		5072620	51.89	5183				Ground Turkey			United States	CO
590.13163	Salmonella enterica SRR1801548		590	WGS		Heidelberg			MLST.Salmonella_enterica.15					30333126	PRJNA183848	SAMN03269395											93		5097816	51.91	5201				Ground Turkey			United States	CO
590.13176	Salmonella enterica SRR1801549		590	WGS		Heidelberg			MLST.Salmonella_enterica.15					30333126	PRJNA183848	SAMN03269396											69		4758701	52.2	4782				Ground Turkey			United States	CO
590.13208	Salmonella enterica SRR1801551		590	WGS		Enteritidis			MLST.Salmonella_enterica.11					30333126	PRJNA183848	SAMN03269344											57		4736750	52.16	4783				Chicken Breast			United States	CO
590.13234	Salmonella enterica SRR1801552		590	WGS		Hadar			MLST.Salmonella_enterica.33					30333126	PRJNA183848	SAMN03269359											122		4801700	52.34	4817				Ground Turkey			United States	CO
590.13245	Salmonella enterica SRR1801732		590	WGS		Kentucky			MLST.Salmonella_enterica.152					30333126	PRJNA183848	SAMN03269454											74		4857436	52.04	4938				Chicken Breast			United States	CO
590.13257	Salmonella enterica SRR1801733		590	WGS		Montevideo			MLST.Salmonella_enterica.316					30333126	PRJNA183848	SAMN03269477											38		4658573	52.18	4633				Chicken Breast			United States	CO
590.13278	Salmonella enterica SRR1801735		590	WGS		Senftenberg			MLST.Salmonella_enterica.14					30333126	PRJNA183848	SAMN03269508											60		4808034	52.03	4870				Ground Turkey			United States	CO
590.13283	Salmonella enterica SRR1805574		590	WGS		Typhimurium			MLST.Salmonella_enterica.19					30333126	PRJNA183850	SAMN02777824											39		4969213	52.13	5051				Chicken Breast			United States	CT
590.13296	Salmonella enterica SRR1805577		590	WGS		Enteritidis			MLST.Salmonella_enterica.11					30333126	PRJNA183851	SAMN03291513											24		4694465	52.14	4739				Chicken Breast			United States	GA
590.13338	Salmonella enterica SRR1805588		590	WGS		Saintpaul			MLST.Salmonella_enterica.27					30333126	PRJNA183851	SAMN02782662											37		4900784	51.95	4945				Ground Turkey			United States	CO
590.13388	Salmonella enterica SRR1805614		590	WGS		Montevideo			MLST.Salmonella_enterica.4					30333126	PRJNA183851	SAMN02782554											42		4765383	52.12	4815				Ground Turkey			United States	GA
590.13417	Salmonella enterica SRR1805623		590	WGS		Heidelberg			MLST.Salmonella_enterica.15					30333126	PRJNA183851	SAMN03291520											38		5094848	51.86	5191				Ground Turkey			United States	GA
590.13448	Salmonella enterica SRR1805628		590	WGS		Heidelberg			MLST.Salmonella_enterica.15					30333126	PRJNA183851	SAMN03291516											41		5095937	51.86	5205				Ground Turkey			United States	GA
590.13479	Salmonella enterica SRR1805652		590	WGS		Schwarzengrund			MLST.Salmonella_enterica.96					30333126	PRJNA183851	SAMN02782663											35		4818328	52.08	4905				Ground Turkey			United States	CO
590.13505	Salmonella enterica SRR1805653		590	WGS		Typhimurium			MLST.Salmonella_enterica.19					30333126	PRJNA183850	SAMN02777826											45		5037661	52.09	5108				Chicken Breast			United States	CT
590.13553	Salmonella enterica SRR1805679		590	WGS		Heidelberg			MLST.Salmonella_enterica.15					30333126	PRJNA183851	SAMN03291514											46		5087020	51.82	5184				Ground Turkey			United States	GA
590.13559	Salmonella enterica SRR1805680		590	WGS		Saintpaul			MLST.Salmonella_enterica.27					30333126	PRJNA183850	SAMN02777820											33		4898861	51.95	4941				Ground Turkey			United States	CO
590.13573	Salmonella enterica SRR1812788		590	WGS		Saintpaul			MLST.Salmonella_enterica.27					30333126	PRJNA183848	SAMN03269499											83		5055817	52.14	5175				Ground Turkey			United States	CO
590.13591	Salmonella enterica SRR1812820		590	WGS		Kentucky			MLST.Salmonella_enterica.152					30333126	PRJNA183848	SAMN03269456											140		5026778	52.09	5128				Chicken Breast			United States	CT
590.13600	Salmonella enterica SRR1812825		590	WGS		Heidelberg								30333126	PRJNA183848	SAMN03269397											71		5190290	51.96	5327				Ground Turkey			United States	CO
590.13617	Salmonella enterica SRR1812831		590	WGS		Typhimurium			MLST.Salmonella_enterica.19					30333126	PRJNA183848	SAMN03269517											78		4997127	52.22	5085				Chicken Breast			United States	CT
590.17786	Salmonella enterica SRR1812835		590	WGS		Mbandaka			MLST.Salmonella_enterica.413					30333126	PRJNA183848	SAMN03269471											82		4788848	52.31	4830				Chicken Breast			United States	CO
590.13650	Salmonella enterica SRR1812841		590	WGS		Typhimurium			MLST.Salmonella_enterica.19					30333126	PRJNA183848	SAMN03269515											59		4983560	52.17	5073				Chicken Breast			United States	CT
590.13656	Salmonella enterica SRR1812844		590	WGS		Hadar			MLST.Salmonella_enterica.33					30333126	PRJNA183848	SAMN03269360											143		4869074	52.6	4980				Ground Turkey			United States	CT
590.13674	Salmonella enterica SRR1812845		590	WGS		Kentucky			MLST.Salmonella_enterica.152					30333126	PRJNA183848	SAMN03269455											104		4920954	52.15	5027				Chicken Breast			United States	CT
590.13695	Salmonella enterica SRR1812850		590	WGS		Montevideo								30333126	PRJNA183848	SAMN03269478											54		4615339	52.38	4615				Ground Beef			United States	CO
590.13710	Salmonella enterica SRR1812851		590	WGS		Typhimurium								30333126	PRJNA183848	SAMN03269518											73		5061464	52.18	5183				Chicken Breast			United States	CT
590.13719	Salmonella enterica SRR1812852		590	WGS		Muenchen			MLST.Salmonella_enterica.83					30333126	PRJNA183848	SAMN03269481											37		4735297	52.19	4731				Ground Beef			United States	CO
590.17788	Salmonella enterica SRR1812858		590	WGS		Berta			MLST.Salmonella_enterica.435					30333126	PRJNA183848	SAMN03269334											148		4920722	52.56	5031				Ground Turkey			United States	CT
590.13735	Salmonella enterica SRR1812859		590	WGS		Typhimurium			MLST.Salmonella_enterica.19					30333126	PRJNA183848	SAMN03269516											113		5013601	52.29	5142				Chicken Breast			United States	CT
590.13753	Salmonella enterica SRR1812867		590	WGS		Typhimurium			MLST.Salmonella_enterica.19					30333126	PRJNA183848	SAMN03269519											129		5000980	52.4	5107				Chicken Breast			United States	CT
590.13765	Salmonella enterica SRR1812879		590	WGS		Chester			MLST.Salmonella_enterica.411					30333126	PRJNA183848	SAMN03269338											38		4664529	52.14	4644				Ground Turkey			United States	CO
590.13777	Salmonella enterica SRR1813426		590	WGS		Braenderup			MLST.Salmonella_enterica.22					30333126	PRJNA183850	SAMN02777840											25		4721316	52.1	4719				Ground Beef			United States	CT
590.13787	Salmonella enterica SRR1813427		590	WGS		Braenderup			MLST.Salmonella_enterica.22					30333126	PRJNA183850	SAMN02777839											26		4721754	52.1	4722				Ground Beef			United States	CT
590.13795	Salmonella enterica SRR1813429		590	WGS		Heidelberg			MLST.Salmonella_enterica.15					30333126	PRJNA183850	SAMN03275925											23		4754071	52.08	4783				Chicken Breast			United States	TN
590.13809	Salmonella enterica SRR1813435		590	WGS		Heidelberg			MLST.Salmonella_enterica.15					30333126	PRJNA183850	SAMN02777764											33		5092118	51.86	5196				Ground Turkey			United States	GA
590.13819	Salmonella enterica SRR1813436		590	WGS		Reading			MLST.Salmonella_enterica.412					30333126	PRJNA183850	SAMN02777767											24		4570432	52.18	4542				Ground Turkey			United States	CA
590.13830	Salmonella enterica SRR1813445		590	WGS		Reading			MLST.Salmonella_enterica.412					30333126	PRJNA183850	SAMN02777769											29		4676738	52.1	4685				Ground Turkey			United States	CA
590.13839	Salmonella enterica SRR1813446		590	WGS		Typhimurium			MLST.Salmonella_enterica.19					30333126	PRJNA183850	SAMN02777827											34		4823604	52.18	4859				Chicken Breast			United States	CT
590.13851	Salmonella enterica SRR1813447		590	WGS		Typhimurium			MLST.Salmonella_enterica.19					30333126	PRJNA183850	SAMN02777829											40		4973091	52.12	5044				Ground Turkey			United States	CT
590.13871	Salmonella enterica SRR1813455		590	WGS		Schwarzengrund			MLST.Salmonella_enterica.96					30333126	PRJNA183850	SAMN02777834											39		5102686	51.74	5242				Ground Turkey			United States	CT
590.13893	Salmonella enterica SRR1820091		590	WGS		Heidelberg			MLST.Salmonella_enterica.15					30333126	PRJNA183851	SAMN03291524											39		4862748	52.07	4910				Ground Turkey			United States	GA
590.13899	Salmonella enterica SRR1820092		590	WGS		Schwarzengrund			MLST.Salmonella_enterica.96					30333126	PRJNA183851	SAMN03291526											36		4803378	52.1	4881				Ground Turkey			United States	GA
590.13925	Salmonella enterica SRR1820093		590	WGS		Kentucky			MLST.Salmonella_enterica.152					30333126	PRJNA183851	SAMN02782653											51		4892396	51.98	4982				Chicken Breast			United States	CA
590.13956	Salmonella enterica SRR1820095		590	WGS		Saintpaul			MLST.Salmonella_enterica.27					30333126	PRJNA183851	SAMN03291532											34		4896077	51.96	4942				Ground Turkey			United States	GA
590.13965	Salmonella enterica SRR1820096		590	WGS		Kentucky			MLST.Salmonella_enterica.152					30333126	PRJNA183851	SAMN03291523											56		5018537	51.92	5082				Chicken Breast			United States	GA
590.13993	Salmonella enterica SRR1820097		590	WGS		Saintpaul			MLST.Salmonella_enterica.27					30333126	PRJNA183851	SAMN03291521											32		4898380	51.95	4933				Ground Turkey			United States	GA
590.14004	Salmonella enterica SRR1820098		590	WGS		Saintpaul			MLST.Salmonella_enterica.27					30333126	PRJNA183851	SAMN03291533											52		4900937	51.95	4952				Ground Turkey			United States	GA
590.14022	Salmonella enterica SRR1822293		590	WGS		Montevideo			MLST.Salmonella_enterica.138					30333126	PRJNA183851	SAMN03291527											27		4547945	52.32	4498				Ground Beef			United States	GA
590.14040	Salmonella enterica SRR1822294		590	WGS		Schwarzengrund			MLST.Salmonella_enterica.96					30333126	PRJNA183851	SAMN03291536											37		4678646	52.01	4720				Chicken Breast			United States	GA
590.14058	Salmonella enterica SRR1822299		590	WGS		Enteritidis			MLST.Salmonella_enterica.11					30333126	PRJNA183851	SAMN03291529											19		4639192	52.14	4634				Chicken Breast			United States	GA
590.14073	Salmonella enterica SRR1822300		590	WGS		Tennessee			MLST.Salmonella_enterica.319					30333126	PRJNA183851	SAMN03291534											30		4889492	52.12	4932				Ground Beef			United States	GA
590.14077	Salmonella enterica SRR1822307		590	WGS		Saintpaul			MLST.Salmonella_enterica.27					30333126	PRJNA183851	SAMN03291522											33		4898980	51.95	4938				Ground Turkey			United States	GA
590.14089	Salmonella enterica SRR1822308		590	WGS		Infantis			MLST.Salmonella_enterica.32					30333126	PRJNA183851	SAMN03291525											33		4728421	52.14	4743				Chicken Breast			United States	GA
590.14103	Salmonella enterica SRR1822309		590	WGS		Montevideo			MLST.Salmonella_enterica.138					30333126	PRJNA183851	SAMN03291528											27		4546402	52.33	4500				Ground Beef			United States	GA
590.17794	Salmonella enterica SRR1822310		590	WGS		Montevideo			MLST.Salmonella_enterica.138					30333126	PRJNA183851	SAMN03291535											27		4558095	52.32	4509				Ground Beef			United States	GA
590.14126	Salmonella enterica SRR1822313		590	WGS		Typhimurium var. 5-			MLST.Salmonella_enterica.19					30333126	PRJNA183851	SAMN03291530											106		5094723	51.89	5255				Chicken Breast			United States	GA
590.14135	Salmonella enterica SRR1823670		590	WGS		Typhimurium var. 5-			MLST.Salmonella_enterica.19					30333126	PRJNA183848	SAMN03269523											142		5154280	52.38	5307				Chicken Breast			United States	CT
590.14147	Salmonella enterica SRR1823677		590	WGS		Kentucky			MLST.Salmonella_enterica.152					30333126	PRJNA183848	SAMN03269457											312		5246300	53.13	5508				Chicken Breast			United States	CT
590.14156	Salmonella enterica SRR1823681		590	WGS		Kentucky			MLST.Salmonella_enterica.152					30333126	PRJNA183848	SAMN03269459											229		5067067	52.61	5210				Chicken Breast			United States	CT
590.14169	Salmonella enterica SRR1823683		590	WGS		Litchfield			MLST.Salmonella_enterica.214					30333126	PRJNA183848	SAMN03269468											97		4819894	52.4	4860				Ground Beef			United States	CT
590.14179	Salmonella enterica SRR1823687		590	WGS		Enteritidis			MLST.Salmonella_enterica.11					30333126	PRJNA183848	SAMN03269345											287		4971543	53.22	5179				Chicken Breast			United States	CT
590.14193	Salmonella enterica SRR1823688		590	WGS		Saintpaul			MLST.Salmonella_enterica.27					30333126	PRJNA183848	SAMN03269500											182		5076692	52.62	5230				Ground Turkey			United States	CT
590.14205	Salmonella enterica SRR1823693		590	WGS		Hadar			MLST.Salmonella_enterica.33					30333126	PRJNA183848	SAMN03269361											151		4897364	52.7	5017				Ground Turkey			United States	CT
590.14217	Salmonella enterica SRR1823694		590	WGS		Mbandaka			MLST.Salmonella_enterica.413					30333126	PRJNA183848	SAMN03269472											153		4998612	52.63	5193				Ground Beef			United States	CT
590.14233	Salmonella enterica SRR1823695		590	WGS		Senftenberg			MLST.Salmonella_enterica.14					30333126	PRJNA183848	SAMN03269509											195		4994694	52.45	5163				Ground Turkey			United States	CT
590.14247	Salmonella enterica SRR1823706		590	WGS		Kentucky			MLST.Salmonella_enterica.152					30333126	PRJNA183848	SAMN03269458											138		4857249	52.39	4940				Chicken Breast			United States	CT
590.14259	Salmonella enterica SRR1823707		590	WGS		Kentucky			MLST.Salmonella_enterica.152					30333126	PRJNA183848	SAMN03269460											120		4827680	52.32	4891				Chicken Breast			United States	CT
590.14273	Salmonella enterica SRR1823708		590	WGS		Kentucky			MLST.Salmonella_enterica.152					30333126	PRJNA183848	SAMN03269461											200		5024770	52.63	5178				Chicken Breast			United States	CT
590.14294	Salmonella enterica SRR1823709		590	WGS		Typhimurium			MLST.Salmonella_enterica.19					30333126	PRJNA183848	SAMN03269520											219		5271507	52.81	5496				Chicken Breast			United States	CT
590.14303	Salmonella enterica SRR1823711		590	WGS		Kentucky			MLST.Salmonella_enterica.152					30333126	PRJNA183848	SAMN03269462											239		5058755	52.58	5220				Chicken Breast			United States	CT
590.14318	Salmonella enterica SRR1823712		590	WGS		Typhimurium			MLST.Salmonella_enterica.19					30333126	PRJNA183848	SAMN03269521											114		4971313	52.28	5055				Pork Chop			United States	CT
590.14355	Salmonella enterica SRR1849358		590	WGS		Hadar			MLST.Salmonella_enterica.33					30333126	PRJNA183848	SAMN03269364											149		4901988	52.71	5005				Ground Turkey			United States	GA
590.14367	Salmonella enterica SRR1849371		590	WGS		Kentucky			MLST.Salmonella_enterica.152					30333126	PRJNA183848	SAMN03269466											197		5090038	52.61	5248				Chicken Breast			United States	CT
590.14391	Salmonella enterica SRR1849384		590	WGS		Hadar			MLST.Salmonella_enterica.33					30333126	PRJNA183848	SAMN03269363											72		4804151	52.36	4846				Ground Turkey			United States	GA
590.14399	Salmonella enterica SRR1849385		590	WGS		Hadar			MLST.Salmonella_enterica.33					30333126	PRJNA183848	SAMN03269362											295		5015876	53.44	5223				Ground Turkey			United States	CT
590.14456	Salmonella enterica SRR1849399		590	WGS		Berta			MLST.Salmonella_enterica.435					30333126	PRJNA183848	SAMN03269335											156		5086675	52.62	5240				Ground Turkey			United States	GA
590.14468	Salmonella enterica SRR1849405		590	WGS		Heidelberg			MLST.Salmonella_enterica.15					30333126	PRJNA183848	SAMN03269399											73		4946386	52.26	5041				Chicken Breast			United States	GA
590.14484	Salmonella enterica SRR1849407		590	WGS		Kentucky			MLST.Salmonella_enterica.152					30333126	PRJNA183848	SAMN03269467											279		5136130	52.8	5346				Chicken Breast			United States	GA
590.14502	Salmonella enterica SRR1849412		590	WGS		Kentucky			MLST.Salmonella_enterica.152					30333126	PRJNA183848	SAMN03269463											281		5208715	52.99	5461				Chicken Breast			United States	CT
590.14516	Salmonella enterica SRR1849413		590	WGS		Kentucky			MLST.Salmonella_enterica.152					30333126	PRJNA183848	SAMN03269464											231		5138349	52.77	5355				Chicken Breast			United States	CT
590.14532	Salmonella enterica SRR1849414		590	WGS		Kentucky			MLST.Salmonella_enterica.152					30333126	PRJNA183848	SAMN03269465											411		5387271	53.62	5749				Chicken Breast			United States	CT
590.14544	Salmonella enterica SRR1908925		590	WGS		Hadar			MLST.Salmonella_enterica.33					30333126	PRJNA183850	SAMN03275942											55		4782259	52.22	4820				Ground Turkey			United States	TN
590.14551	Salmonella enterica SRR1908937		590	WGS		Hadar			MLST.Salmonella_enterica.33					30333126	PRJNA183850	SAMN03275938											51		4781264	52.22	4839				Ground Turkey			United States	TN
590.14558	Salmonella enterica SRR1908954		590	WGS		Hadar			MLST.Salmonella_enterica.33					30333126	PRJNA183850	SAMN03275941											47		4780056	52.21	4818				Ground Turkey			United States	TN
590.14565	Salmonella enterica SRR1908990		590	WGS		Heidelberg			MLST.Salmonella_enterica.15					30333126	PRJNA183850	SAMN03275936											22		4853652	52.15	4907				Ground Turkey			United States	TN
590.14567	Salmonella enterica SRR1908996		590	WGS		Hadar			MLST.Salmonella_enterica.33					30333126	PRJNA183850	SAMN03275940											52		4783137	52.22	4841				Ground Turkey			United States	TN
590.14570	Salmonella enterica SRR1909005		590	WGS		Blockley			MLST.Salmonella_enterica.52					30333126	PRJNA183850	SAMN03275932											28		4734095	52.14	4741				Ground Beef			United States	TN
590.14580	Salmonella enterica SRR1909006		590	WGS		I 4,5,12:i:-								30333126	PRJNA183850	SAMN03275935											49		4884931	52.23	4973				Chicken Breast			United States	TN
590.14583	Salmonella enterica SRR1910750		590	WGS		Heidelberg			MLST.Salmonella_enterica.15					30333126	PRJNA183848	SAMN03269403											420		5466512	53.23	5825				Ground Turkey			United States	GA
590.14660	Salmonella enterica SRR1914396		590	WGS		Heidelberg			MLST.Salmonella_enterica.33					30333126	PRJNA183847	SAMN02894079											50		4783979	52.2	4827				Chicken Breast			United States	OR
590.14676	Salmonella enterica SRR1914397		590	WGS		I 3,10:non-motile			MLST.Salmonella_enterica.684					30333126	PRJNA183847	SAMN02894081											89		5300640	51.83	5473				Ground Turkey			United States	MN
590.14681	Salmonella enterica SRR1914398		590	WGS		Typhimurium var. 5-								30333126	PRJNA183847	SAMN02894194											52		5119433	52	5248				Chicken Breast			United States	NY
590.14700	Salmonella enterica SRR1914404		590	WGS		Typhimurium			MLST.Salmonella_enterica.19					30333126	PRJNA183847	SAMN02894182											36		4914825	52.16	4975				Chicken Breast			United States	NY
590.14710	Salmonella enterica SRR1914405		590	WGS		Saintpaul			MLST.Salmonella_enterica.27					30333126	PRJNA183847	SAMN02894160											25		4798734	52.11	4801				Ground Turkey			United States	NY
590.14730	Salmonella enterica SRR1914406		590	WGS		Typhimurium var. 5-			MLST.Salmonella_enterica.2067					30333126	PRJNA183847	SAMN02894191											48		5068879	52.08	5170				Chicken Breast			United States	NY
590.14735	Salmonella enterica SRR1914407		590	WGS		Typhimurium var. 5-			MLST.Salmonella_enterica.19					30333126	PRJNA183847	SAMN02894193											47		5066576	52.08	5163				Chicken Breast			United States	NY
590.14744	Salmonella enterica SRR1914408		590	WGS		Typhimurium var. 5-			MLST.Salmonella_enterica.19					30333126	PRJNA183847	SAMN02894195											44		5070953	52.09	5171				Chicken Breast			United States	NY
590.14754	Salmonella enterica SRR1916369		590	WGS		Montevideo			MLST.Salmonella_enterica.4					30333126	PRJNA183851	SAMN03291543											47		4863843	52.14	4952				Ground Turkey			United States	GA
590.14765	Salmonella enterica SRR1916370		590	WGS		Saintpaul			MLST.Salmonella_enterica.27					30333126	PRJNA183851	SAMN03291531											31		4883334	51.96	4913				Ground Turkey			United States	GA
590.14784	Salmonella enterica SRR1916371		590	WGS		Enteritidis			MLST.Salmonella_enterica.11					30333126	PRJNA183851	SAMN03291541											23		4698081	52.14	4736				Chicken Breast			United States	GA
590.14802	Salmonella enterica SRR1916376		590	WGS		Saintpaul			MLST.Salmonella_enterica.27					30333126	PRJNA183851	SAMN03291539											31		4969159	51.9	5036				Ground Turkey			United States	GA
590.14827	Salmonella enterica SRR1916387		590	WGS		Hadar			MLST.Salmonella_enterica.33					30333126	PRJNA183850	SAMN03275939											48		4779760	52.21	4818				Ground Turkey			United States	TN
590.14833	Salmonella enterica SRR1916388		590	WGS		Heidelberg			MLST.Salmonella_enterica.15					30333126	PRJNA183851	SAMN03291537											32		5095977	51.86	5193				Ground Turkey			United States	GA
590.14849	Salmonella enterica SRR1916389		590	WGS		Saintpaul			MLST.Salmonella_enterica.27					30333126	PRJNA183851	SAMN03291540											33		4967980	51.9	5025				Ground Turkey			United States	GA
590.14885	Salmonella enterica SRR1916394		590	WGS		Hadar			MLST.Salmonella_enterica.33					30333126	PRJNA183851	SAMN03291538											34		4669231	52.23	4631				Ground Turkey			United States	GA
590.14898	Salmonella enterica SRR1923640		590	WGS		Typhimurium			MLST.Salmonella_enterica.19					30333126	PRJNA183851	SAMN03291544											52		4929810	52.16	4971				Chicken Breast			United States	MD
590.14908	Salmonella enterica SRR1923641		590	WGS		Enteritidis			MLST.Salmonella_enterica.11					30333126	PRJNA183851	SAMN03291546											24		4699338	52.14	4735				Chicken Breast			United States	MD
590.14930	Salmonella enterica SRR1923642		590	WGS		Typhimurium			MLST.Salmonella_enterica.19					30333126	PRJNA183851	SAMN03291548											62		5071269	52.08	5177				Chicken Breast			United States	MD
590.14945	Salmonella enterica SRR1923643		590	WGS		Heidelberg			MLST.Salmonella_enterica.15					30333126	PRJNA183851	SAMN03291549											26		4709332	52.12	4714				Chicken Breast			United States	MD
590.14965	Salmonella enterica SRR1923644		590	WGS		Heidelberg			MLST.Salmonella_enterica.15					30333126	PRJNA183851	SAMN03291550											28		4710765	52.12	4708				Chicken Breast			United States	MD
590.14987	Salmonella enterica SRR1923645		590	WGS		Montevideo			MLST.Salmonella_enterica.316					30333126	PRJNA183851	SAMN03291545											23		4655223	52.18	4610				Ground Turkey			United States	MD
590.15018	Salmonella enterica SRR1923646		590	WGS		Typhimurium			MLST.Salmonella_enterica.19					30333126	PRJNA183851	SAMN03291551											65		4946716	52.14	5020				Chicken Breast			United States	MD
590.15026	Salmonella enterica SRR1946860		590	WGS		Anatum			MLST.Salmonella_enterica.64					30333126	PRJNA183850	SAMN03275950											89		4892269	52.19	5016				Ground Beef			United States	TN
590.15037	Salmonella enterica SRR1946883		590	WGS		Enteritidis								30333126	PRJNA183850	SAMN03275967											27		4746987	52.07	4811				Chicken Breast			United States	TN
590.15052	Salmonella enterica SRR1946891		590	WGS		Agona			MLST.Salmonella_enterica.13					30333126	PRJNA183850	SAMN03275946											67		4805083	52.02	4858				Ground Turkey			United States	TN
590.15057	Salmonella enterica SRR1946897		590	WGS		Johannesburg			MLST.Salmonella_enterica.471					30333126	PRJNA183850	SAMN03275951											81		4569019	52.33	4591				Ground Beef			United States	TN
590.15065	Salmonella enterica SRR1946905		590	WGS		Heidelberg			MLST.Salmonella_enterica.15					30333126	PRJNA183850	SAMN03275972											39		5094030	51.87	5211				Ground Turkey			United States	CO
590.15087	Salmonella enterica SRR1946913		590	WGS		Kentucky			MLST.Salmonella_enterica.152					30333126	PRJNA183850	SAMN03275960											44		4915006	51.97	4975				Chicken Breast			United States	TN
590.15113	Salmonella enterica SRR1946922		590	WGS		Anatum			MLST.Salmonella_enterica.64					30333126	PRJNA183850	SAMN03275929											46		4902416	52.15	5019				Chicken Breast			United States	TN
590.15127	Salmonella enterica SRR1946933		590	WGS		Hadar			MLST.Salmonella_enterica.33					30333126	PRJNA183850	SAMN03275937											54		4781356	52.22	4835				Ground Turkey			United States	TN
590.15148	Salmonella enterica SRR1946937		590	WGS		Hadar			MLST.Salmonella_enterica.33					30333126	PRJNA183850	SAMN03275974											34		4817560	52.17	4827				Chicken Breast			United States	MN
590.15171	Salmonella enterica SRR1946947		590	WGS		I 4,5,12:i:-			MLST.Salmonella_enterica.19					30333126	PRJNA183850	SAMN03275966											43		4978156	52.17	5082				Chicken Breast			United States	TN
590.15185	Salmonella enterica SRR1946953		590	WGS		I 4,12:i:-			MLST.Salmonella_enterica.19					30333126	PRJNA183850	SAMN03275962											40		4883598	52.22	4974				Chicken Breast			United States	TN
590.15196	Salmonella enterica SRR1946956		590	WGS		Schwarzengrund			MLST.Salmonella_enterica.96					30333126	PRJNA183850	SAMN03275968											28		4756797	52.09	4788				Ground Turkey			United States	CO
590.15207	Salmonella enterica SRR1946958		590	WGS		Heidelberg								30333126	PRJNA183850	SAMN03275971											44		5141455	51.71	5272				Ground Turkey			United States	CO
590.15227	Salmonella enterica SRR1946967		590	WGS		Kentucky			MLST.Salmonella_enterica.152					30333126	PRJNA183850	SAMN03275963											48		5015210	51.92	5089				Chicken Breast			United States	TN
590.15241	Salmonella enterica SRR1946971		590	WGS		Saintpaul			MLST.Salmonella_enterica.27					30333126	PRJNA183850	SAMN03275970											42		4882094	51.96	4940				Ground Turkey			United States	CO
590.15258	Salmonella enterica SRR1946973		590	WGS		I 4,5,12:i:-			MLST.Salmonella_enterica.19					30333126	PRJNA183850	SAMN03275965											45		4978344	52.17	5094				Chicken Breast			United States	TN
590.15265	Salmonella enterica SRR1946974		590	WGS		Typhimurium			MLST.Salmonella_enterica.19					30333126	PRJNA183850	SAMN03275969											52		4892078	52.18	4979				Pork Chop			United States	CO
590.15273	Salmonella enterica SRR1946976		590	WGS		Senftenberg			MLST.Salmonella_enterica.14					30333126	PRJNA183850	SAMN03275927											39		4850130	51.94	4923				Chicken Breast			United States	TN
590.15287	Salmonella enterica SRR1946986		590	WGS		Kentucky			MLST.Salmonella_enterica.152					30333126	PRJNA183850	SAMN03275961											63		5008432	51.92	5087				Chicken Breast			United States	TN
590.15297	Salmonella enterica SRR1946995		590	WGS		Kentucky			MLST.Salmonella_enterica.152					30333126	PRJNA183850	SAMN03275930											45		4911986	51.97	4971				Chicken Breast			United States	TN
590.15302	Salmonella enterica SRR1947000		590	WGS		Derby			MLST.Salmonella_enterica.40					30333126	PRJNA183850	SAMN03275933											33		4912678	52.15	4949				Ground Turkey			United States	TN
590.15344	Salmonella enterica SRR1947002		590	WGS		Typhimurium			MLST.Salmonella_enterica.19					30333126	PRJNA183850	SAMN03275973											53		5009750	52.12	5112				Chicken Breast			United States	MN
590.15355	Salmonella enterica SRR1947012		590	WGS		Enteritidis			MLST.Salmonella_enterica.11					30333126	PRJNA183850	SAMN03275964											26		4747363	52.07	4808				Chicken Breast			United States	TN
590.15374	Salmonella enterica SRR1947022		590	WGS		Heidelberg								30333126	PRJNA183850	SAMN03275928											24		4757735	52.07	4780				Chicken Breast			United States	TN
590.15406	Salmonella enterica SRR1947037		590	WGS		I 4,5,12:i:-			MLST.Salmonella_enterica.19					30333126	PRJNA183850	SAMN03275926											46		4921471	52.16	5014				Ground Turkey			United States	TN
590.15425	Salmonella enterica SRR1947038		590	WGS		Bredeney			MLST.Salmonella_enterica.241					30333126	PRJNA183850	SAMN03275947											61		4842628	51.94	4972				Ground Turkey			United States	TN
590.15439	Salmonella enterica SRR1947041		590	WGS		Derby			MLST.Salmonella_enterica.40					30333126	PRJNA183850	SAMN03275934											35		4909117	52.15	4937				Ground Turkey			United States	TN
590.15446	Salmonella enterica SRR1951833		590	WGS		Hadar								30333126	PRJNA183850	SAMN03275982											46		4804611	52.18	4852				Ground Turkey			United States	MN
590.15454	Salmonella enterica SRR1951840		590	WGS		Hadar			MLST.Salmonella_enterica.15					30333126	PRJNA183847	SAMN02894034											27		4887101	52	4937				Ground Turkey			United States	NY
590.15461	Salmonella enterica SRR1951841		590	WGS		Kentucky			MLST.Salmonella_enterica.152					30333126	PRJNA183850	SAMN03275959											82		4908739	52	4958				Chicken Breast			United States	TN
590.15471	Salmonella enterica SRR1951842		590	WGS		Heidelberg			MLST.Salmonella_enterica.2351					30333126	PRJNA183850	SAMN03275978											42		5099620	51.85	5208				Ground Turkey			United States	MN
590.15488	Salmonella enterica SRR1951843		590	WGS		Kentucky			MLST.Salmonella_enterica.152					30333126	PRJNA183850	SAMN03275987											59		4882192	52	4965				Chicken Breast			United States	NM
590.15493	Salmonella enterica SRR1951844		590	WGS		Saintpaul			MLST.Salmonella_enterica.27					30333126	PRJNA183850	SAMN03275993											34		4894165	51.96	4948				Ground Turkey			United States	NM
590.15507	Salmonella enterica SRR1951845		590	WGS		Heidelberg			MLST.Salmonella_enterica.15					30333126	PRJNA183850	SAMN03275994											25		4785581	52.05	4804				Chicken Breast			United States	OR
590.15522	Salmonella enterica SRR1951846		590	WGS		Kentucky			MLST.Salmonella_enterica.152					30333126	PRJNA183850	SAMN03275995											58		4949291	51.97	5071				Chicken Breast			United States	OR
590.15547	Salmonella enterica SRR1951852		590	WGS		Hadar			MLST.Salmonella_enterica.33					30333126	PRJNA183850	SAMN03275977											88		4669072	52.29	4628				Ground Turkey			United States	MN
590.15572	Salmonella enterica SRR1951853		590	WGS		Thompson			MLST.Salmonella_enterica.26					30333126	PRJNA183850	SAMN03275984											25		4701392	52.23	4675				Chicken Breast			United States	NM
590.15578	Salmonella enterica SRR1951854		590	WGS		Saintpaul			MLST.Salmonella_enterica.50					30333126	PRJNA183850	SAMN03275985											25		4721554	52.2	4695				Ground Beef			United States	NM
590.15583	Salmonella enterica SRR1951855		590	WGS		Kentucky			MLST.Salmonella_enterica.152					30333126	PRJNA183850	SAMN03275986											52		4823753	52.03	4898				Chicken Breast			United States	NM
590.15599	Salmonella enterica SRR1951856		590	WGS		Hadar			MLST.Salmonella_enterica.33					30333126	PRJNA183850	SAMN03275990											40		4700484	52.24	4668				Ground Turkey			United States	NM
590.15634	Salmonella enterica SRR1951866		590	WGS		Kentucky			MLST.Salmonella_enterica.152					30333126	PRJNA183850	SAMN03275979											63		4987266	51.93	5101				Chicken Breast			United States	MN
590.15642	Salmonella enterica SRR1951867		590	WGS		Johannesburg			MLST.Salmonella_enterica.471					30333126	PRJNA183850	SAMN03275958											52		4618802	52.26	4636				Chicken Breast			United States	TN
590.15659	Salmonella enterica SRR1951868		590	WGS		Agona			MLST.Salmonella_enterica.13					30333126	PRJNA183850	SAMN03275988											46		4804983	52.01	4867				Ground Turkey			United States	NM
590.15674	Salmonella enterica SRR1951869		590	WGS		Kentucky			MLST.Salmonella_enterica.152					30333126	PRJNA183850	SAMN03275989											51		4913977	51.98	4971				Chicken Breast			United States	NM
590.15681	Salmonella enterica SRR1951870		590	WGS		Montevideo			MLST.Salmonella_enterica.138					30333126	PRJNA183850	SAMN03275955											26		4550294	52.33	4502				Ground Beef			United States	TN
590.15700	Salmonella enterica SRR1951871		590	WGS		Hadar			MLST.Salmonella_enterica.33					30333126	PRJNA183850	SAMN03275956											57		4911570	52.15	5005				Ground Turkey			United States	TN
590.15706	Salmonella enterica SRR1951873		590	WGS		Hadar			MLST.Salmonella_enterica.33					30333126	PRJNA183850	SAMN03275957											90		4907163	52.18	4987				Ground Turkey			United States	TN
590.15714	Salmonella enterica SRR1951874		590	WGS		Kentucky			MLST.Salmonella_enterica.152					30333126	PRJNA183850	SAMN03275975											55		4915954	51.98	4984				Chicken Breast			United States	MN
590.15744	Salmonella enterica SRR1951875		590	WGS		Kentucky			MLST.Salmonella_enterica.33					30333126	PRJNA183850	SAMN03275980											33		4727539	52.21	4737				Ground Turkey			United States	MN
590.15756	Salmonella enterica SRR1951876		590	WGS		Saintpaul			MLST.Salmonella_enterica.27					30333126	PRJNA183850	SAMN03275991											46		4820094	52.18	4872				Ground Turkey			United States	NM
590.15773	Salmonella enterica SRR1951877		590	WGS		Senftenberg			MLST.Salmonella_enterica.14					30333126	PRJNA183850	SAMN03275992											47		4934825	52.01	5036				Ground Turkey			United States	NM
590.15802	Salmonella enterica SRR1951881		590	WGS		Hadar			MLST.Salmonella_enterica.33					30333126	PRJNA183850	SAMN03275976											43		4680314	52.25	4655				Ground Turkey			United States	MN
590.15824	Salmonella enterica SRR1951882		590	WGS		Heidelberg			MLST.Salmonella_enterica.15					30333126	PRJNA183850	SAMN03275981											36		4860988	52.06	4901				Ground Turkey			United States	MN
590.15839	Salmonella enterica SRR1951883		590	WGS		Heidelberg			MLST.Salmonella_enterica.15					30333126	PRJNA183850	SAMN03275983											27		4753465	52.08	4785				Chicken Breast			United States	NM
590.15851	Salmonella enterica SRR1967103		590	WGS		Typhimurium			MLST.Salmonella_enterica.19					30333126	PRJNA183850	SAMN03275998											52		4913991	52.11	4993				Ground Beef			United States	TN
590.15866	Salmonella enterica SRR1973648		590	WGS		Tennessee			MLST.Salmonella_enterica.319					30333126	PRJNA183850	SAMN03275996											43		4780998	52.18	4812				Chicken Breast			United States	TN
590.15873	Salmonella enterica SRR1973650		590	WGS		Derby			MLST.Salmonella_enterica.40					30333126	PRJNA183850	SAMN03275999											63		4907517	51.95	4971				Pork Chop			United States	TN
590.15889	Salmonella enterica SRR1973682		590	WGS		I 4,12:d:-			MLST.Salmonella_enterica.279					30333126	PRJNA183851	SAMN03291552											65		5104054	51.62	5270				Ground Turkey			United States	MD
590.15911	Salmonella enterica SRR1973696		590	WGS		Typhimurium			MLST.Salmonella_enterica.19					30333126	PRJNA183850	SAMN03275997											40		4918838	52.09	5013				Ground Beef			United States	TN
590.15931	Salmonella enterica SRR1973701		590	WGS		I 4,12:d:-			MLST.Salmonella_enterica.279					30333126	PRJNA183851	SAMN03291553											64		5104631	51.62	5276				Ground Turkey			United States	MD
590.15946	Salmonella enterica SRR1973703		590	WGS		Kentucky			MLST.Salmonella_enterica.152					30333126	PRJNA183851	SAMN03291565											63		4913589	51.97	4959				Chicken Breast			United States	MD
590.15954	Salmonella enterica SRR1973720		590	WGS		Berta			MLST.Salmonella_enterica.435					30333126	PRJNA183851	SAMN03291555											39		4925424	52.21	4980				Ground Turkey			United States	MD
590.15992	Salmonella enterica SRR1973816		590	WGS		I 4,12:d:-			MLST.Salmonella_enterica.279					30333126	PRJNA183851	SAMN03291554											65		5104430	51.62	5275				Ground Turkey			United States	MD
590.16034	Salmonella enterica SRR1973838		590	WGS		Kentucky			MLST.Salmonella_enterica.152					30333126	PRJNA183851	SAMN03291547											43		4913569	51.97	4963				Chicken Breast			United States	MD
590.16059	Salmonella enterica SRR1973854		590	WGS		Heidelberg			MLST.Salmonella_enterica.15					30333126	PRJNA183851	SAMN03291563											84		4707420	52.14	4730				Chicken Breast			United States	MD
590.17884	Salmonella enterica SRR1973885		590	WGS		Typhimurium var. 5-			MLST.Salmonella_enterica.19					30333126	PRJNA183851	SAMN03291556											96		5133417	51.89	5286				Chicken Breast			United States	MD
590.16077	Salmonella enterica SRR1973886		590	WGS		Berta			MLST.Salmonella_enterica.435					30333126	PRJNA183851	SAMN03291566											64		4893077	52.26	4914				Ground Turkey			United States	MD
590.16093	Salmonella enterica SRR1973982		590	WGS		Reading			MLST.Salmonella_enterica.412					30333126	PRJNA183851	SAMN03291559											31		4574290	52.18	4563				Ground Turkey			United States	MD
590.16108	Salmonella enterica SRR1973989		590	WGS		Typhimurium			MLST.Salmonella_enterica.19					30333126	PRJNA183851	SAMN03291564											99		5095399	52.04	5231				Chicken Breast			United States	MD
590.16118	Salmonella enterica SRR1974001		590	WGS		Saintpaul			MLST.Salmonella_enterica.27					30333126	PRJNA183851	SAMN03291560											55		4865494	52.1	4941				Ground Turkey			United States	MD
590.16134	Salmonella enterica SRR1974083		590	WGS		Kentucky			MLST.Salmonella_enterica.152					30333126	PRJNA183851	SAMN03291557											54		5016569	51.92	5089				Chicken Breast			United States	MD
590.16152	Salmonella enterica SRR1974084		590	WGS		Enteritidis			MLST.Salmonella_enterica.11					30333126	PRJNA183851	SAMN03291562											23		4697321	52.14	4729				Chicken Breast			United States	MD
590.16169	Salmonella enterica SRR1980608		590	WGS		Typhimurium			MLST.Salmonella_enterica.19					30333126	PRJNA183851	SAMN03291570											52		5115252	51.99	5232				Chicken Breast			United States	MD
590.16190	Salmonella enterica SRR1980617		590	WGS		Kentucky			MLST.Salmonella_enterica.152					30333126	PRJNA183851	SAMN03291576											47		4918542	51.96	4977				Chicken Breast			United States	MN
590.16201	Salmonella enterica SRR1980618		590	WGS		Heidelberg								30333126	PRJNA183851	SAMN03291567											26		4717347	52.11	4726				Chicken Breast			United States	MD
590.16214	Salmonella enterica SRR1980619		590	WGS		Kentucky			MLST.Salmonella_enterica.198					30333126	PRJNA183851	SAMN03291577											30		4833320	52.15	4838				Ground Turkey			United States	MN
590.16223	Salmonella enterica SRR1980731		590	WGS		Mbandaka								30333126	PRJNA183850	SAMN03276007											42		4828040	52.15	4933				Pork Chop			United States	CA
590.16239	Salmonella enterica SRR1980732		590	WGS		Hadar								30333126	PRJNA183850	SAMN03276015											43		4862986	52.16	4934				Ground Turkey			United States	MN
590.16251	Salmonella enterica SRR1980733		590	WGS		Typhimurium var. 5-			MLST.Salmonella_enterica.19					30333126	PRJNA183850	SAMN03276017											47		4911578	52.07	5016				Chicken Breast			United States	NM
590.16260	Salmonella enterica SRR1980736		590	WGS		Heidelberg			MLST.Salmonella_enterica.15					30333126	PRJNA183850	SAMN03276002											27		4825561	52.11	4858				Ground Turkey			United States	TN
590.16272	Salmonella enterica SRR1980737		590	WGS		Reading			MLST.Salmonella_enterica.412					30333126	PRJNA183850	SAMN03276004											23		4567708	52.18	4540				Ground Turkey			United States	CA
590.16285	Salmonella enterica SRR1980738		590	WGS		Reading			MLST.Salmonella_enterica.412					30333126	PRJNA183850	SAMN03276005											26		4568166	52.17	4549				Ground Turkey			United States	CA
590.16297	Salmonella enterica SRR1980739		590	WGS		Brandenburg			MLST.Salmonella_enterica.65					30333126	PRJNA183850	SAMN03276010											24		4601498	52.23	4585				Chicken Breast			United States	MN
590.16299	Salmonella enterica SRR1982114		590	WGS		Heidelberg			MLST.Salmonella_enterica.15					30333126	PRJNA183850	SAMN03276001											26		4825662	52.11	4863				Ground Turkey			United States	TN
590.16317	Salmonella enterica SRR1982132		590	WGS		Typhimurium			MLST.Salmonella_enterica.19					30333126	PRJNA183851	SAMN03291569											79		5068620	52.06	5187				Chicken Breast			United States	MD
590.16327	Salmonella enterica SRR1982138		590	WGS		Senftenberg			MLST.Salmonella_enterica.14					30333126	PRJNA183850	SAMN03276016											36		4785846	52.05	4827				Chicken Breast			United States	NM
590.16335	Salmonella enterica SRR1982151		590	WGS		Livingstone			MLST.Salmonella_enterica.638					30333126	PRJNA183850	SAMN03276008											46		4860420	52.03	4893				Chicken Breast			United States	CA
590.16350	Salmonella enterica SRR1982165		590	WGS		I 4,12:d:-			MLST.Salmonella_enterica.279					30333126	PRJNA183851	SAMN03291571											64		5096631	51.63	5257				Ground Turkey			United States	MD
590.16357	Salmonella enterica SRR1982179		590	WGS		Kentucky			MLST.Salmonella_enterica.152					30333126	PRJNA183851	SAMN03291575											51		4892373	51.98	4982				Chicken Breast			United States	MN
590.16368	Salmonella enterica SRR1982187		590	WGS		Heidelberg			MLST.Salmonella_enterica.15					30333126	PRJNA183851	SAMN03291578											37		4986658	51.85	5063				Ground Turkey			United States	MN
590.16388	Salmonella enterica SRR1982193		590	WGS		Blockley			MLST.Salmonella_enterica.52					30333126	PRJNA183850	SAMN03276000											16		4736817	52.13	4732				Chicken Breast			United States	TN
590.16404	Salmonella enterica SRR1982194		590	WGS		Hadar			MLST.Salmonella_enterica.33					30333126	PRJNA183850	SAMN03276013											40		4860657	52.14	4918				Ground Turkey			United States	MN
590.16418	Salmonella enterica SRR1982201		590	WGS		Kentucky			MLST.Salmonella_enterica.152					30333126	PRJNA183851	SAMN03291579											63		5000713	51.92	5097				Chicken Breast			United States	MN
590.16431	Salmonella enterica SRR1982207		590	WGS		Bredeney			MLST.Salmonella_enterica.505					30333126	PRJNA183850	SAMN03276012											50		4759873	52.16	4802				Ground Turkey			United States	MN
590.16467	Salmonella enterica SRR1982219		590	WGS		Montevideo			MLST.Salmonella_enterica.4					30333126	PRJNA183850	SAMN03276009											58		4827282	52.29	4933				Chicken Breast			United States	CA
590.16476	Salmonella enterica SRR1982220		590	WGS		Senftenberg			MLST.Salmonella_enterica.14					30333126	PRJNA183850	SAMN03276011											37		4863233	52.05	4961				Ground Turkey			United States	MN
590.16488	Salmonella enterica SRR1982229		590	WGS		Heidelberg			MLST.Salmonella_enterica.15					30333126	PRJNA183850	SAMN03276014											26		4859703	52.02	4915				Ground Turkey			United States	MN
590.16497	Salmonella enterica SRR1982235		590	WGS		Kentucky			MLST.Salmonella_enterica.152					30333126	PRJNA183850	SAMN03276003											53		4869152	52.05	4916				Chicken Breast			United States	CA
590.16506	Salmonella enterica SRR1998955		590	WGS		Hadar			MLST.Salmonella_enterica.33					30333126	PRJNA183850	SAMN03276019											76		4774595	52.15	4816				Ground Turkey			United States	NM
590.16528	Salmonella enterica SRR1998976		590	WGS		Hadar			MLST.Salmonella_enterica.33					30333126	PRJNA183850	SAMN03276021											39		4775872	52.15	4819				Pork Chop			United States	NM
590.16530	Salmonella enterica SRR1998980		590	WGS		Typhimurium var. 5-			MLST.Salmonella_enterica.19					30333126	PRJNA183850	SAMN03276018											48		4925538	52.13	5020				Ground Turkey			United States	NM
590.16545	Salmonella enterica SRR2002451		590	WGS		Hadar			MLST.Salmonella_enterica.33					30333126	PRJNA183851	SAMN03291590											76		4755019	52.18	4799				Ground Turkey			United States	MN
590.16596	Salmonella enterica SRR2002457		590	WGS		Reading			MLST.Salmonella_enterica.412					30333126	PRJNA183851	SAMN03291596											54		4587927	52.17	4586				Ground Turkey			United States	MN
590.16609	Salmonella enterica SRR2002463		590	WGS		Saintpaul			MLST.Salmonella_enterica.27					30333126	PRJNA183851	SAMN03291584											101		4839726	52.19	4921				Ground Turkey			United States	MN
590.16616	Salmonella enterica SRR2002464		590	WGS		Reading			MLST.Salmonella_enterica.412					30333126	PRJNA183851	SAMN03291592											57		4592245	52.17	4605				Ground Turkey			United States	MN
590.16653	Salmonella enterica SRR2002468		590	WGS		Reading			MLST.Salmonella_enterica.412					30333126	PRJNA183851	SAMN03291583											62		4638499	52.07	4658				Ground Turkey			United States	MN
590.16670	Salmonella enterica SRR2002470		590	WGS		Agona			MLST.Salmonella_enterica.13					30333126	PRJNA183851	SAMN03291597											84		4838052	52.02	4950				Ground Turkey			United States	MN
590.16681	Salmonella enterica SRR2002476		590	WGS		Schwarzengrund								30333126	PRJNA183851	SAMN03291587											66		4785894	52.18	4885				Ground Turkey			United States	MN
590.16695	Salmonella enterica SRR2002479		590	WGS		Heidelberg			MLST.Salmonella_enterica.15					30333126	PRJNA183851	SAMN03291588											60		4890192	52.16	4975				Ground Turkey			United States	MN
590.16708	Salmonella enterica SRR2002480		590	WGS		Montevideo			MLST.Salmonella_enterica.138					30333126	PRJNA183851	SAMN03291589											61		4556584	52.3	4520				Chicken Breast			United States	MN
590.16732	Salmonella enterica SRR2002481		590	WGS		Montevideo			MLST.Salmonella_enterica.4					30333126	PRJNA183851	SAMN03291594											110		5047657	51.99	5181				Ground Turkey			United States	MN
590.16751	Salmonella enterica SRR2002485		590	WGS		Heidelberg			MLST.Salmonella_enterica.15					30333126	PRJNA183851	SAMN03291586											71		4877424	52.06	4960				Ground Turkey			United States	MN
590.16770	Salmonella enterica SRR2002486		590	WGS		Saintpaul			MLST.Salmonella_enterica.27					30333126	PRJNA183851	SAMN03291585											92		4928297	51.95	5013				Ground Turkey			United States	MN
590.16782	Salmonella enterica SRR2002487		590	WGS		Enteritidis								30333126	PRJNA183851	SAMN03291595											63		4754105	52.12	4837				Chicken Breast			United States	MN
590.16800	Salmonella enterica SRR2005891		590	WGS		Heidelberg			MLST.Salmonella_enterica.15					30333126	PRJNA183851	SAMN03291572											40		4841753	52.11	4876				Ground Turkey			United States	MD
590.16810	Salmonella enterica SRR2005915		590	WGS		Typhimurium			MLST.Salmonella_enterica.19					30333126	PRJNA183851	SAMN03291568											59		4913793	52.16	4956				Chicken Breast			United States	MD
590.16822	Salmonella enterica SRR2015670		590	WGS		Hadar			MLST.Salmonella_enterica.33					30333126	PRJNA183850	SAMN03276032											37		4771281	52.2	4782				Ground Turkey			United States	GA
590.16839	Salmonella enterica SRR2015694		590	WGS		Hadar			MLST.Salmonella_enterica.33					30333126	PRJNA183850	SAMN03276026											42		4696730	52.24	4674				Ground Turkey			United States	NM
590.16857	Salmonella enterica SRR2015709		590	WGS		Hadar			MLST.Salmonella_enterica.33					30333126	PRJNA183850	SAMN03276027											39		4696785	52.24	4671				Ground Turkey			United States	NM
590.16882	Salmonella enterica SRR2015797		590	WGS		Hadar			MLST.Salmonella_enterica.33					30333126	PRJNA183850	SAMN03276031											37		4771124	52.2	4793				Ground Turkey			United States	GA
590.16892	Salmonella enterica SRR2015808		590	WGS		Saintpaul			MLST.Salmonella_enterica.27					30333126	PRJNA183850	SAMN03276028											45		4859739	52.1	4930				Ground Turkey			United States	NM
590.16900	Salmonella enterica SRR2015825		590	WGS		Typhimurium var. 5-			MLST.Salmonella_enterica.19					30333126	PRJNA183850	SAMN03276037											61		5157716	52.01	5303				Chicken Breast			United States	NY
590.16919	Salmonella enterica SRR2016683		590	WGS		Berta			MLST.Salmonella_enterica.435					30333126	PRJNA183850	SAMN03276036											40		4918525	52.17	4963				Ground Turkey			United States	NY
590.16937	Salmonella enterica SRR2016696		590	WGS		Saintpaul			MLST.Salmonella_enterica.27					30333126	PRJNA183850	SAMN03276029											40		4974026	51.96	5022				Ground Turkey			United States	GA
590.16953	Salmonella enterica SRR2016698		590	WGS		Hadar			MLST.Salmonella_enterica.33					30333126	PRJNA183850	SAMN03276030											35		4772056	52.2	4793				Ground Turkey			United States	GA
590.16976	Salmonella enterica SRR2016700		590	WGS		Anatum			MLST.Salmonella_enterica.64					30333126	PRJNA183850	SAMN03276035											32		4832421	52.17	4879				Ground Turkey			United States	NY
590.16994	Salmonella enterica SRR2017848		590	WGS		Oranienburg			MLST.Salmonella_enterica.23					30333126	PRJNA183850	SAMN03276050											31		4634215	52	4624				Chicken Breast			United States	GA
590.17009	Salmonella enterica SRR2017850		590	WGS		Typhimurium								30333126	PRJNA183850	SAMN03276046											43		5038316	52.01	5144				Chicken Breast			United States	NY
590.17024	Salmonella enterica SRR2017856		590	WGS		Hadar			MLST.Salmonella_enterica.33					30333126	PRJNA183850	SAMN03276045											32		4716897	52.21	4708				Ground Turkey			United States	NY
590.17035	Salmonella enterica SRR2017857		590	WGS		Typhimurium var. 5-			MLST.Salmonella_enterica.19					30333126	PRJNA183850	SAMN03276038											45		5075499	52.07	5191				Chicken Breast			United States	NY
590.17048	Salmonella enterica SRR2017861		590	WGS		Hadar			MLST.Salmonella_enterica.33					30333126	PRJNA183850	SAMN03276043											31		4717090	52.22	4712				Ground Turkey			United States	NY
590.17062	Salmonella enterica SRR2017862		590	WGS		Schwarzengrund			MLST.Salmonella_enterica.96					30333126	PRJNA183850	SAMN03276044											32		4688167	51.95	4717				Ground Turkey			United States	NY
590.17069	Salmonella enterica SRR2017863		590	WGS		Hadar			MLST.Salmonella_enterica.33					30333126	PRJNA183850	SAMN03276048											32		4863750	52.2	4917				Ground Turkey			United States	NY
590.17091	Salmonella enterica SRR2017864		590	WGS		Saintpaul			MLST.Salmonella_enterica.27					30333126	PRJNA183850	SAMN03276053											39		4896961	51.95	4952				Ground Turkey			United States	GA
590.17103	Salmonella enterica SRR2017873		590	WGS		Albany			MLST.Salmonella_enterica.15					30333126	PRJNA183850	SAMN03276006											30		5055128	51.87	5128				Ground Turkey			United States	CA
590.17118	Salmonella enterica SRR2017874		590	WGS		Heidelberg			MLST.Salmonella_enterica.15					30333126	PRJNA183850	SAMN03276051											31		4860326	52.02	4899				Chicken Breast			United States	GA
590.17151	Salmonella enterica SRR2017875		590	WGS		Saintpaul			MLST.Salmonella_enterica.27					30333126	PRJNA183850	SAMN03276054											41		4897015	51.95	4963				Ground Turkey			United States	GA
590.17158	Salmonella enterica SRR2017877		590	WGS		Oranienburg			MLST.Salmonella_enterica.23					30333126	PRJNA183850	SAMN03276049											24		4626693	52.01	4614				Chicken Breast			United States	GA
590.17175	Salmonella enterica SRR2017879		590	WGS		Heidelberg								30333126	PRJNA183850	SAMN03276052											30		4862020	52.03	4902				Chicken Breast			United States	GA
590.17186	Salmonella enterica SRR2017882		590	WGS		I 4,12:non-motile			MLST.Salmonella_enterica.19					30333126	PRJNA183850	SAMN03276039											45		4915445	52.13	4987				Chicken Breast			United States	NY
590.17194	Salmonella enterica SRR2017883		590	WGS		Typhimurium			MLST.Salmonella_enterica.19					30333126	PRJNA183850	SAMN03276040											50		5046356	52	5186				Chicken Breast			United States	NY
590.17208	Salmonella enterica SRR2017884		590	WGS		Enteritidis			MLST.Salmonella_enterica.11					30333126	PRJNA183850	SAMN03276041											22		4694080	52.14	4727				Chicken Breast			United States	NY
590.17218	Salmonella enterica SRR2033914		590	WGS		I 4,12:i:-			MLST.Salmonella_enterica.19					30333126	PRJNA183850	SAMN03276023											51		5028789	52.22	5148				Chicken Breast			United States	NM
590.17235	Salmonella enterica SRR2033915		590	WGS		Minnesota			MLST.Salmonella_enterica.548					30333126	PRJNA183850	SAMN03276055											35		4648241	52.23	4630				Ground Turkey			United States	GA
590.17241	Salmonella enterica SRR2033916		590	WGS		Minnesota			MLST.Salmonella_enterica.548					30333126	PRJNA183850	SAMN03276056											32		4791315	52.17	4832				Ground Turkey			United States	GA
590.17247	Salmonella enterica SRR2033920		590	WGS		Montevideo			MLST.Salmonella_enterica.4					30333126	PRJNA183850	SAMN03276022											54		4731038	52.25	4787				Chicken Breast			United States	NM
590.17261	Salmonella enterica SRR2039135		590	WGS		Hadar			MLST.Salmonella_enterica.33					30333126	PRJNA183850	SAMN03276025											42		4788385	52.17	4828				Ground Turkey			United States	NM
590.17285	Salmonella enterica SRR2039148		590	WGS		Hadar			MLST.Salmonella_enterica.33					30333126	PRJNA183850	SAMN03276024											49		4776088	52.15	4805				Ground Turkey			United States	NM
590.17295	Salmonella enterica SRR2039234		590	WGS		Hadar			MLST.Salmonella_enterica.33					30333126	PRJNA183850	SAMN03276057											45		4920596	52.14	5005				Ground Turkey			United States	GA
590.17306	Salmonella enterica SRR2047289		590	WGS		Kentucky			MLST.Salmonella_enterica.152					30333126	PRJNA183851	SAMN03291607											99		5039011	52.01	5147				Chicken Breast			United States	MN
590.12640	Salmonella enterica SRR2047290		590	WGS		Kentucky			MLST.Salmonella_enterica.152					30333126	PRJNA183851	SAMN03291608											73		4988350	51.94	5097				Chicken Breast			United States	MN
590.12960	Salmonella enterica SRR2047291		590	WGS		Enteritidis			MLST.Salmonella_enterica.11					30333126	PRJNA183851	SAMN03291609											46		4739826	52.06	4793				Chicken Breast			United States	MN
590.12977	Salmonella enterica SRR2054606		590	WGS		Schwarzengrund			MLST.Salmonella_enterica.96					30333126	PRJNA183850	SAMN03276065											35		4790187	52.18	4856				Ground Turkey			United States	NM
590.12995	Salmonella enterica SRR2054607		590	WGS		Heidelberg			MLST.Salmonella_enterica.15					30333126	PRJNA183850	SAMN03276068											32		4758779	52.09	4778				Chicken Breast			United States	NM
590.12998	Salmonella enterica SRR2054608		590	WGS		Montevideo			MLST.Salmonella_enterica.138					30333126	PRJNA183850	SAMN03276071											44		4526437	52.31	4464				Chicken Breast			United States	NM
590.13007	Salmonella enterica SRR2054609		590	WGS		Heidelberg			MLST.Salmonella_enterica.15					30333126	PRJNA183850	SAMN03276062											28		4850575	52.04	4905				Chicken Breast			United States	NM
590.13017	Salmonella enterica SRR2054610		590	WGS		Kentucky			MLST.Salmonella_enterica.152					30333126	PRJNA183850	SAMN03276064											46		4916333	51.97	4969				Chicken Breast			United States	NM
590.13030	Salmonella enterica SRR2054611		590	WGS		Typhimurium			MLST.Salmonella_enterica.19					30333126	PRJNA183850	SAMN03276067											47		4910275	52.22	5006				Chicken Breast			United States	NM
590.13046	Salmonella enterica SRR2054612		590	WGS		Derby			MLST.Salmonella_enterica.40					30333126	PRJNA183850	SAMN03276061											65		4903108	51.96	4948				Pork Chop			United States	GA
590.13051	Salmonella enterica SRR2054613		590	WGS		Kentucky			MLST.Salmonella_enterica.152					30333126	PRJNA183850	SAMN03276063											48		4917587	51.97	4966				Chicken Breast			United States	NM
590.13063	Salmonella enterica SRR2054614		590	WGS		Enteritidis			MLST.Salmonella_enterica.11					30333126	PRJNA183850	SAMN03276069											21		4673100	52.13	4700				Chicken Breast			United States	NM
590.13071	Salmonella enterica SRR2054615		590	WGS		Enteritidis			MLST.Salmonella_enterica.11					30333126	PRJNA183850	SAMN03276070											27		4730695	52.13	4778				Chicken Breast			United States	NM
590.13081	Salmonella enterica SRR2054616		590	WGS		Hadar			MLST.Salmonella_enterica.33					30333126	PRJNA183850	SAMN03276066											36		4811837	52.15	4866				Ground Turkey			United States	NM
590.13091	Salmonella enterica SRR2062215		590	WGS		Hadar								30333126	PRJNA183851	SAMN03291616											51		4807839	52.22	4874				Ground Turkey			United States	NM
590.13113	Salmonella enterica SRR2062216		590	WGS		Brandenburg			MLST.Salmonella_enterica.65					30333126	PRJNA183851	SAMN03291618											28		4628414	52.22	4632				Ground Turkey			United States	NM
590.13133	Salmonella enterica SRR2062217		590	WGS		Heidelberg			MLST.Salmonella_enterica.15					30333126	PRJNA183851	SAMN03291610											31		4760110	52.15	4797				Ground Turkey			United States	MN
590.13147	Salmonella enterica SRR2062218		590	WGS		Senftenberg			MLST.Salmonella_enterica.14					30333126	PRJNA183851	SAMN03291611											40		4869974	52.06	4928				Ground Turkey			United States	MN
590.13164	Salmonella enterica SRR2062219		590	WGS		Heidelberg			MLST.Salmonella_enterica.15					30333126	PRJNA183851	SAMN03291612											32		4851387	52.06	4900				Ground Turkey			United States	MN
590.13179	Salmonella enterica SRR2062220		590	WGS		Schwarzengrund			MLST.Salmonella_enterica.96					30333126	PRJNA183851	SAMN03291614											28		4791951	51.93	4909				Ground Beef			United States	MN
590.13200	Salmonella enterica SRR2062221		590	WGS		Kentucky			MLST.Salmonella_enterica.152					30333126	PRJNA183851	SAMN03291615											75		4849020	52.02	4914				Chicken Breast			United States	MN
590.13210	Salmonella enterica SRR2062222		590	WGS		Brandenburg			MLST.Salmonella_enterica.65					30333126	PRJNA183851	SAMN03291617											30		4630245	52.22	4631				Ground Turkey			United States	NM
590.13227	Salmonella enterica SRR2064107		590	WGS		Heidelberg			MLST.Salmonella_enterica.15					30333126	PRJNA183851	SAMN03291628											41		4862951	52.07	4921				Ground Turkey			United States	NM
590.13236	Salmonella enterica SRR2064108		590	WGS		Heidelberg			MLST.Salmonella_enterica.15					30333126	PRJNA183851	SAMN03291629											45		4861905	52.07	4909				Ground Turkey			United States	NM
590.13248	Salmonella enterica SRR2064116		590	WGS		Heidelberg			MLST.Salmonella_enterica.15					30333126	PRJNA183851	SAMN03291619											43		4896683	52	4952				Chicken Breast			United States	NM
590.13279	Salmonella enterica SRR2064117		590	WGS		Kentucky			MLST.Salmonella_enterica.152					30333126	PRJNA183851	SAMN03291620											56		4858619	52.01	4925				Chicken Breast			United States	NM
590.13297	Salmonella enterica SRR2064118		590	WGS		Schwarzengrund			MLST.Salmonella_enterica.96					30333126	PRJNA183851	SAMN03291622											41		4664191	52.12	4681				Chicken Breast			United States	NM
590.13307	Salmonella enterica SRR2064119		590	WGS		Blockley			MLST.Salmonella_enterica.96					30333126	PRJNA183851	SAMN03291623											32		4665867	52.11	4696				Chicken Breast			United States	NM
590.13327	Salmonella enterica SRR2064120		590	WGS		Schwarzengrund			MLST.Salmonella_enterica.96					30333126	PRJNA183851	SAMN03291624											24		4672560	52.11	4714				Chicken Breast			United States	NM
590.13336	Salmonella enterica SRR2064122		590	WGS		Schwarzengrund			MLST.Salmonella_enterica.96					30333126	PRJNA183851	SAMN03291625											25		4671660	52.11	4705				Chicken Breast			United States	NM
590.13358	Salmonella enterica SRR2064124		590	WGS		Reading			MLST.Salmonella_enterica.412					30333126	PRJNA183851	SAMN03291627											33		4590060	52.13	4561				Ground Turkey			United States	NM
590.17785	Salmonella enterica SRR2064125		590	WGS		I 4,5,12:i:-			MLST.Salmonella_enterica.19					30333126	PRJNA183851	SAMN03291626											51		5029648	52.21	5158				Chicken Breast			United States	NM
590.13406	Salmonella enterica SRR2064126		590	WGS		Kentucky			MLST.Salmonella_enterica.152					30333126	PRJNA183851	SAMN03291631											63		4868398	52	4932				Chicken Breast			United States	NM
590.13424	Salmonella enterica SRR2064127		590	WGS		Dublin			MLST.Salmonella_enterica.10					30333126	PRJNA183851	SAMN03291630											51		4918044	52.1	5076				Ground Beef			United States	NM
590.13444	Salmonella enterica SRR2070978		590	WGS		Montevideo			MLST.Salmonella_enterica.4					30333126	PRJNA183850	SAMN03276074											45		4839812	52.28	4883				Ground Turkey			United States	TN
590.13467	Salmonella enterica SRR2070979		590	WGS		Saintpaul			MLST.Salmonella_enterica.680					30333126	PRJNA183850	SAMN03276073											21		4764988	52.14	4768				Ground Turkey			United States	NM
590.13484	Salmonella enterica SRR2070980		590	WGS		Minnesota			MLST.Salmonella_enterica.548					30333126	PRJNA183850	SAMN03276076											40		4696238	52.18	4710				Ground Turkey			United States	TN
590.13525	Salmonella enterica SRR2070981		590	WGS		Heidelberg			MLST.Salmonella_enterica.15					30333126	PRJNA183850	SAMN03276077											33		4818040	52.13	4847				Ground Turkey			United States	TN
590.13567	Salmonella enterica SRR2070983		590	WGS		Kentucky			MLST.Salmonella_enterica.152					30333126	PRJNA183850	SAMN03276079											58		5021176	51.92	5104				Chicken Breast			United States	TN
590.13588	Salmonella enterica SRR2070984		590	WGS		Enteritidis			MLST.Salmonella_enterica.11					30333126	PRJNA183850	SAMN03276080											24		4730034	52.12	4780				Chicken Breast			United States	TN
590.13612	Salmonella enterica SRR2070985		590	WGS		Heidelberg			MLST.Salmonella_enterica.15					30333126	PRJNA183850	SAMN03276082											30		4870563	51.99	4923				Ground Turkey			United States	TN
590.13643	Salmonella enterica SRR2070987		590	WGS		Heidelberg			MLST.Salmonella_enterica.15					30333126	PRJNA183850	SAMN03276083											30		4870029	51.99	4917				Ground Turkey			United States	TN
590.13660	Salmonella enterica SRR2070988		590	WGS		I 4,5,12:r:-			MLST.Salmonella_enterica.15					30333126	PRJNA183850	SAMN03276088											38		4896426	52.03	4963				Ground Turkey			United States	TN
590.13675	Salmonella enterica SRR2070989		590	WGS		I 4,5,12:r:-			MLST.Salmonella_enterica.15					30333126	PRJNA183850	SAMN03276087											38		4897607	52.03	4965				Ground Turkey			United States	TN
590.13686	Salmonella enterica SRR2070990		590	WGS		Typhimurium			MLST.Salmonella_enterica.19					30333126	PRJNA183850	SAMN03276090											33		4771347	52.18	4761				Chicken Breast			United States	CA
590.13704	Salmonella enterica SRR2071015		590	WGS		Saintpaul			MLST.Salmonella_enterica.680					30333126	PRJNA183850	SAMN03276072											23		4766152	52.15	4772				Ground Turkey			United States	NM
590.13720	Salmonella enterica SRR2071016		590	WGS		Saintpaul			MLST.Salmonella_enterica.27					30333126	PRJNA183850	SAMN03276085											41		5034606	51.95	5117				Ground Turkey			United States	TN
590.13726	Salmonella enterica SRR2071017		590	WGS		I 4,5,12:r:-			MLST.Salmonella_enterica.15					30333126	PRJNA183850	SAMN03276086											38		4893900	52.03	4960				Ground Turkey			United States	TN
590.13736	Salmonella enterica SRR2071019		590	WGS		Reading			MLST.Salmonella_enterica.412					30333126	PRJNA183850	SAMN03276091											23		4633727	52.17	4641				Ground Turkey			United States	CA
590.13746	Salmonella enterica SRR2071080		590	WGS		Saintpaul			MLST.Salmonella_enterica.680					30333126	PRJNA183850	SAMN03276075											27		4825675	52.18	4860				Ground Turkey			United States	TN
590.13752	Salmonella enterica SRR2071081		590	WGS		Saintpaul			MLST.Salmonella_enterica.27					30333126	PRJNA183850	SAMN03276089											36		5004601	51.94	5076				Pork Chop			United States	TN
590.13770	Salmonella enterica SRR2071082		590	WGS		Heidelberg			MLST.Salmonella_enterica.15					30333126	PRJNA183850	SAMN03276081											29		4872436	51.99	4930				Ground Turkey			United States	TN
590.13784	Salmonella enterica SRR2078195		590	WGS		I 4,5,12:i:-			MLST.Salmonella_enterica.19					30333126	PRJNA183851	SAMN03291635											45		4990938	52.25	5106				Chicken Breast			United States	NM
590.13798	Salmonella enterica SRR2078196		590	WGS		Schwarzengrund			MLST.Salmonella_enterica.96					30333126	PRJNA183850	SAMN03276093											34		4640061	52.09	4662				Ground Turkey			United States	CA
590.13810	Salmonella enterica SRR2078197		590	WGS		Montevideo			MLST.Salmonella_enterica.138					30333126	PRJNA183850	SAMN03276096											42		4680928	52.27	4694				Ground Beef			United States	CA
590.13834	Salmonella enterica SRR2078198		590	WGS		Saintpaul			MLST.Salmonella_enterica.27					30333126	PRJNA183851	SAMN03291641											54		4895169	51.96	4939				Ground Turkey			United States	NM
590.13861	Salmonella enterica SRR2078200		590	WGS		Reading			MLST.Salmonella_enterica.412					30333126	PRJNA183850	SAMN03276094											35		4690652	52.11	4703				Ground Turkey			United States	CA
590.13878	Salmonella enterica SRR2078201		590	WGS		Heidelberg			MLST.Salmonella_enterica.15					30333126	PRJNA183851	SAMN03291632											41		4857929	52.04	4915				Ground Turkey			United States	NM
590.13894	Salmonella enterica SRR2078202		590	WGS		Chester			MLST.Salmonella_enterica.411					30333126	PRJNA183851	SAMN03291640											33		4593405	52.17	4529				Ground Turkey			United States	NM
590.13927	Salmonella enterica SRR2078205		590	WGS		Reading			MLST.Salmonella_enterica.412					30333126	PRJNA183851	SAMN03291633											28		4572993	52.17	4567				Ground Turkey			United States	NM
590.13959	Salmonella enterica SRR2078273		590	WGS		Kentucky			MLST.Salmonella_enterica.152					30333126	PRJNA183850	SAMN03276092											57		5003753	51.93	5087				Chicken Breast			United States	CA
590.13985	Salmonella enterica SRR2078274		590	WGS		Saintpaul			MLST.Salmonella_enterica.27					30333126	PRJNA183851	SAMN03291638											39		4896608	51.95	4949				Ground Turkey			United States	NM
590.13992	Salmonella enterica SRR2078275		590	WGS		Saintpaul			MLST.Salmonella_enterica.27					30333126	PRJNA183851	SAMN03291639											64		4891178	51.96	4936				Ground Turkey			United States	NM
590.14010	Salmonella enterica SRR2078278		590	WGS		Kentucky			MLST.Salmonella_enterica.152					30333126	PRJNA183851	SAMN03291636											56		4911339	51.97	4973				Chicken Breast			United States	NM
590.14042	Salmonella enterica SRR2078279		590	WGS		Heidelberg			MLST.Salmonella_enterica.15					30333126	PRJNA183851	SAMN03291637											29		4752197	52.08	4781				Chicken Breast			United States	NM
590.17768	Salmonella enterica SRR2078282		590	WGS		Senftenberg			MLST.Salmonella_enterica.14					30333126	PRJNA183850	SAMN03276095											37		4996405	52.08	5105				Ground Turkey			United States	CA
590.14093	Salmonella enterica SRR2078283		590	WGS		Kentucky			MLST.Salmonella_enterica.152					30333126	PRJNA183851	SAMN03291643											53		5042586	52	5155				Chicken Breast			United States	NM
590.14113	Salmonella enterica SRR2082822		590	WGS		Infantis			MLST.Salmonella_enterica.32					30333126	PRJNA183851	SAMN03291656											32		4604458	52.3	4571				Pork Chop			United States	NM
590.17797	Salmonella enterica SRR2082840		590	WGS		Infantis			MLST.Salmonella_enterica.32					30333126	PRJNA183851	SAMN03291648											34		4606457	52.3	4577				Pork Chop			United States	NM
590.14128	Salmonella enterica SRR2082841		590	WGS		Quakam			MLST.Salmonella_enterica.1610					30333126	PRJNA183851	SAMN03291650											38		5090168	51.85	5183				Chicken Breast			United States	NM
590.14150	Salmonella enterica SRR2082842		590	WGS		Albany			MLST.Salmonella_enterica.292					30333126	PRJNA183851	SAMN03291655											21		4727162	52.13	4706				Ground Turkey			United States	NM
590.14167	Salmonella enterica SRR2082855		590	WGS		Schwarzengrund			MLST.Salmonella_enterica.96					30333126	PRJNA183851	SAMN03291652											33		4862278	51.88	4975				Ground Turkey			United States	NM
590.17810	Salmonella enterica SRR2082856		590	WGS		Brandenburg			MLST.Salmonella_enterica.65					30333126	PRJNA183851	SAMN03291654											25		4630175	52.23	4615				Ground Turkey			United States	NM
590.14203	Salmonella enterica SRR2082862		590	WGS		Heidelberg			MLST.Salmonella_enterica.15					30333126	PRJNA183851	SAMN03291645											33		5100981	51.85	5203				Ground Turkey			United States	NM
590.14227	Salmonella enterica SRR2082937		590	WGS		Heidelberg			MLST.Salmonella_enterica.15					30333126	PRJNA183851	SAMN03291649											26		4785900	52.01	4833				Chicken Breast			United States	NM
590.14251	Salmonella enterica SRR2082949		590	WGS		Hadar			MLST.Salmonella_enterica.33					30333126	PRJNA183851	SAMN03291646											36		4682286	52.25	4640				Ground Turkey			United States	NM
590.14268	Salmonella enterica SRR2082950		590	WGS		Brandenburg			MLST.Salmonella_enterica.65					30333126	PRJNA183851	SAMN03291653											27		4628318	52.22	4621				Ground Turkey			United States	NM
590.14292	Salmonella enterica SRR2082955		590	WGS		Kentucky			MLST.Salmonella_enterica.152					30333126	PRJNA183851	SAMN03291651											57		5012580	51.91	5103				Chicken Breast			United States	NM
590.14311	Salmonella enterica SRR2085688		590	WGS		Heidelberg			MLST.Salmonella_enterica.15					30333126	PRJNA183850	SAMN03276100											59		5109897	51.86	5232				Ground Turkey			United States	GA
590.14321	Salmonella enterica SRR2085752		590	WGS		Heidelberg			MLST.Salmonella_enterica.15					30333126	PRJNA183850	SAMN03276098											51		5056770	51.89	5153				Ground Turkey			United States	GA
590.14331	Salmonella enterica SRR2085784		590	WGS		Heidelberg			MLST.Salmonella_enterica.15					30333126	PRJNA183850	SAMN03276099											61		5105896	51.86	5216				Ground Turkey			United States	GA
590.14344	Salmonella enterica SRR2086981		590	WGS		Mbandaka			MLST.Salmonella_enterica.413					30333126	PRJNA183850	SAMN03276097											65		4925396	52.19	5009				Pork Chop			United States	GA
590.14353	Salmonella enterica SRR2096539		590	WGS		Heidelberg			MLST.Salmonella_enterica.15					30333126	PRJNA183850	SAMN03276106											85		5045551	51.77	5172				Ground Turkey			United States	MN
590.14366	Salmonella enterica SRR2096590		590	WGS		Hadar			MLST.Salmonella_enterica.33					30333126	PRJNA183850	SAMN03276102											68		4759616	52.17	4794				Ground Turkey			United States	GA
590.14376	Salmonella enterica SRR2096591		590	WGS		Kentucky			MLST.Salmonella_enterica.152					30333126	PRJNA183850	SAMN03276105											88		4844066	52.03	4897				Chicken Breast			United States	MN
590.14401	Salmonella enterica SRR2096621		590	WGS		Heidelberg			MLST.Salmonella_enterica.15					30333126	PRJNA183850	SAMN03276104											85		5080059	51.84	5216				Ground Turkey			United States	MN
590.14410	Salmonella enterica SRR2102383		590	WGS		Kentucky			MLST.Salmonella_enterica.152					30333126	PRJNA183851	SAMN03291657											58		5001641	51.94	5073				Chicken Breast			United States	NY
590.14422	Salmonella enterica SRR2102388		590	WGS		Heidelberg			MLST.Salmonella_enterica.15					30333126	PRJNA183850	SAMN03276108											34		4809457	52.07	4869				Ground Turkey			United States	MN
590.14437	Salmonella enterica SRR2102389		590	WGS		Typhimurium			MLST.Salmonella_enterica.19					30333126	PRJNA183850	SAMN03276112											56		5111857	52.05	5253				Chicken Breast			United States	NY
590.14463	Salmonella enterica SRR2102393		590	WGS		Hadar			MLST.Salmonella_enterica.33					30333126	PRJNA183850	SAMN03276109											54		4929541	52.07	5030				Ground Turkey			United States	MN
590.14476	Salmonella enterica SRR2102404		590	WGS		Kentucky			MLST.Salmonella_enterica.152					30333126	PRJNA183851	SAMN03291659											60		5009573	51.93	5089				Chicken Breast			United States	NY
590.14501	Salmonella enterica SRR2102412		590	WGS		Muenster			MLST.Salmonella_enterica.321					30333126	PRJNA183851	SAMN03291660											56		5020067	51.77	5168				Ground Turkey			United States	NY
590.14518	Salmonella enterica SRR2102413		590	WGS		Senftenberg			MLST.Salmonella_enterica.14					30333126	PRJNA183851	SAMN03291661											31		4799694	52.03	4839				Ground Turkey			United States	NY
590.14548	Salmonella enterica SRR2102423		590	WGS		Typhimurium			MLST.Salmonella_enterica.19					30333126	PRJNA183850	SAMN03276111											101		5112825	52.02	5233				Chicken Breast			United States	NY
590.14562	Salmonella enterica SRR2102431		590	WGS		Typhimurium			MLST.Salmonella_enterica.19					30333126	PRJNA183850	SAMN03276110											92		5106949	52.01	5222				Chicken Breast			United States	NY
590.14572	Salmonella enterica SRR2102441		590	WGS		Minnesota			MLST.Salmonella_enterica.548					30333126	PRJNA183850	SAMN03276107											41		4716960	52.18	4721				Ground Turkey			United States	MN
590.14587	Salmonella enterica SRR2102443		590	WGS		Typhimurium			MLST.Salmonella_enterica.19					30333126	PRJNA183850	SAMN03276115											57		4971060	52.12	5034				Chicken Breast			United States	NY
590.14601	Salmonella enterica SRR2102450		590	WGS		Hadar			MLST.Salmonella_enterica.33					30333126	PRJNA183850	SAMN03276113											48		4785229	52.21	4812				Ground Turkey			United States	NY
590.14621	Salmonella enterica SRR2102463		590	WGS		Heidelberg			MLST.Salmonella_enterica.15					30333126	PRJNA183850	SAMN03276114											27		4817828	52.13	4844				Ground Turkey			United States	NY
590.14640	Salmonella enterica SRR2102491		590	WGS		Hadar			MLST.Salmonella_enterica.33					30333126	PRJNA183850	SAMN03276103											40		4775167	52.23	4794				Ground Turkey			United States	MN
590.14667	Salmonella enterica SRR2102523		590	WGS		Typhimurium			MLST.Salmonella_enterica.19					30333126	PRJNA183851	SAMN03291662											57		4947502	52.14	5020				Chicken Breast			United States	NY
590.14691	Salmonella enterica SRR2103390		590	WGS		Kentucky			MLST.Salmonella_enterica.152					30333126	PRJNA183851	SAMN03291664											96		5006272	51.93	5088				Chicken Breast			United States	NY
590.14713	Salmonella enterica SRR2103391		590	WGS		Kentucky			MLST.Salmonella_enterica.152					30333126	PRJNA183851	SAMN03291702											53		4864837	52	4940				Chicken Breast			United States	OR
590.14724	Salmonella enterica SRR2103392		590	WGS		Kentucky			MLST.Salmonella_enterica.152					30333126	PRJNA183851	SAMN03291666											93		5003006	51.94	5087				Chicken Breast			United States	NY
590.14733	Salmonella enterica SRR2103396		590	WGS		Kentucky			MLST.Salmonella_enterica.152					30333126	PRJNA183851	SAMN03291665											90		5003201	51.95	5098				Chicken Breast			United States	NY
590.14745	Salmonella enterica SRR2103406		590	WGS		Kentucky			MLST.Salmonella_enterica.152					30333126	PRJNA183851	SAMN03291693											69		4886359	51.98	4958				Chicken Breast			United States	OR
590.14758	Salmonella enterica SRR2103410		590	WGS		Heidelberg			MLST.Salmonella_enterica.15					30333126	PRJNA183851	SAMN03291663											35		4815501	52.12	4844				Chicken Breast			United States	NY
590.14787	Salmonella enterica SRR2104584		590	WGS		Hadar			MLST.Salmonella_enterica.33					30333126	PRJNA183848	SAMN03269365											156		4765341	52.32	4776				Ground Turkey			United States	GA
590.14796	Salmonella enterica SRR2104610		590	WGS		Heidelberg			MLST.Salmonella_enterica.15					30333126	PRJNA183848	SAMN03269400											228		4866379	52.3	4909				Chicken Breast			United States	GA
590.14805	Salmonella enterica SRR2125014		590	WGS		Saintpaul			MLST.Salmonella_enterica.27					30333126	PRJNA183851	SAMN03291671											69		4859300	52.11	4925				Ground Turkey			United States	NY
590.14830	Salmonella enterica SRR2125020		590	WGS		Typhimurium var. 5-			MLST.Salmonella_enterica.19					30333126	PRJNA183851	SAMN03291667											78		5063891	52.09	5147				Chicken Breast			United States	NY
590.14852	Salmonella enterica SRR2125022		590	WGS		Hadar			MLST.Salmonella_enterica.33					30333126	PRJNA183851	SAMN03291668											34		4678617	52.25	4636				Ground Turkey			United States	NY
590.14869	Salmonella enterica SRR2125027		590	WGS		Typhimurium var. 5-			MLST.Salmonella_enterica.19					30333126	PRJNA183851	SAMN03291670											81		5109885	52.01	5229				Chicken Breast			United States	NY
590.14893	Salmonella enterica SRR2125032		590	WGS		Hadar			MLST.Salmonella_enterica.33					30333126	PRJNA183851	SAMN03291669											54		4882564	52.22	4954				Ground Turkey			United States	NY
590.14916	Salmonella enterica SRR2125038		590	WGS		Saintpaul			MLST.Salmonella_enterica.27					30333126	PRJNA183851	SAMN03291672											54		4859475	52.1	4939				Ground Turkey			United States	NY
590.14936	Salmonella enterica SRR2131386		590	WGS		Berta			MLST.Salmonella_enterica.435					30333126	PRJNA183847	SAMN02894002											35		4939321	52.29	5007				Ground Turkey			United States	NY
590.14948	Salmonella enterica SRR2143425		590	WGS		Saintpaul			MLST.Salmonella_enterica.27					30333126	PRJNA271470	SAMN03842238											49		5079551	51.94	5164				Ground Turkey			United States	MN
590.14967	Salmonella enterica SRR2143433		590	WGS		Saintpaul			MLST.Salmonella_enterica.27					30333126	PRJNA271470	SAMN03842232											41		4895997	51.95	4949				Ground Turkey			United States	GA
590.14990	Salmonella enterica SRR2143434		590	WGS		Montevideo			MLST.Salmonella_enterica.4					30333126	PRJNA271470	SAMN03842239											45		4686603	52.23	4706				Chicken Breast			United States	CA
590.15007	Salmonella enterica SRR2143454		590	WGS		Cerro			MLST.Salmonella_enterica.367					30333126	PRJNA271470	SAMN03842235											39		4541536	52.3	4510				Ground Beef			United States	MN
590.15023	Salmonella enterica SRR2143455		590	WGS		Anatum			MLST.Salmonella_enterica.64					30333126	PRJNA271470	SAMN03842236											28		4708511	52.22	4725				Ground Beef			United States	MN
590.15033	Salmonella enterica SRR2143468		590	WGS		Heidelberg			MLST.Salmonella_enterica.15					30333126	PRJNA271470	SAMN03842231											46		5102180	51.84	5213				Ground Turkey			United States	GA
590.15048	Salmonella enterica SRR2143474		590	WGS		Heidelberg			MLST.Salmonella_enterica.15					30333126	PRJNA271470	SAMN03842228											30		4807853	52.18	4840				Ground Turkey			United States	CO
590.15066	Salmonella enterica SRR2143475		590	WGS		Saintpaul			MLST.Salmonella_enterica.27					30333126	PRJNA271470	SAMN03842229											39		5030988	51.94	5131				Ground Turkey			United States	CO
590.15100	Salmonella enterica SRR2143480		590	WGS		Saintpaul			MLST.Salmonella_enterica.27					30333126	PRJNA271470	SAMN03842233											42		4897106	51.95	4950				Ground Turkey			United States	GA
590.15126	Salmonella enterica SRR2143482		590	WGS		Kentucky			MLST.Salmonella_enterica.152					30333126	PRJNA271470	SAMN03842242											55		4914520	51.96	4968				Chicken Breast			United States	CA
590.15139	Salmonella enterica SRR2143493		590	WGS		Heidelberg			MLST.Salmonella_enterica.15					30333126	PRJNA271470	SAMN03842227											32		4807621	52.18	4839				Ground Turkey			United States	CO
590.15160	Salmonella enterica SRR2143495		590	WGS		Typhimurium			MLST.Salmonella_enterica.19					30333126	PRJNA271470	SAMN03842240											48		4888358	52.18	4979				Chicken Breast			United States	CA
590.15176	Salmonella enterica SRR2143501		590	WGS		I 4,5,12:i:-			MLST.Salmonella_enterica.19					30333126	PRJNA271470	SAMN03842234											43		4931094	52.27	5019				Ground Beef			United States	MN
590.15186	Salmonella enterica SRR2143502		590	WGS		Mbandaka			MLST.Salmonella_enterica.413					30333126	PRJNA271470	SAMN03842241											34		4744019	52.14	4772				Chicken Breast			United States	CA
590.15211	Salmonella enterica SRR2156497		590	WGS		Litchfield			MLST.Salmonella_enterica.214					30333126	PRJNA271470	SAMN03842243											46		4729120	52.18	4766				Ground Turkey			United States	OR
590.15232	Salmonella enterica SRR2156502		590	WGS		Heidelberg			MLST.Salmonella_enterica.15					30333126	PRJNA271470	SAMN03842249											31		5096934	51.85	5199				Ground Turkey			United States	GA
590.15238	Salmonella enterica SRR2156504		590	WGS		Hadar			MLST.Salmonella_enterica.33					30333126	PRJNA271470	SAMN03842251											37		4743543	52.22	4753				Ground Turkey			United States	GA
590.15259	Salmonella enterica SRR2156568		590	WGS		Panama			MLST.Salmonella_enterica.48					30333126	PRJNA271470	SAMN03842253											36		4609573	52.16	4591				Ground Turkey			United States	GA
590.15272	Salmonella enterica SRR2156575		590	WGS		Reading			MLST.Salmonella_enterica.412					30333126	PRJNA271470	SAMN03842250											24		4575998	52.17	4554				Ground Turkey			United States	GA
590.15278	Salmonella enterica SRR2156584		590	WGS		Heidelberg			MLST.Salmonella_enterica.15					30333126	PRJNA271470	SAMN03842248											30		4881086	52.18	4936				Ground Turkey			United States	GA
590.15289	Salmonella enterica SRR2156613		590	WGS		Saintpaul			MLST.Salmonella_enterica.27					30333126	PRJNA271470	SAMN03842245											41		4964514	51.9	5032				Ground Turkey			United States	GA
590.15294	Salmonella enterica SRR2156628		590	WGS		Hadar			MLST.Salmonella_enterica.33					30333126	PRJNA271470	SAMN03842244											45		4852721	52.11	4928				Ground Turkey			United States	GA
590.15300	Salmonella enterica SRR2156629		590	WGS		Senftenberg			MLST.Salmonella_enterica.14					30333126	PRJNA271470	SAMN03842246											42		4861006	52.07	4933				Ground Turkey			United States	GA
590.12217	Salmonella enterica SRR2188116		590	WGS		Johannesburg			MLST.Salmonella_enterica.471					30333126	PRJNA292666	SAMN04014668											33		4647003	52.2	4683				Swine			United States	IL						Pig, Sus scrofa
590.12185	Salmonella enterica SRR2188117		590	WGS		Chailey			MLST.Salmonella_enterica.582					30333126	PRJNA292666	SAMN04014671											31		4751186	52.22	4783				Swine			United States	TN						Pig, Sus scrofa
590.12211	Salmonella enterica SRR2188119		590	WGS		Mbandaka			MLST.Salmonella_enterica.413					30333126	PRJNA292666	SAMN04014662											35		4701519	52.22	4697				Swine			United States	PA						Pig, Sus scrofa
590.12214	Salmonella enterica SRR2188120		590	WGS		Heidelberg			MLST.Salmonella_enterica.15					30333126	PRJNA292666	SAMN04014665											29		4755728	52.08	4787				Chickens			United States	NY						Chicken, Gallus gallus
590.12210	Salmonella enterica SRR2188123		590	WGS		Infantis			MLST.Salmonella_enterica.32					30333126	PRJNA292666	SAMN04014661											39		4627593	52.28	4589				Swine			United States	WI						Pig, Sus scrofa
590.12213	Salmonella enterica SRR2188124		590	WGS		Enteritidis			MLST.Salmonella_enterica.11					30333126	PRJNA292666	SAMN04014664											24		4700501	52.14	4742				Chickens			United States	AL						Chicken, Gallus gallus
590.12186	Salmonella enterica SRR2188125		590	WGS		Newport			MLST.Salmonella_enterica.45					30333126	PRJNA292666	SAMN04014672											33		4925221	52.16	5041				Cattle			United States	WI						Cow, Bos taurus
590.12215	Salmonella enterica SRR2188126		590	WGS		Cerro			MLST.Salmonella_enterica.367					30333126	PRJNA292666	SAMN04014666											53		4698973	52.13	4754				Cattle			United States	WI						Cow, Bos taurus
590.12218	Salmonella enterica SRR2188127		590	WGS		Infantis			MLST.Salmonella_enterica.32					30333126	PRJNA292666	SAMN04014669											33		4665039	52.35	4615				Cattle			United States	TX						Cow, Bos taurus
590.12184	Salmonella enterica SRR2188129		590	WGS		3,10:e,h:-			MLST.Salmonella_enterica.321					30333126	PRJNA292666	SAMN04014670											30		4743104	52.18	4754				Cattle			United States	TN						Cow, Bos taurus
590.12256	Salmonella enterica SRR2226821		590	WGS		Anatum			MLST.Salmonella_enterica.64					30333126	PRJNA292666	SAMN04025728											32		4910216	52.04	5037				Cattle			United States	FL						Cow, Bos taurus
590.12251	Salmonella enterica SRR2226880		590	WGS		Typhimurium			MLST.Salmonella_enterica.19					30333126	PRJNA292666	SAMN04025723											72		4886986	52.11	4966				Chickens			United States	NC						Chicken, Gallus gallus
590.12252	Salmonella enterica SRR2226881		590	WGS		Adelaide			MLST.Salmonella_enterica.440					30333126	PRJNA292666	SAMN04025724											66		4747491	52.17	4835				Swine			United States	AL						Pig, Sus scrofa
590.12253	Salmonella enterica SRR2226882		590	WGS		Montevideo			MLST.Salmonella_enterica.138					30333126	PRJNA292666	SAMN04025725											26		4528650	52.29	4472				Cattle			United States	MN						Cow, Bos taurus
590.12242	Salmonella enterica SRR2226895		590	WGS		Cerro			MLST.Salmonella_enterica.367					30333126	PRJNA292666	SAMN04025714											57		4654750	52.24	4691				Cattle			United States	PA						Cow, Bos taurus
590.12246	Salmonella enterica SRR2226896		590	WGS		Bredeney			MLST.Salmonella_enterica.241					30333126	PRJNA292666	SAMN04025718											27		4617468	52.13	4641				Cattle			United States	SD						Cow, Bos taurus
590.12244	Salmonella enterica SRR2226935		590	WGS		Cerro			MLST.Salmonella_enterica.367					30333126	PRJNA292666	SAMN04025716											72		4670980	52.22	4718				Cattle			United States	WI						Cow, Bos taurus
590.12243	Salmonella enterica SRR2226943		590	WGS		Reading			MLST.Salmonella_enterica.412					30333126	PRJNA292666	SAMN04025715											36		4648431	52.17	4645				Turkeys			United States	NC						Turkey, Meleagris gallopavo
590.12249	Salmonella enterica SRR2226944		590	WGS		Montevideo			MLST.Salmonella_enterica.138					30333126	PRJNA292666	SAMN04025721											59		4538948	52.37	4494				Cattle			United States	WA						Cow, Bos taurus
590.12245	Salmonella enterica SRR2227278		590	WGS		Derby			MLST.Salmonella_enterica.40					30333126	PRJNA292666	SAMN04025717											74		5048883	51.96	5177				Swine			United States	TN						Pig, Sus scrofa
590.12255	Salmonella enterica SRR2227279		590	WGS		Eko			MLST.Salmonella_enterica.64					30333126	PRJNA292666	SAMN04025727											59		4962037	51.96	5160				Swine			United States	WI						Pig, Sus scrofa
590.12241	Salmonella enterica SRR2227323		590	WGS		Muenchen			MLST.Salmonella_enterica.83					30333126	PRJNA292666	SAMN04025713											26		4817305	52.16	4859				Swine			United States	NC						Pig, Sus scrofa
590.12248	Salmonella enterica SRR2227324		590	WGS		Rough/ Nonmotile Isolate			MLST.Salmonella_enterica.1298					30333126	PRJNA292666	SAMN04025720											66		4839700	52.22	4881				Swine			United States	TN						Pig, Sus scrofa
590.12250	Salmonella enterica SRR2227325		590	WGS		Anatum			MLST.Salmonella_enterica.64					30333126	PRJNA292666	SAMN04025722											112		4756033	52.29	4810				Swine			United States	TN						Pig, Sus scrofa
590.12247	Salmonella enterica SRR2227437		590	WGS		Typhimurium			MLST.Salmonella_enterica.19					30333126	PRJNA292666	SAMN04025719											106		4959555	52.19	5067				Cattle			United States	TX						Cow, Bos taurus
590.12254	Salmonella enterica SRR2227438		590	WGS		I 4,[5],12:i:-			MLST.Salmonella_enterica.34					30333126	PRJNA292666	SAMN04025726											49		4941978	52.15	5021				Swine			United States	KY						Pig, Sus scrofa
590.12261	Salmonella enterica SRR2227598		590	WGS		Anatum								30333126	PRJNA292666	SAMN04025732											61		4831940	52.04	4934				Swine			United States	AL						Pig, Sus scrofa
590.12260	Salmonella enterica SRR2227603		590	WGS		Montevideo			MLST.Salmonella_enterica.138					30333126	PRJNA292666	SAMN04025731											52		4801351	52.18	4875				Cattle			United States	PA						Cow, Bos taurus
590.12263	Salmonella enterica SRR2227605		590	WGS		Cerro			MLST.Salmonella_enterica.367					30333126	PRJNA292666	SAMN04025735											63		4633442	52.22	4664				Cattle			United States	NH						Cow, Bos taurus
590.12259	Salmonella enterica SRR2227612		590	WGS		Adelaide			MLST.Salmonella_enterica.440					30333126	PRJNA292666	SAMN04025730											46		4685163	52.24	4752				Swine			United States	KS						Pig, Sus scrofa
590.12262	Salmonella enterica SRR2227628		590	WGS		Cerro			MLST.Salmonella_enterica.367					30333126	PRJNA292666	SAMN04025734											56		4656387	52.2	4691				Cattle			United States	MI						Cow, Bos taurus
590.12264	Salmonella enterica SRR2227999		590	WGS		Derby			MLST.Salmonella_enterica.40					30333126	PRJNA292666	SAMN04025742											61		4919473	51.94	5031				Swine			United States	TN						Pig, Sus scrofa
590.12266	Salmonella enterica SRR2228223		590	WGS		Cerro			MLST.Salmonella_enterica.367					30333126	PRJNA292666	SAMN04025743											54		4650742	52.21	4690				Cattle			United States	FL						Cow, Bos taurus
590.12207	Salmonella enterica SRR2228224		590	WGS		Derby			MLST.Salmonella_enterica.40					30333126	PRJNA292666	SAMN04025744											48		4925135	51.91	5018				Swine			United States	IA						Pig, Sus scrofa
590.12208	Salmonella enterica SRR2228225		590	WGS		Derby			MLST.Salmonella_enterica.40					30333126	PRJNA292666	SAMN04025745											64		4912151	51.96	5034				Swine			United States	GA						Pig, Sus scrofa
590.12197	Salmonella enterica SRR2239738		590	WGS		Soerenga			MLST.Salmonella_enterica.1659					30333126	PRJNA292666	SAMN04027105											32		4748485	52.22	4791				Cattle			United States	TX						Cow, Bos taurus
590.12189	Salmonella enterica SRR2239741		590	WGS		Anatum			MLST.Salmonella_enterica.64					30333126	PRJNA292666	SAMN04027096											51		4791191	52.14	4861				Swine			United States	NC						Pig, Sus scrofa
590.12191	Salmonella enterica SRR2239742		590	WGS		Agona			MLST.Salmonella_enterica.13					30333126	PRJNA292666	SAMN04027098											55		4940809	52.02	5099				Cattle			United States	FL						Cow, Bos taurus
590.12193	Salmonella enterica SRR2239743		590	WGS		Anatum			MLST.Salmonella_enterica.64					30333126	PRJNA292666	SAMN04027100											49		4835309	52.05	4944				Swine			United States	PA						Pig, Sus scrofa
590.12187	Salmonella enterica SRR2239753		590	WGS		Meleagridis			MLST.Salmonella_enterica.463					30333126	PRJNA292666	SAMN04027094											33		4968478	52.08	5059				Cattle			United States	TX						Cow, Bos taurus
590.12188	Salmonella enterica SRR2239754		590	WGS		Anatum			MLST.Salmonella_enterica.64					30333126	PRJNA292666	SAMN04027095											38		4765295	52.12	4824				Cattle			United States	TX						Cow, Bos taurus
590.12190	Salmonella enterica SRR2239755		590	WGS		Mbandaka			MLST.Salmonella_enterica.413					30333126	PRJNA292666	SAMN04027097											45		5080636	51.78	5186				Swine			United States	NC						Pig, Sus scrofa
590.12194	Salmonella enterica SRR2239756		590	WGS		Cerro			MLST.Salmonella_enterica.367					30333126	PRJNA292666	SAMN04027101											53		4694989	52.15	4749				Cattle			United States	NJ						Cow, Bos taurus
590.12195	Salmonella enterica SRR2239757		590	WGS		Muenchen			MLST.Salmonella_enterica.83					30333126	PRJNA292666	SAMN04027102											28		4754638	52.14	4768				Cattle			United States	TX						Cow, Bos taurus
590.12196	Salmonella enterica SRR2239758		590	WGS		Orion			MLST.Salmonella_enterica.639					30333126	PRJNA292666	SAMN04027103											30		4611679	52.24	4611				Cattle			United States	NE						Cow, Bos taurus
590.12192	Salmonella enterica SRR2239760		590	WGS		Derby			MLST.Salmonella_enterica.40					30333126	PRJNA292666	SAMN04027099											56		4892650	51.97	4961				Swine			United States	MN						Pig, Sus scrofa
590.12198	Salmonella enterica SRR2239762		590	WGS		Minnesota			MLST.Salmonella_enterica.548					30333126	PRJNA292666	SAMN04027106											38		4560657	52.2	4539				Swine			United States	FL						Pig, Sus scrofa
590.12293	Salmonella enterica SRR2239949		590	WGS		Muenchen			MLST.Salmonella_enterica.2229					30333126	PRJNA292666	SAMN04027167											79		5244047	51.99	5497				Cattle			United States	GA						Cow, Bos taurus
590.12294	Salmonella enterica SRR2239959		590	WGS		Schwarzengrund			MLST.Salmonella_enterica.96					30333126	PRJNA292666	SAMN04027168											61		4936378	52.06	5055				Chickens			United States	TN						Chicken, Gallus gallus
590.15324	Salmonella enterica SRR2407532		590	WGS		I 4,12:i:-			MLST.Salmonella_enterica.19					30333126		SAMN03988212											58		4949709	52.12	5075				Chicken Breast			United States	LA
590.15338	Salmonella enterica SRR2407533		590	WGS		Heidelberg			MLST.Salmonella_enterica.15					30333126		SAMN03988213											69		4911793	52.08	5015				Chicken Wings			United States	CA
590.15345	Salmonella enterica SRR2407534		590	WGS		Ohio			MLST.Salmonella_enterica.329					30333126		SAMN03988214											49		4811496	52.2	4832				Pork Chop			United States	CA
590.15353	Salmonella enterica SRR2407535		590	WGS		Infantis			MLST.Salmonella_enterica.32					30333126		SAMN03988215											45		4662255	52.26	4657				Pork Chop			United States	CA
590.15367	Salmonella enterica SRR2407536		590	WGS		Kentucky			MLST.Salmonella_enterica.152					30333126		SAMN03988216											59		4910786	51.97	4962				Chicken Breast			United States	CO
590.15379	Salmonella enterica SRR2407537		590	WGS		Enteritidis			MLST.Salmonella_enterica.11					30333126		SAMN03988217											42		4693018	52.14	4723				Chicken Thighs			United States	CO
590.15387	Salmonella enterica SRR2407538		590	WGS		Enteritidis			MLST.Salmonella_enterica.11					30333126		SAMN03988218											25		4694219	52.14	4720				Chicken Breast			United States	CO
590.15392	Salmonella enterica SRR2407539		590	WGS		Enteritidis			MLST.Salmonella_enterica.11					30333126		SAMN03988219											22		4636214	52.15	4627				Chicken Breast			United States	CO
590.15400	Salmonella enterica SRR2407540		590	WGS	N52019	Derby			MLST.Salmonella_enterica.15					30333126													82		5047638	52.09	5196				Pork chop			USA	CO
590.15415	Salmonella enterica SRR2407541		590	WGS		Infantis			MLST.Salmonella_enterica.32					30333126	PRJNA292661	SAMN03988221											36		4629870	52.29	4612				Pork Chop			United States	GA
590.15424	Salmonella enterica SRR2407542		590	WGS		Schwarzengrund			MLST.Salmonella_enterica.96					30333126	PRJNA292661	SAMN03988222											73		4948432	52.07	5087				Chicken Breast			United States	GA
590.15441	Salmonella enterica SRR2407543		590	WGS		Albany			MLST.Salmonella_enterica.292					30333126	PRJNA292661	SAMN03988223											51		4823228	52.13	4839				Ground Turkey			United States	GA
590.15455	Salmonella enterica SRR2407544		590	WGS		Infantis			MLST.Salmonella_enterica.32					30333126		SAMN03988224											40		4915339	51.83	4957				Pork Chop			United States	GA
590.15469	Salmonella enterica SRR2407545		590	WGS		Infantis			MLST.Salmonella_enterica.32					30333126		SAMN03988225											39		4916812	51.83	4960				Pork Chop			United States	GA
590.15486	Salmonella enterica SRR2407546		590	WGS		Senftenberg								30333126	PRJNA292661	SAMN03988226											36		4779774	51.94	4845				Chicken Breast			United States	MD
590.15500	Salmonella enterica SRR2407547		590	WGS		Typhimurium var. 5-			MLST.Salmonella_enterica.19					30333126		SAMN03988227											50		4993876	52.11	5089				Chicken Breast			United States	MD
590.15515	Salmonella enterica SRR2407548		590	WGS		Berta			MLST.Salmonella_enterica.435					30333126	PRJNA292661	SAMN03988228											43		4852645	52.16	4902				Ground Turkey			United States	MD
590.15526	Salmonella enterica SRR2407549		590	WGS		Heidelberg			MLST.Salmonella_enterica.15					30333126	PRJNA292661	SAMN03988229											35		4896167	52.08	4949				Chicken Thighs			United States	MN
590.15540	Salmonella enterica SRR2407550		590	WGS		Heidelberg			MLST.Salmonella_enterica.15					30333126	PRJNA292661	SAMN03988230											42		4912976	52.07	4998				Ground Turkey			United States	MN
590.15553	Salmonella enterica SRR2407551		590	WGS		Saintpaul			MLST.Salmonella_enterica.27					30333126		SAMN03988231											39		4940270	51.87	4999				Ground Turkey			United States	MN
590.15570	Salmonella enterica SRR2407552		590	WGS		Heidelberg			MLST.Salmonella_enterica.15					30333126		SAMN03988232											24		4792235	52.06	4846				Chicken Breast			United States	MN
590.15580	Salmonella enterica SRR2407553		590	WGS		Heidelberg			MLST.Salmonella_enterica.15					30333126		SAMN03988233											28		4750306	52.15	4775				Chicken Legs			United States	MO
590.15598	Salmonella enterica SRR2407554		590	WGS		Mbandaka			MLST.Salmonella_enterica.413					30333126	PRJNA292661	SAMN03988234											36		4741341	52.13	4760				Chicken Wings			United States	MO
590.15615	Salmonella enterica SRR2407555		590	WGS		Anatum			MLST.Salmonella_enterica.64					30333126		SAMN03988235											21		4793633	52.15	4846				Ground Turkey			United States	MO
590.15624	Salmonella enterica SRR2407556		590	WGS		Typhimurium var. 5-			MLST.Salmonella_enterica.19					30333126	PRJNA292661	SAMN03988236											58		4958016	52.11	5038				Chicken Breast			United States	NY
590.15635	Salmonella enterica SRR2407557		590	WGS		Saintpaul			MLST.Salmonella_enterica.27					30333126	PRJNA292661	SAMN03988237											51		4902381	51.95	4949				Ground Turkey			United States	NY
590.15640	Salmonella enterica SRR2407558		590	WGS		Typhimurium var. 5-			MLST.Salmonella_enterica.2932					30333126		SAMN03988238											50		4972642	52.09	5048				Chicken Breast			United States	NY
590.15657	Salmonella enterica SRR2407559		590	WGS		Typhimurium var. 5-			MLST.Salmonella_enterica.19					30333126		SAMN03988239											69		5055897	52.09	5158				Chicken Breast			United States	NY
590.15668	Salmonella enterica SRR2407560		590	WGS		Typhimurium var. 5-			MLST.Salmonella_enterica.19					30333126		SAMN03988240											77		4920943	52.16	4976				Chicken Breast			United States	NY
590.15684	Salmonella enterica SRR2407561		590	WGS		Berta			MLST.Salmonella_enterica.435					30333126	PRJNA292661	SAMN03988241											56		4893168	52.15	4942				Ground Turkey			United States	NY
590.15701	Salmonella enterica SRR2407562		590	WGS		Typhimurium var. 5-			MLST.Salmonella_enterica.19					30333126		SAMN03988242											60		5088334	52.07	5205				Chicken Breast			United States	NY
590.15711	Salmonella enterica SRR2407563		590	WGS		Typhimurium var. 5-			MLST.Salmonella_enterica.435					30333126		SAMN03988243											53		4853763	52.16	4896				Ground Turkey			United States	NY
590.15717	Salmonella enterica SRR2407564		590	WGS		Typhimurium var. 5-			MLST.Salmonella_enterica.33					30333126		SAMN03988244											44		4818521	52.17	4855				Ground Turkey			United States	NY
590.15725	Salmonella enterica SRR2407565		590	WGS		Heidelberg								30333126		SAMN03988245											28		5004248	51.89	5111				Chicken Legs			United States	OR
590.15732	Salmonella enterica SRR2407566		590	WGS		Saintpaul			MLST.Salmonella_enterica.680					30333126		SAMN03988246											56		4756324	52.15	4763				Ground Turkey			United States	OR
590.15737	Salmonella enterica SRR2407567		590	WGS		Heidelberg			MLST.Salmonella_enterica.15					30333126		SAMN03988247											33		5003452	52.06	5112				Chicken Breast			United States	OR
590.15743	Salmonella enterica SRR2407568		590	WGS		Typhimurium var. 5-			MLST.Salmonella_enterica.19					30333126		SAMN03988248											80		5022449	52.1	5129				Chicken Breast			United States	PA
590.15751	Salmonella enterica SRR2407569		590	WGS		Typhimurium var. 5-			MLST.Salmonella_enterica.19					30333126	PRJNA292661	SAMN03988249											75		4937434	52.14	5010				Chicken Breast			United States	PA
590.15767	Salmonella enterica SRR2407570		590	WGS		Kentucky			MLST.Salmonella_enterica.152					30333126		SAMN03988250											69		4914154	51.97	4979				Chicken Breast			United States	PA
590.15776	Salmonella enterica SRR2407571		590	WGS		Typhimurium			MLST.Salmonella_enterica.19					30333126		SAMN03988251											75		4864730	52.21	4940				Chicken Breast			United States	PA
590.15784	Salmonella enterica SRR2407572		590	WGS		Enteritidis			MLST.Salmonella_enterica.11					30333126		SAMN03988252											37		4693824	52.15	4735				Chicken Breast			United States	PA
590.15786	Salmonella enterica SRR2407573		590	WGS		Kentucky			MLST.Salmonella_enterica.152					30333126		SAMN03988253											146		5001530	51.95	5078				Chicken Breast			United States	PA
590.15794	Salmonella enterica SRR2407574		590	WGS		Berta			MLST.Salmonella_enterica.435					30333126	PRJNA292661	SAMN03988254											63		4857727	52.17	4902				Ground Turkey			United States	PA
590.15804	Salmonella enterica SRR2407575		590	WGS		Hadar			MLST.Salmonella_enterica.33					30333126		SAMN03988255											67		4802013	52.18	4834				Ground Turkey			United States	PA
590.17817	Salmonella enterica SRR2407576		590	WGS		Typhimurium var. 5-			MLST.Salmonella_enterica.19					30333126		SAMN03988256											61		4962808	52.07	5064				Chicken Breast			United States	PA
590.15830	Salmonella enterica SRR2407577		590	WGS		Saintpaul			MLST.Salmonella_enterica.680					30333126		SAMN03988257											40		4724074	52.23	4702				Ground Turkey			United States	PA
590.15842	Salmonella enterica SRR2407578		590	WGS		Saintpaul			MLST.Salmonella_enterica.680					30333126	PRJNA292661	SAMN03988258											37		4760641	52.14	4771				Ground Turkey			United States	PA
590.15858	Salmonella enterica SRR2407580		590	WGS		Kentucky			MLST.Salmonella_enterica.152					30333126		SAMN03988260											77		5024975	51.92	5122				Chicken Breast			United States	TN
590.15865	Salmonella enterica SRR2407581		590	WGS		Typhimurium var. 5-			MLST.Salmonella_enterica.19					30333126	PRJNA292661	SAMN03988261											65		4958759	52.13	5031				Chicken Wings			United States	TN
590.15876	Salmonella enterica SRR2407582		590	WGS		Enteritidis			MLST.Salmonella_enterica.11					30333126		SAMN03988262											41		4734463	52.06	4787				Chicken Legs			United States	WA
590.15884	Salmonella enterica SRR2407583		590	WGS		Enteritidis			MLST.Salmonella_enterica.11					30333126		SAMN03988263											69		4727289	52.13	4778				Chicken Breast			United States	WA
590.15887	Salmonella enterica SRR2407584		590	WGS		Reading			MLST.Salmonella_enterica.412					30333126		SAMN03988264											48		4660686	52.17	4660				Ground Turkey			United States	WA
590.15916	Salmonella enterica SRR2407586		590	WGS		Typhimurium var. 5-			MLST.Salmonella_enterica.19					30333126		SAMN03988266											70		4955378	52.14	5022				Chicken Breast			United States	CA
590.15919	Salmonella enterica SRR2407587		590	WGS		Heidelberg			MLST.Salmonella_enterica.15					30333126		SAMN03988267											49		5033821	51.83	5126				Chicken Breast			United States	CA
590.15926	Salmonella enterica SRR2407588		590	WGS		Heidelberg			MLST.Salmonella_enterica.15					30333126		SAMN03988268											76		5358929	51.97	5591				Ground Turkey			United States	CA
590.15938	Salmonella enterica SRR2407589		590	WGS		Saintpaul			MLST.Salmonella_enterica.50					30333126	PRJNA292661	SAMN03988269											66		4809934	52.26	4793				Ground Turkey			United States	CO
590.15941	Salmonella enterica SRR2407590		590	WGS		Saintpaul			MLST.Salmonella_enterica.680					30333126	PRJNA292661	SAMN03988270											36		4725983	52.23	4705				Ground Turkey			United States	CO
590.15955	Salmonella enterica SRR2407591		590	WGS		Kentucky			MLST.Salmonella_enterica.152					30333126		SAMN03988271											78		4989978	51.94	5091				Chicken Breast			United States	CO
590.15965	Salmonella enterica SRR2407592		590	WGS		Heidelberg			MLST.Salmonella_enterica.15					30333126		SAMN03988272											38		4712811	52.12	4705				Chicken Breast			United States	CO
590.15977	Salmonella enterica SRR2407593		590	WGS		Heidelberg			MLST.Salmonella_enterica.15					30333126		SAMN03988273											32		4754543	52.08	4790				Chicken Legs			United States	CO
590.15990	Salmonella enterica SRR2407594		590	WGS		Reading			MLST.Salmonella_enterica.412					30333126		SAMN03988274											37		4682008	52.15	4698				Ground Turkey			United States	CO
590.16005	Salmonella enterica SRR2407595		590	WGS		Montevideo			MLST.Salmonella_enterica.138					30333126	PRJNA292661	SAMN03988275											40		4633767	52.27	4647				Ground Beef			United States	CO
590.16014	Salmonella enterica SRR2407596		590	WGS		Derby			MLST.Salmonella_enterica.40					30333126		SAMN03988276											57		4895098	51.97	4942				Pork Chop			United States	CO
590.16022	Salmonella enterica SRR2407597		590	WGS		Schwarzengrund			MLST.Salmonella_enterica.96					30333126	PRJNA292661	SAMN03988277											62		4950733	52.06	5083				Chicken Breast			United States	GA
590.16033	Salmonella enterica SRR2407598		590	WGS		Schwarzengrund			MLST.Salmonella_enterica.96					30333126		SAMN03988278											63		4948254	52.06	5092				Chicken Breast			United States	GA
590.16046	Salmonella enterica SRR2407599		590	WGS		Schwarzengrund			MLST.Salmonella_enterica.11					30333126		SAMN03988279											55		4727552	52.13	4780				Chicken Wings			United States	GA
590.17886	Salmonella enterica SRR2407601		590	WGS		Heidelberg			MLST.Salmonella_enterica.15					30333126		SAMN03988281											84		5119434	51.98	5278				Ground Turkey			United States	GA
590.16071	Salmonella enterica SRR2407602		590	WGS		Typhimurium var. 5-			MLST.Salmonella_enterica.19					30333126		SAMN03988282											117		4948418	52.17	5029				Chicken Breast			United States	LA
590.16076	Salmonella enterica SRR2407603		590	WGS		Typhimurium var. 5-			MLST.Salmonella_enterica.19					30333126	PRJNA292661	SAMN03988283											63		4961647	52.13	5031				Chicken Breast			United States	LA
590.16092	Salmonella enterica SRR2407604		590	WGS		Typhimurium var. 5-								30333126		SAMN03988284											87		4906867	52.14	4995				Chicken Wings			United States	MD
590.16111	Salmonella enterica SRR2407605		590	WGS		Typhimurium var. 5-			MLST.Salmonella_enterica.19					30333126	PRJNA292661	SAMN03988285											88		4984001	52.13	5075				Chicken Breast			United States	MD
590.16124	Salmonella enterica SRR2407606		590	WGS		Berta			MLST.Salmonella_enterica.435					30333126		SAMN03988286											44		4890054	52.13	4929				Ground Turkey			United States	MD
590.16140	Salmonella enterica SRR2407608		590	WGS		Kentucky			MLST.Salmonella_enterica.152					30333126	PRJNA292661	SAMN03988288											112		5060850	51.71	5189				Chicken Breast			United States	MD
590.16155	Salmonella enterica SRR2407609		590	WGS		Typhimurium var. 5-			MLST.Salmonella_enterica.19					30333126		SAMN03988289											69		4946624	52.08	5028				Chicken Breast			United States	MD
590.16159	Salmonella enterica SRR2407610		590	WGS		Heidelberg			MLST.Salmonella_enterica.15					30333126		SAMN03988290											60		5114215	51.98	5271				Ground Turkey			United States	MD
590.16168	Salmonella enterica SRR2407611		590	WGS		Hadar			MLST.Salmonella_enterica.33					30333126	PRJNA292661	SAMN03988291											40		4764225	52.18	4778				Ground Turkey			United States	MD
590.16189	Salmonella enterica SRR2407612		590	WGS		Typhimurium var. 5-			MLST.Salmonella_enterica.19					30333126	PRJNA292661	SAMN03988292											59		5003588	52.03	5100				Chicken Breast			United States	MD
590.16229	Salmonella enterica SRR2407615		590	WGS		Muenchen			MLST.Salmonella_enterica.83					30333126		SAMN03988295											61		4811150	52.15	4841				Ground Turkey			United States	MO
590.16256	Salmonella enterica SRR2407616		590	WGS		Infantis			MLST.Salmonella_enterica.32					30333126		SAMN03988296											41		4857190	52.3	4900				Ground Turkey			United States	MO
590.16267	Salmonella enterica SRR2407617		590	WGS		Enteritidis			MLST.Salmonella_enterica.11					30333126	PRJNA292661	SAMN03988297											28		4696856	52.14	4733				Chicken Breast			United States	MN
590.16279	Salmonella enterica SRR2407618		590	WGS		Braenderup			MLST.Salmonella_enterica.22					30333126	PRJNA292661	SAMN03988298											27		4668939	52.28	4647				Chicken Breast			United States	MN
590.16305	Salmonella enterica SRR2407619		590	WGS		Dublin			MLST.Salmonella_enterica.10					30333126	PRJNA292661	SAMN03988299											41		4978464	52.11	5152				Ground Beef			United States	MN
590.16314	Salmonella enterica SRR2407620		590	WGS		Reading			MLST.Salmonella_enterica.412					30333126	PRJNA292661	SAMN03988300											29		4647004	52.16	4642				Ground Turkey			United States	MN
590.16324	Salmonella enterica SRR2407621		590	WGS		Albany			MLST.Salmonella_enterica.292					30333126		SAMN03988301											40		5109258	51.92	5189				Ground Turkey			United States	MN
590.16331	Salmonella enterica SRR2407622		590	WGS		Reading			MLST.Salmonella_enterica.412					30333126	PRJNA292661	SAMN03988302											50		4639418	52.2	4629				Ground Turkey			United States	MN
590.16337	Salmonella enterica SRR2407623		590	WGS		Enteritidis			MLST.Salmonella_enterica.11					30333126		SAMN03988303											26		4703062	52.14	4745				Chicken Breast			United States	MN
590.16347	Salmonella enterica SRR2407624		590	WGS		Enteritidis			MLST.Salmonella_enterica.11					30333126		SAMN03988304											43		4701476	52.14	4725				Chicken Breast			United States	MN
590.16352	Salmonella enterica SRR2407625		590	WGS		Muenchen			MLST.Salmonella_enterica.112					30333126		SAMN03988305											76		5043741	51.92	5167				Pork Chop			United States	MN
590.16360	Salmonella enterica SRR2407626		590	WGS		I 4,12:i:-			MLST.Salmonella_enterica.34					30333126		SAMN03988306											63		5014277	52.16	5134				Pork Chop			United States	MN
590.16380	Salmonella enterica SRR2407627		590	WGS		I 4,5,12:i:-			MLST.Salmonella_enterica.11					30333126	PRJNA292661	SAMN03988307											24		4697445	52.14	4727				Chicken Breast			United States	MN
590.16390	Salmonella enterica SRR2407628		590	WGS		Enteritidis			MLST.Salmonella_enterica.11					30333126		SAMN03988308											22		4639797	52.14	4629				Chicken Breast			United States	MN
590.16403	Salmonella enterica SRR2407629		590	WGS		Enteritidis			MLST.Salmonella_enterica.11					30333126	PRJNA292661	SAMN03988309											22		4726968	52.12	4771				Chicken Breast			United States	MN
590.16415	Salmonella enterica SRR2407630		590	WGS		I 4,5,12:i:-			MLST.Salmonella_enterica.19					30333126	PRJNA292661	SAMN03988310											46		4948146	52.16	5055				Chicken Breast			United States	NM
590.16427	Salmonella enterica SRR2407631		590	WGS		Typhimurium var. 5-			MLST.Salmonella_enterica.19					30333126	PRJNA292661	SAMN03988311											58		4984557	52.12	5097				Chicken Breast			United States	NM
590.16436	Salmonella enterica SRR2407632		590	WGS		Heidelberg			MLST.Salmonella_enterica.15					30333126		SAMN03988312											35		4878437	52.09	4933				Chicken Breast			United States	NM
590.16448	Salmonella enterica SRR2407633		590	WGS		Kentucky			MLST.Salmonella_enterica.152					30333126		SAMN03988313											51		4913926	51.96	4967				Chicken Breast			United States	NM
590.16470	Salmonella enterica SRR2407634		590	WGS		Kentucky			MLST.Salmonella_enterica.152					30333126		SAMN03988314											68		4991680	51.93	5084				Chicken Breast			United States	NM
590.16490	Salmonella enterica SRR2407635		590	WGS		Schwarzengrund			MLST.Salmonella_enterica.96					30333126		SAMN03988315											20		4667846	52.08	4699				Ground Turkey			United States	NM
590.16513	Salmonella enterica SRR2407636		590	WGS		Typhimurium var. 5-			MLST.Salmonella_enterica.19					30333126	PRJNA292661	SAMN03988316											52		4993016	52.04	5086				Chicken Thighs			United States	NY
590.16536	Salmonella enterica SRR2407637		590	WGS		Blockley			MLST.Salmonella_enterica.52					30333126		SAMN03988317											21		4732906	52.13	4717				Chicken Breast			United States	NY
590.16548	Salmonella enterica SRR2407638		590	WGS		Kentucky			MLST.Salmonella_enterica.152					30333126	PRJNA292661	SAMN03988318											49		4868471	52.05	4913				Chicken Breast			United States	NY
590.16559	Salmonella enterica SRR2407639		590	WGS		Typhimurium var. 5-			MLST.Salmonella_enterica.19					30333126		SAMN03988319											50		4946438	52.09	5014				Chicken Breast			United States	NY
590.16579	Salmonella enterica SRR2407640		590	WGS		Hadar			MLST.Salmonella_enterica.33					30333126		SAMN03988320											35		4738908	52.21	4750				Ground Turkey			United States	NY
590.16602	Salmonella enterica SRR2407641		590	WGS		I 4,12:d:-			MLST.Salmonella_enterica.279					30333126		SAMN03988321											69		5059009	51.62	5210				Ground Turkey			United States	NY
590.16607	Salmonella enterica SRR2407642		590	WGS		Reading			MLST.Salmonella_enterica.412					30333126	PRJNA292661	SAMN03988322											30		4664944	52.18	4676				Ground Turkey			United States	OR
590.16622	Salmonella enterica SRR2407643		590	WGS		Muenchen			MLST.Salmonella_enterica.83					30333126		SAMN03988323											52		4796445	52.12	4823				Ground Turkey			United States	PA
590.16632	Salmonella enterica SRR2407644		590	WGS		Typhimurium var. 5-			MLST.Salmonella_enterica.19					30333126		SAMN03988324											50		4987409	52.12	5081				Chicken Breast			United States	PA
590.16641	Salmonella enterica SRR2407645		590	WGS		Typhimurium var. 5-			MLST.Salmonella_enterica.19					30333126	PRJNA292661	SAMN03988325											48		5127797	52.14	5220				Chicken Breast			United States	PA
590.16648	Salmonella enterica SRR2407646		590	WGS		Typhimurium var. 5-			MLST.Salmonella_enterica.19					30333126		SAMN03988326											82		5140028	52.1	5269				Chicken Breast			United States	PA
590.16651	Salmonella enterica SRR2407647		590	WGS		Berta			MLST.Salmonella_enterica.435					30333126		SAMN03988327											47		4853328	52.16	4917				Ground Turkey			United States	PA
590.16661	Salmonella enterica SRR2407648		590	WGS		Kentucky			MLST.Salmonella_enterica.152					30333126		SAMN03988328											85		4851942	52.02	4914				Chicken Breast			United States	TN
590.16677	Salmonella enterica SRR2407649		590	WGS		Typhimurium var. 5-			MLST.Salmonella_enterica.19					30333126	PRJNA292661	SAMN03988329											45		4951655	52.14	5022				Chicken Breast			United States	TN
590.16685	Salmonella enterica SRR2407650		590	WGS		Enteritidis			MLST.Salmonella_enterica.11					30333126		SAMN03988330											23		4729843	52.12	4776				Chicken Breast			United States	TN
590.16704	Salmonella enterica SRR2407652		590	WGS		Enteritidis			MLST.Salmonella_enterica.11					30333126		SAMN03988332											25		4693988	52.14	4727				Chicken Breast			United States	TN
590.16720	Salmonella enterica SRR2407653		590	WGS		Saintpaul			MLST.Salmonella_enterica.680					30333126		SAMN03988333											19		4721978	52.23	4695				Ground Turkey			United States	WA
590.16735	Salmonella enterica SRR2407654		590	WGS		Brandenburg			MLST.Salmonella_enterica.65					30333126	PRJNA292661	SAMN03988334											40		4709013	52.22	4744				Pork Chop			United States	WA
590.16741	Salmonella enterica SRR2407655		590	WGS		Heidelberg			MLST.Salmonella_enterica.15					30333126		SAMN03988335											29		4946802	52.06	5017				Chicken Breast			United States	WA
590.16750	Salmonella enterica SRR2407656		590	WGS		Infantis			MLST.Salmonella_enterica.32					30333126	PRJNA292661	SAMN03988336											60		4856163	52.32	4922				Ground Turkey			United States	WA
590.16761	Salmonella enterica SRR2407657		590	WGS		Reading			MLST.Salmonella_enterica.412					30333126		SAMN03988337											24		4648032	52.16	4639				Ground Turkey			United States	WA
590.16779	Salmonella enterica SRR2407658		590	WGS		Dublin			MLST.Salmonella_enterica.10					30333126	PRJNA292661	SAMN03988338											52		4967203	52.07	5142				Ground Beef			United States	WA
590.16789	Salmonella enterica SRR2407659		590	WGS		Kentucky			MLST.Salmonella_enterica.152					30333126	PRJNA292661	SAMN03988339											142		4958304	51.99	5076				Chicken Breast			United States	CA
590.16798	Salmonella enterica SRR2407660		590	WGS		Reading			MLST.Salmonella_enterica.412					30333126		SAMN03988340											43		4658325	52.19	4666				Ground Turkey			United States	CA
590.16817	Salmonella enterica SRR2407661		590	WGS		Kentucky			MLST.Salmonella_enterica.152					30333126		SAMN03988341											119		5019493	51.76	5137				Chicken Breast			United States	CA
590.16826	Salmonella enterica SRR2407662		590	WGS		Kentucky			MLST.Salmonella_enterica.152					30333126		SAMN03988342											98		5040794	51.73	5157				Chicken Breast			United States	MD
590.16834	Salmonella enterica SRR2407663		590	WGS		Typhimurium var. 5-			MLST.Salmonella_enterica.19					30333126	PRJNA292661	SAMN03988343											55		4900725	52.13	4988				Chicken Breast			United States	MD
590.16844	Salmonella enterica SRR2407664		590	WGS		Hadar			MLST.Salmonella_enterica.33					30333126		SAMN03988344											35		4818580	52.17	4857				Ground Turkey			United States	MD
590.16866	Salmonella enterica SRR2407665		590	WGS		Schwarzengrund			MLST.Salmonella_enterica.241					30333126		SAMN03988345											27		4693699	52.02	4734				Pork Chop			United States	MD
590.16893	Salmonella enterica SRR2407666		590	WGS		Typhimurium var. 5-			MLST.Salmonella_enterica.19					30333126		SAMN03988346											76		4978577	52.13	5064				Chicken Breast			United States	MD
590.16913	Salmonella enterica SRR2407667		590	WGS		Schwarzengrund			MLST.Salmonella_enterica.96					30333126	PRJNA292661	SAMN03988347											32		4763763	52.19	4826				Ground Turkey			United States	MD
590.16926	Salmonella enterica SRR2407668		590	WGS		I 4,12:d:-			MLST.Salmonella_enterica.279					30333126		SAMN03988348											62		5061154	51.62	5179				Ground Turkey			United States	MD
590.16940	Salmonella enterica SRR2407669		590	WGS		Montevideo			MLST.Salmonella_enterica.4					30333126	PRJNA292661	SAMN03988349											43		4903569	52.24	4972				Ground Turkey			United States	MD
590.16952	Salmonella enterica SRR2407670		590	WGS		Cerro			MLST.Salmonella_enterica.367					30333126		SAMN03988350											34		4554672	52.32	4550				Pork Chop			United States	MD
590.16977	Salmonella enterica SRR2407671		590	WGS		Kentucky			MLST.Salmonella_enterica.152					30333126		SAMN03988351											78		5007648	51.93	5131				Chicken Breast			United States	MD
590.16986	Salmonella enterica SRR2407672		590	WGS		Typhimurium var. 5-			MLST.Salmonella_enterica.19					30333126		SAMN03988352											60		4896183	52.06	4990				Chicken Breast			United States	MD
590.16999	Salmonella enterica SRR2407674		590	WGS		Infantis			MLST.Salmonella_enterica.32					30333126		SAMN03988354											56		4649811	52.3	4614				Chicken Breast			United States	MN
590.17008	Salmonella enterica SRR2407675		590	WGS		Enteritidis			MLST.Salmonella_enterica.11					30333126		SAMN03988355											37		4728146	52.12	4768				Chicken Breast			United States	MN
590.17014	Salmonella enterica SRR2407676		590	WGS		Berta			MLST.Salmonella_enterica.435					30333126		SAMN03988356											42		4890671	52.13	4938				Ground Turkey			United States	MN
590.17027	Salmonella enterica SRR2407677		590	WGS		Berta			MLST.Salmonella_enterica.435					30333126		SAMN03988357											40		4853583	52.16	4910				Ground Turkey			United States	MN
590.17040	Salmonella enterica SRR2407678		590	WGS		Infantis			MLST.Salmonella_enterica.32					30333126		SAMN03988358											36		4649192	52.28	4615				Chicken Breast			United States	MN
590.17055	Salmonella enterica SRR2407679		590	WGS		Kentucky			MLST.Salmonella_enterica.152					30333126	PRJNA292661	SAMN03988359											55		4852159	52.01	4916				Chicken Breast			United States	GA
590.17063	Salmonella enterica SRR2407680		590	WGS		Kentucky			MLST.Salmonella_enterica.152					30333126	PRJNA292661	SAMN03988360											55		4914611	51.96	4977				Chicken Wings			United States	MO
590.17073	Salmonella enterica SRR2407681		590	WGS		Heidelberg			MLST.Salmonella_enterica.15					30333126		SAMN03988361											34		4759437	52.07	4789				Chicken Breast			United States	NM
590.17079	Salmonella enterica SRR2407682		590	WGS		Kentucky			MLST.Salmonella_enterica.152					30333126		SAMN03988362											51		4914925	51.96	4964				Chicken Breast			United States	NM
590.17090	Salmonella enterica SRR2407683		590	WGS		Heidelberg								30333126		SAMN03988363											36		4751303	52.09	4775				Chicken Breast			United States	NM
590.17095	Salmonella enterica SRR2407684		590	WGS		Heidelberg			MLST.Salmonella_enterica.15					30333126		SAMN03988364											42		5067068	51.97	5206				Ground Turkey			United States	NM
590.17104	Salmonella enterica SRR2407685		590	WGS		Reading			MLST.Salmonella_enterica.412					30333126		SAMN03988365											32		4695999	52.11	4726				Ground Turkey			United States	NM
590.17113	Salmonella enterica SRR2407686		590	WGS		Reading			MLST.Salmonella_enterica.412					30333126		SAMN03988366											28		4658321	52.18	4660				Ground Turkey			United States	NM
590.17129	Salmonella enterica SRR2407687		590	WGS		Hadar			MLST.Salmonella_enterica.33					30333126	PRJNA292661	SAMN03988367											41		4763433	52.19	4781				Ground Turkey			United States	NM
590.17136	Salmonella enterica SRR2407688		590	WGS	N54262	Derby			MLST.Salmonella_enterica.40					30333126													58		4903819	51.97	4975				Pork Chop			USA	New Mexico
590.17148	Salmonella enterica SRR2407689		590	WGS		Typhimurium var. 5-			MLST.Salmonella_enterica.19					30333126		SAMN03988369											49		4948089	52.14	5020				Chicken Breast			United States	NM
590.17152	Salmonella enterica SRR2407690		590	WGS		Typhimurium var. 5-			MLST.Salmonella_enterica.19					30333126		SAMN03988370											43		4949376	52.13	5025				Chicken Breast			United States	NM
590.17160	Salmonella enterica SRR2407691		590	WGS		Kentucky			MLST.Salmonella_enterica.152					30333126		SAMN03988371											52		4843466	52.01	4893				Chicken Breast			United States	NM
590.17170	Salmonella enterica SRR2407692		590	WGS		Kentucky			MLST.Salmonella_enterica.152					30333126	PRJNA292661	SAMN03988372											61		4948000	52.01	5045				Chicken Breast			United States	NM
590.17181	Salmonella enterica SRR2407693		590	WGS		Kentucky			MLST.Salmonella_enterica.152					30333126	PRJNA292661	SAMN03988373											78		5003880	51.93	5093				Chicken Breast			United States	NM
590.17191	Salmonella enterica SRR2407694		590	WGS		I 4,12:i:-			MLST.Salmonella_enterica.19					30333126		SAMN03988374											52		4846276	52.21	4904				Chicken Breast			United States	NM
590.17199	Salmonella enterica SRR2407695		590	WGS		Heidelberg			MLST.Salmonella_enterica.15					30333126	PRJNA292661	SAMN03988375											28		4753445	52.08	4776				Chicken Breast			United States	NM
590.17205	Salmonella enterica SRR2407696		590	WGS		Typhimurium var. 5-			MLST.Salmonella_enterica.19					30333126		SAMN03988376											53		4952401	52.11	5035				Chicken Breast			United States	NY
590.17211	Salmonella enterica SRR2407697		590	WGS		Thompson			MLST.Salmonella_enterica.26					30333126		SAMN03988377											27		4742194	52.19	4726				Chicken Breast			United States	NY
590.17216	Salmonella enterica SRR2407698		590	WGS		Enteritidis			MLST.Salmonella_enterica.11					30333126		SAMN03988378											24		4695367	52.14	4727				Chicken Breast			United States	OR
590.17226	Salmonella enterica SRR2407699		590	WGS		Reading			MLST.Salmonella_enterica.412					30333126		SAMN03988379											29		4633444	52.2	4636				Ground Turkey			United States	WA
590.12653	Salmonella enterica SRR2407700		590	WGS		Derby			MLST.Salmonella_enterica.40					30333126	PRJNA292661	SAMN03988380											37		4836599	52.01	4889				Pork Chop			United States	WA
590.12962	Salmonella enterica SRR2407701		590	WGS		Kentucky			MLST.Salmonella_enterica.152					30333126		SAMN03988381											74		4910893	51.98	4968				Chicken Breast			United States	CT
590.12973	Salmonella enterica SRR2407702		590	WGS		Thompson			MLST.Salmonella_enterica.26					30333126		SAMN03988382											30		4675088	52.21	4630				Chicken Breast			United States	CT
590.12993	Salmonella enterica SRR2407703		590	WGS		Enteritidis			MLST.Salmonella_enterica.11					30333126		SAMN03988383											25		4697946	52.14	4727				Chicken Breast			United States	MD
590.13003	Salmonella enterica SRR2407704		590	WGS		Enteritidis			MLST.Salmonella_enterica.11					30333126		SAMN03988384											24		4697069	52.14	4716				Chicken Breast			United States	MD
590.13023	Salmonella enterica SRR2407705		590	WGS		Hadar			MLST.Salmonella_enterica.33					30333126		SAMN03988385											37		4745638	52.2	4755				Ground Turkey			United States	MD
590.13044	Salmonella enterica SRR2407706		590	WGS		Reading			MLST.Salmonella_enterica.412					30333126	PRJNA292661	SAMN03988386											28		4653271	52.15	4653				Ground Turkey			United States	MD
590.13062	Salmonella enterica SRR2407707		590	WGS		Albany			MLST.Salmonella_enterica.292					30333126	PRJNA292661	SAMN03988387											32		4829069	52.12	4849				Ground Turkey			United States	PA
590.13072	Salmonella enterica SRR2407708		590	WGS		Typhimurium var. 5-			MLST.Salmonella_enterica.19					30333126		SAMN03988388											54		4904359	52.12	4964				Chicken Breast			United States	PA
590.13084	Salmonella enterica SRR2407709		590	WGS		Hadar			MLST.Salmonella_enterica.33					30333126	PRJNA292661	SAMN03988389											74		4918105	52.21	4983				Ground Turkey			United States	PA
590.13099	Salmonella enterica SRR2407710		590	WGS		Saintpaul			MLST.Salmonella_enterica.680					30333126		SAMN03988390											34		4754730	52.14	4774				Ground Turkey			United States	PA
590.13114	Salmonella enterica SRR2407711		590	WGS		London			MLST.Salmonella_enterica.155					30333126	PRJNA292661	SAMN03988391											30		4718616	52.2	4718				Pork Chop			United States	PA
590.13125	Salmonella enterica SRR2407712		590	WGS		Reading			MLST.Salmonella_enterica.412					30333126	PRJNA292661	SAMN03988392											26		4618335	52.17	4607				Ground Turkey			United States	PA
590.13139	Salmonella enterica SRR2407713		590	WGS		Heidelberg			MLST.Salmonella_enterica.15					30333126		SAMN03988393											27		4783259	52.05	4800				Chicken Breast			United States	TN
590.13149	Salmonella enterica SRR2407714		590	WGS		Heidelberg			MLST.Salmonella_enterica.15					30333126	PRJNA292661	SAMN03988394											25		4784822	52.05	4809				Chicken Wings			United States	TN
590.17778	Salmonella enterica SRR2407715		590	WGS		Typhimurium var. 5-			MLST.Salmonella_enterica.19					30333126		SAMN03988395											48		4890656	52.11	4966				Chicken Wings			United States	TN
590.13166	Salmonella enterica SRR2407716		590	WGS		Saintpaul			MLST.Salmonella_enterica.50					30333126		SAMN03988396											105		4872789	52.19	4881				Ground Turkey			United States	TN
590.13172	Salmonella enterica SRR2407717		590	WGS		Newport			MLST.Salmonella_enterica.45					30333126		SAMN03988397											32		4954250	52.16	5065				Ground Beef			United States	TN
590.13187	Salmonella enterica SRR2407718		590	WGS		Newport			MLST.Salmonella_enterica.45					30333126		SAMN03988398											37		4954292	52.16	5064				Ground Beef			United States	TN
590.13198	Salmonella enterica SRR2407719		590	WGS		Albany			MLST.Salmonella_enterica.292					30333126		SAMN03988399											42		5114274	51.92	5200				Ground Turkey			United States	CO
590.13215	Salmonella enterica SRR2407720		590	WGS		Heidelberg			MLST.Salmonella_enterica.15					30333126		SAMN03988400											82		5440006	51.75	5700				Ground Turkey			United States	CO
590.13224	Salmonella enterica SRR2407721		590	WGS		Worthington			MLST.Salmonella_enterica.592					30333126		SAMN03988401											53		5025281	52.08	5124				Ground Turkey			United States	LA
590.13230	Salmonella enterica SRR2407722		590	WGS		Enteritidis			MLST.Salmonella_enterica.11					30333126	PRJNA292661	SAMN03988402											31		4732645	52.13	4785				Chicken Legs			United States	LA
590.13238	Salmonella enterica SRR2407723		590	WGS		Typhimurium var. 5-			MLST.Salmonella_enterica.19					30333126		SAMN03988403											49		4998564	52.08	5094				Chicken Breast			United States	MD
590.13244	Salmonella enterica SRR2407724		590	WGS		Reading			MLST.Salmonella_enterica.412					30333126		SAMN03988404											52		4690584	52.16	4714				Ground Turkey			United States	MD
590.13258	Salmonella enterica SRR2407725		590	WGS		Brandenburg			MLST.Salmonella_enterica.65					30333126		SAMN03988405											21		4597441	52.24	4562				Ground Turkey			United States	MD
590.13266	Salmonella enterica SRR2407726		590	WGS		Reading			MLST.Salmonella_enterica.412					30333126		SAMN03988406											35		4648727	52.16	4685				Ground Turkey			United States	MD
590.13281	Salmonella enterica SRR2407727		590	WGS		I 4,5,12:i:-			MLST.Salmonella_enterica.34					30333126		SAMN03988407											94		5280836	51.78	5484				Pork Chop			United States	MD
590.13292	Salmonella enterica SRR2407728		590	WGS		Enteritidis			MLST.Salmonella_enterica.11					30333126	PRJNA292661	SAMN03988408											24		4729031	52.13	4778				Chicken Thighs			United States	MN
590.13301	Salmonella enterica SRR2407729		590	WGS		Enteritidis			MLST.Salmonella_enterica.11					30333126	PRJNA292661	SAMN03988409											29		4728009	52.13	4786				Chicken Breast			United States	MN
590.13310	Salmonella enterica SRR2407730		590	WGS		Schwarzengrund			MLST.Salmonella_enterica.96					30333126		SAMN03988410											38		4766629	52.19	4834				Ground Turkey			United States	MN
590.13316	Salmonella enterica SRR2407731		590	WGS		Heidelberg			MLST.Salmonella_enterica.15					30333126	PRJNA292661	SAMN03988411											43		4783668	52.05	4814				Chicken Wings			United States	MN
590.13323	Salmonella enterica SRR2407732		590	WGS		Enteritidis			MLST.Salmonella_enterica.11					30333126		SAMN03988412											27		4729710	52.13	4780				Chicken Breast			United States	MN
590.13339	Salmonella enterica SRR2407733		590	WGS		Kentucky			MLST.Salmonella_enterica.152					30333126		SAMN03988413											56		4921764	51.95	4976				Chicken Wings			United States	MN
590.13342	Salmonella enterica SRR2407734		590	WGS		Montevideo			MLST.Salmonella_enterica.138					30333126		SAMN03988414											31		4594569	52.3	4589				Ground Beef			United States	MN
590.13345	Salmonella enterica SRR2407735		590	WGS		Infantis			MLST.Salmonella_enterica.32					30333126		SAMN03988415											32		4651214	52.18	4627				Chicken Wings			United States	MO
590.13366	Salmonella enterica SRR2407736		590	WGS		Dublin			MLST.Salmonella_enterica.10					30333126		SAMN03988416											45		4962499	52.1	5129				Ground Beef			United States	MO
590.13369	Salmonella enterica SRR2407737		590	WGS		Anatum			MLST.Salmonella_enterica.64					30333126		SAMN03988417											28		4763279	52.13	4818				Ground Beef			United States	MO
590.13384	Salmonella enterica SRR2407738		590	WGS		Mbandaka			MLST.Salmonella_enterica.413					30333126		SAMN03988418											36		4671426	52.19	4680				Chicken Breast			United States	NM
590.13396	Salmonella enterica SRR2407739		590	WGS		Kentucky			MLST.Salmonella_enterica.152					30333126		SAMN03988419											73		4994998	51.93	5120				Chicken Breast			United States	NM
590.13416	Salmonella enterica SRR2407741		590	WGS		Kentucky								30333126		SAMN03988421											87		4986533	51.79	5089				Chicken Breast			United States	NM
590.13419	Salmonella enterica SRR2407742		590	WGS		Kentucky			MLST.Salmonella_enterica.152					30333126	PRJNA292661	SAMN03988422											86		5000849	51.76	5126				Chicken Breast			United States	NM
590.13426	Salmonella enterica SRR2407743		590	WGS		Typhimurium var. 5-			MLST.Salmonella_enterica.19					30333126		SAMN03988423											96		5018432	52.12	5128				Chicken Breast			United States	NM
590.13429	Salmonella enterica SRR2407744		590	WGS		Mbandaka			MLST.Salmonella_enterica.413					30333126	PRJNA292661	SAMN03988424											36		4743513	52.13	4761				Chicken Breast			United States	NM
590.13453	Salmonella enterica SRR2407745		590	WGS		Cerro			MLST.Salmonella_enterica.241					30333126	PRJNA292661	SAMN03988425											28		4760762	52.08	4821				Ground Beef			United States	NM
590.13468	Salmonella enterica SRR2407746		590	WGS		Schwarzengrund			MLST.Salmonella_enterica.241					30333126		SAMN03988426											32		4764312	52.08	4834				Ground Beef			United States	NM
590.13482	Salmonella enterica SRR2407747		590	WGS		Kentucky								30333126		SAMN03988427											133		5027809	51.78	5160				Chicken Breast			United States	NM
590.13486	Salmonella enterica SRR2407748		590	WGS		Kentucky			MLST.Salmonella_enterica.152					30333126		SAMN03988428											128		4974486	51.84	5113				Chicken Breast			United States	NM
590.13491	Salmonella enterica SRR2407749		590	WGS		Kentucky								30333126	PRJNA292661	SAMN03988429											93		5034174	51.74	5162				Chicken Breast			United States	NM
590.13493	Salmonella enterica SRR2407750		590	WGS		Kentucky			MLST.Salmonella_enterica.152					30333126	PRJNA292661	SAMN03988430											50		4920153	51.97	4985				Chicken Breast			United States	NM
590.13494	Salmonella enterica SRR2407751		590	WGS		Kentucky			MLST.Salmonella_enterica.152					30333126	PRJNA292661	SAMN03988431											87		4930620	51.87	5035				Chicken Breast			United States	NM
590.13501	Salmonella enterica SRR2407752		590	WGS		Enteritidis			MLST.Salmonella_enterica.11					30333126	PRJNA292661	SAMN03988432											22		4727524	52.12	4784				Chicken Breast			United States	NM
590.13514	Salmonella enterica SRR2407753		590	WGS		Kentucky								30333126		SAMN03988433											96		5006575	51.77	5140				Chicken Breast			United States	NM
590.13516	Salmonella enterica SRR2407754		590	WGS		Reading			MLST.Salmonella_enterica.412					30333126		SAMN03988434											26		4658065	52.18	4652				Ground Turkey			United States	NM
590.13539	Salmonella enterica SRR2407755		590	WGS		Reading			MLST.Salmonella_enterica.412					30333126	PRJNA292661	SAMN03988435											24		4658473	52.18	4660				Ground Turkey			United States	NM
590.13557	Salmonella enterica SRR2407756		590	WGS		Heidelberg			MLST.Salmonella_enterica.15					30333126	PRJNA292661	SAMN03988436											29		4756229	52.08	4781				Chicken Breast			United States	NM
590.13570	Salmonella enterica SRR2407757		590	WGS		Kentucky			MLST.Salmonella_enterica.152					30333126	PRJNA292661	SAMN03988437											42		4771530	52.04	4806				Chicken Breast			United States	NM
590.13598	Salmonella enterica SRR2407758		590	WGS		Enteritidis			MLST.Salmonella_enterica.11					30333126		SAMN03988438											26		4729321	52.12	4792				Chicken Breast			United States	NM
590.13603	Salmonella enterica SRR2407759		590	WGS		Hadar			MLST.Salmonella_enterica.33					30333126		SAMN03988439											59		4723373	52.21	4726				Ground Turkey			United States	NM
590.13613	Salmonella enterica SRR2407760		590	WGS		Kentucky			MLST.Salmonella_enterica.152					30333126		SAMN03988440											129		4976951	52.01	5076				Chicken Breast			United States	NY
590.13619	Salmonella enterica SRR2407761		590	WGS		Typhimurium var. 5-			MLST.Salmonella_enterica.19					30333126		SAMN03988441											67		4894788	52.12	4961				Ground Turkey			United States	NY
590.13626	Salmonella enterica SRR2407762		590	WGS		Heidelberg			MLST.Salmonella_enterica.15					30333126		SAMN03988442											153		5041580	52.08	5152				Chicken Breast			United States	OR
590.13629	Salmonella enterica SRR2407763		590	WGS		Infantis			MLST.Salmonella_enterica.32					30333126	PRJNA292661	SAMN03988443											80		4624332	52.32	4604				Ground Beef			United States	OR
590.13635	Salmonella enterica SRR2407764		590	WGS		Infantis			MLST.Salmonella_enterica.32					30333126		SAMN03988444											38		4660221	52.26	4638				Pork Chop			United States	CA
590.13641	Salmonella enterica SRR2407765		590	WGS		Kentucky			MLST.Salmonella_enterica.152					30333126	PRJNA292661	SAMN03988445											71		4992046	51.93	5112				Chicken Breast			United States	CA
590.13642	Salmonella enterica SRR2407766		590	WGS		Typhimurium			MLST.Salmonella_enterica.50					30333126		SAMN03988446											35		4880388	52.12	4893				Ground Turkey			United States	CA
590.13654	Salmonella enterica SRR2407767		590	WGS		Kentucky			MLST.Salmonella_enterica.2931					30333126		SAMN03988447											51		4914096	51.97	4974				Chicken Breast			United States	CT
590.13662	Salmonella enterica SRR2407768		590	WGS		Typhimurium var. 5-			MLST.Salmonella_enterica.19					30333126		SAMN03988448											54		5012507	52.11	5103				Chicken Breast			United States	CT
590.13670	Salmonella enterica SRR2407769		590	WGS		Hadar			MLST.Salmonella_enterica.33					30333126	PRJNA292661	SAMN03988449											36		4745952	52.19	4749				Ground Turkey			United States	CT
590.13682	Salmonella enterica SRR2407770		590	WGS		Hadar			MLST.Salmonella_enterica.33					30333126		SAMN03988450											34		4749752	52.18	4758				Ground Turkey			United States	CT
590.13693	Salmonella enterica SRR2407771		590	WGS		Typhimurium var. 5-			MLST.Salmonella_enterica.19					30333126		SAMN03988451											63		5041934	52.07	5143				Chicken Wings			United States	CT
590.13696	Salmonella enterica SRR2407772		590	WGS		Muenchen			MLST.Salmonella_enterica.83					30333126		SAMN03988452											41		4813848	52.13	4832				Ground Turkey			United States	CT
590.13701	Salmonella enterica SRR2407773		590	WGS		Kentucky			MLST.Salmonella_enterica.152					30333126	PRJNA292661	SAMN03988453											75		5018730	51.9	5089				Chicken Wings			United States	MD
590.13713	Salmonella enterica SRR2407774		590	WGS		Muenchen			MLST.Salmonella_enterica.83					30333126		SAMN03988454											36		4813289	52.13	4825				Ground Turkey			United States	MD
590.17789	Salmonella enterica SRR2407775		590	WGS		Typhimurium var. 5-			MLST.Salmonella_enterica.19					30333126		SAMN03988455											55		5000268	52.08	5078				Chicken Wings			United States	MD
590.13734	Salmonella enterica SRR2407776		590	WGS		Hadar			MLST.Salmonella_enterica.33					30333126		SAMN03988456											37		4742034	52.21	4747				Ground Turkey			United States	MD
590.13751	Salmonella enterica SRR2407777		590	WGS		Typhimurium var. 5-			MLST.Salmonella_enterica.19					30333126		SAMN03988457											43		4934770	52.12	5043				Pork Chop			United States	MD
590.13761	Salmonella enterica SRR2407778		590	WGS		Heidelberg			MLST.Salmonella_enterica.15					30333126	PRJNA292661	SAMN03988458											34		4863643	52.11	4933				Chicken Legs			United States	MO
590.13779	Salmonella enterica SRR2407779		590	WGS		Heidelberg			MLST.Salmonella_enterica.15					30333126		SAMN03988459											29		4848533	52.03	4897				Chicken Breast			United States	MO
590.13790	Salmonella enterica SRR2407780		590	WGS		Muenchen			MLST.Salmonella_enterica.83					30333126		SAMN03988460											39		4813419	52.13	4835				Ground Turkey			United States	MO
590.13800	Salmonella enterica SRR2407781		590	WGS		Enteritidis			MLST.Salmonella_enterica.11					30333126		SAMN03988461											26		4727709	52.12	4783				Chicken Legs			United States	MN
590.13813	Salmonella enterica SRR2407783		590	WGS		Hadar			MLST.Salmonella_enterica.33					30333126		SAMN03988463											34		4726954	52.2	4725				Ground Turkey			United States	MN
590.13822	Salmonella enterica SRR2407784		590	WGS		Schwarzengrund			MLST.Salmonella_enterica.96					30333126		SAMN03988464											48		4947086	52.06	5093				Chicken Breast			United States	PA
590.13835	Salmonella enterica SRR2407785		590	WGS		Brandenburg			MLST.Salmonella_enterica.65					30333126		SAMN03988465											27		4685880	52.25	4677				Ground Turkey			United States	PA
590.13840	Salmonella enterica SRR2407786		590	WGS		Typhimurium var. 5-			MLST.Salmonella_enterica.19					30333126	PRJNA292661	SAMN03988466											57		5033428	52.06	5133				Chicken Breast			United States	PA
590.13844	Salmonella enterica SRR2407787		590	WGS		Albany			MLST.Salmonella_enterica.292					30333126	PRJNA292661	SAMN03988467											33		4903679	52.03	4945				Ground Turkey			United States	PA
590.13863	Salmonella enterica SRR2407788		590	WGS		Reading			MLST.Salmonella_enterica.412					30333126		SAMN03988468											35		4731293	52.19	4752				Ground Turkey			United States	TN
590.13867	Salmonella enterica SRR2407789		590	WGS		Reading			MLST.Salmonella_enterica.412					30333126		SAMN03988469											35		4731448	52.19	4749				Ground Turkey			United States	TN
590.13875	Salmonella enterica SRR2407790		590	WGS		Saintpaul			MLST.Salmonella_enterica.27					30333126		SAMN03988470											54		5026940	51.81	5149				Ground Turkey			United States	TN
590.13896	Salmonella enterica SRR2407792		590	WGS		Typhimurium			MLST.Salmonella_enterica.19					30333126		SAMN03988472											53		4888716	52.18	4980				Ground Beef			United States	TN
590.13902	Salmonella enterica SRR2407793		590	WGS		Typhimurium			MLST.Salmonella_enterica.19					30333126	PRJNA292661	SAMN03988473											48		4889528	52.18	4985				Ground Beef			United States	TN
590.13906	Salmonella enterica SRR2407794		590	WGS		Typhimurium			MLST.Salmonella_enterica.19					30333126	PRJNA292661	SAMN03988474											47		4888299	52.18	4983				Ground Beef			United States	TN
590.13910	Salmonella enterica SRR2407795		590	WGS		Albany			MLST.Salmonella_enterica.292					30333126		SAMN03988475											22		4771113	52.14	4766				Ground Turkey			United States	WA
590.13929	Salmonella enterica SRR2407796		590	WGS		Derby			MLST.Salmonella_enterica.72					30333126		SAMN03988476											36		5019330	51.75	5142				Pork Chop			United States	WA
590.13934	Salmonella enterica SRR2407797		590	WGS		Heidelberg			MLST.Salmonella_enterica.15					30333126		SAMN03988477											25		4782291	52.04	4802				Chicken Breast			United States	WA
590.13941	Salmonella enterica SRR2407798		590	WGS		Enteritidis			MLST.Salmonella_enterica.11					30333126		SAMN03988478											22		4727336	52.12	4775				Chicken Legs			United States	WA
590.13948	Salmonella enterica SRR2407799		590	WGS		Kentucky			MLST.Salmonella_enterica.152					30333126	PRJNA292661	SAMN03988479											67		4991577	51.93	5110				Chicken Breast			United States	WA
590.13958	Salmonella enterica SRR2407800		590	WGS		Reading			MLST.Salmonella_enterica.412					30333126		SAMN03988480											25		4648206	52.16	4649				Ground Turkey			United States	WA
590.13968	Salmonella enterica SRR2407801		590	WGS		Saintpaul			MLST.Salmonella_enterica.50					30333126	PRJNA292661	SAMN03988481											27		4815759	52.22	4782				Ground Turkey			United States	WA
590.13971	Salmonella enterica SRR2407802		590	WGS		Anatum			MLST.Salmonella_enterica.64					30333126		SAMN03988482											21		4587927	52.2	4567				Pork Chop			United States	LA
590.12384	Salmonella enterica SRR2421548		590	WGS		Newport			MLST.Salmonella_enterica.31					30333126	PRJNA292666	SAMN04088946											30		4836626	52.13	4902				Swine			United States	TN						Pig, Sus scrofa
590.13981	Salmonella enterica SRR2510825		590	WGS		Saintpaul			MLST.Salmonella_enterica.680					30333126	PRJNA219491	SAMN03938894											23		4727165	52.22	4707				Ground Turkey			United States	NM
590.13998	Salmonella enterica SRR2510826		590	WGS		Hadar			MLST.Salmonella_enterica.33					30333126	PRJNA219491	SAMN03938895											53		4693594	52.25	4676				Ground Turkey			United States	NM
590.14005	Salmonella enterica SRR2510827		590	WGS		Hadar			MLST.Salmonella_enterica.33					30333126	PRJNA219491	SAMN03938896											41		4738244	52.22	4735				Ground Turkey			United States	NM
590.14024	Salmonella enterica SRR2510830		590	WGS		Kentucky			MLST.Salmonella_enterica.152					30333126	PRJNA219491	SAMN03938897											50		5029007	52	5105				Chicken Breast			United States	NM
590.14032	Salmonella enterica SRR2510831		590	WGS		Schwarzengrund			MLST.Salmonella_enterica.96					30333126	PRJNA219491	SAMN03938911											36		4764073	52.19	4823				Ground Turkey			United States	NM
590.14060	Salmonella enterica SRR2510833		590	WGS		Hadar			MLST.Salmonella_enterica.33					30333126	PRJNA219491	SAMN03938912											52		4725013	52.17	4730				Ground Turkey			United States	NM
590.14066	Salmonella enterica SRR2532630		590	WGS		Mbandaka			MLST.Salmonella_enterica.413					30333126	PRJNA271470	SAMN03842301											32		4657667	52.21	4638				Chicken Breast			United States	NM
590.14086	Salmonella enterica SRR2532631		590	WGS		Albany			MLST.Salmonella_enterica.292					30333126	PRJNA271470	SAMN03842291											25		4839327	52.12	4836				Ground Turkey			United States	GA
590.14109	Salmonella enterica SRR2532632		590	WGS		Hadar			MLST.Salmonella_enterica.33					30333126	PRJNA271470	SAMN03842296											44		4856666	52.12	4919				Ground Turkey			United States	GA
590.17809	Salmonella enterica SRR2532633		590	WGS		Hadar			MLST.Salmonella_enterica.33					30333126	PRJNA271470	SAMN03842287											49		4932205	52.07	5026				Ground Turkey			United States	CO
590.14137	Salmonella enterica SRR2532634		590	WGS		Heidelberg			MLST.Salmonella_enterica.15					30333126	PRJNA271470	SAMN03842277											43		5011758	51.81	5107				Ground Turkey			United States	CA
590.14151	Salmonella enterica SRR2532635		590	WGS		Enteritidis			MLST.Salmonella_enterica.11					30333126	PRJNA271470	SAMN03842274											26		4736042	52.11	4786				Chicken Breast			United States	TN
590.14161	Salmonella enterica SRR2532716		590	WGS		Brandenburg			MLST.Salmonella_enterica.65					30333126	PRJNA183850	SAMN03276119											26		4627686	52.23	4599				Ground Turkey			United States	CO
590.14166	Salmonella enterica SRR2532717		590	WGS		Enteritidis			MLST.Salmonella_enterica.11					30333126	PRJNA219491	SAMN03938887											25		4697720	52.14	4732				Chicken Breast			United States	NM
590.14181	Salmonella enterica SRR2532718		590	WGS		Heidelberg			MLST.Salmonella_enterica.15					30333126	PRJNA219491	SAMN03938882											36		5075783	51.81	5183				Ground Turkey			United States	NM
590.14215	Salmonella enterica SRR2532784		590	WGS		Heidelberg			MLST.Salmonella_enterica.15					30333126	PRJNA183851	SAMN03291701											26		4896663	52.06	4952				Chicken Breast			United States	OR
590.14249	Salmonella enterica SRR2532787		590	WGS		Enteritidis			MLST.Salmonella_enterica.11					30333126	PRJNA183851	SAMN03291711											23		4673733	52.13	4697				Chicken Breast			United States	TN
590.14258	Salmonella enterica SRR2532788		590	WGS		Heidelberg			MLST.Salmonella_enterica.15					30333126	PRJNA183851	SAMN03291706											28		4902886	52.05	4964				Pork Chop			United States	OR
590.14263	Salmonella enterica SRR2532790		590	WGS		Heidelberg			MLST.Salmonella_enterica.15					30333126	PRJNA183851	SAMN03291683											75		4707861	52.15	4719				Chicken Breast			United States	NY
590.14271	Salmonella enterica SRR2532791		590	WGS		Typhimurium var. 5-			MLST.Salmonella_enterica.213					30333126	PRJNA183851	SAMN03291678											47		4893229	52.18	4939				Pork Chop			United States	NY
590.14285	Salmonella enterica SRR2533320		590	WGS		Typhimurium var. 5-			MLST.Salmonella_enterica.19					30333126	PRJNA183851	SAMN03291673											59		5085422	52.08	5176				Chicken Breast			United States	NY
590.14308	Salmonella enterica SRR2533321		590	WGS		Enteritidis			MLST.Salmonella_enterica.11					30333126	PRJNA183851	SAMN03291674											28		4671564	52.14	4676				Chicken Breast			United States	NY
590.14322	Salmonella enterica SRR2533322		590	WGS		Hadar			MLST.Salmonella_enterica.33					30333126	PRJNA183851	SAMN03291676											44		4727679	52.21	4727				Ground Turkey			United States	NY
590.14342	Salmonella enterica SRR2533323		590	WGS		Heidelberg			MLST.Salmonella_enterica.15					30333126	PRJNA183851	SAMN03291677											32		4852074	52.06	4913				Ground Turkey			United States	NY
590.14397	Salmonella enterica SRR2533326		590	WGS		Heidelberg			MLST.Salmonella_enterica.15					30333126	PRJNA183851	SAMN03291680											49		4862633	52.06	4921				Ground Turkey			United States	NY
590.14409	Salmonella enterica SRR2533327		590	WGS		Heidelberg			MLST.Salmonella_enterica.15					30333126	PRJNA183851	SAMN03291681											46		4860057	52.06	4908				Ground Turkey			United States	NY
590.14439	Salmonella enterica SRR2533329		590	WGS		Albany			MLST.Salmonella_enterica.292					30333126	PRJNA183851	SAMN03291684											56		4838407	52.13	4867				Ground Turkey			United States	NY
590.14455	Salmonella enterica SRR2533330		590	WGS		Heidelberg			MLST.Salmonella_enterica.15					30333126	PRJNA183851	SAMN03291703											27		4904409	52.05	4966				Chicken Breast			United States	OR
590.14467	Salmonella enterica SRR2533331		590	WGS		Heidelberg								30333126	PRJNA183851	SAMN03291704											27		4903142	52.05	4957				Chicken Breast			United States	OR
590.14478	Salmonella enterica SRR2533332		590	WGS		Heidelberg			MLST.Salmonella_enterica.15					30333126	PRJNA183851	SAMN03291705											28		4902478	52.05	4963				Pork Chop			United States	OR
590.14488	Salmonella enterica SRR2533333		590	WGS		Heidelberg			MLST.Salmonella_enterica.15					30333126	PRJNA183851	SAMN03291707											26		4903184	52.05	4965				Pork Chop			United States	OR
590.14499	Salmonella enterica SRR2533334		590	WGS		Heidelberg			MLST.Salmonella_enterica.15					30333126	PRJNA183851	SAMN03291708											32		4903563	52.05	4969				Pork Chop			United States	OR
590.14511	Salmonella enterica SRR2533335		590	WGS		Heidelberg			MLST.Salmonella_enterica.15					30333126	PRJNA183851	SAMN03291709											36		4911512	52.12	4962				Chicken Breast			United States	TN
590.14520	Salmonella enterica SRR2533336		590	WGS		I 4,5,12:i:-			MLST.Salmonella_enterica.19					30333126	PRJNA183851	SAMN03291710											36		4885415	52.21	4972				Chicken Breast			United States	TN
590.14529	Salmonella enterica SRR2533337		590	WGS		Schwarzengrund			MLST.Salmonella_enterica.96					30333126	PRJNA183851	SAMN03291712											36		4741998	52.13	4839				Chicken Breast			United States	TN
590.14535	Salmonella enterica SRR2533338		590	WGS		Berta			MLST.Salmonella_enterica.435					30333126	PRJNA183851	SAMN03291687											36		4920530	52.17	4970				Ground Turkey			United States	NY
590.14550	Salmonella enterica SRR2533339		590	WGS		Montevideo			MLST.Salmonella_enterica.4					30333126	PRJNA183851	SAMN03291688											35		4709588	52.24	4725				Ground Turkey			United States	OR
590.14577	Salmonella enterica SRR2533341		590	WGS		Reading			MLST.Salmonella_enterica.412					30333126	PRJNA183851	SAMN03291691											25		4568466	52.17	4536				Ground Turkey			United States	OR
590.14607	Salmonella enterica SRR2533343		590	WGS		Typhimurium			MLST.Salmonella_enterica.19					30333126	PRJNA183851	SAMN03291694											51		4970595	52.11	5105				Ground Beef			United States	OR
590.14630	Salmonella enterica SRR2533345		590	WGS		Mbandaka			MLST.Salmonella_enterica.413					30333126	PRJNA183851	SAMN03291697											30		4817953	52.11	4874				Ground Turkey			United States	OR
590.14644	Salmonella enterica SRR2533346		590	WGS		Mbandaka			MLST.Salmonella_enterica.413					30333126	PRJNA183851	SAMN03291698											30		4821825	52.11	4877				Ground Beef			United States	OR
590.14653	Salmonella enterica SRR2533347		590	WGS		Heidelberg			MLST.Salmonella_enterica.15					30333126	PRJNA183851	SAMN03291699											26		4789260	52.05	4825				Chicken Breast			United States	OR
590.14664	Salmonella enterica SRR2533348		590	WGS		Heidelberg			MLST.Salmonella_enterica.15					30333126	PRJNA183851	SAMN03291700											28		4891582	52.02	4948				Chicken Breast			United States	OR
590.14671	Salmonella enterica SRR2533349		590	WGS		Newport			MLST.Salmonella_enterica.45					30333126	PRJNA183850	SAMN02777770											28		4820598	52.23	4852				Ground Turkey			United States	CA
590.14684	Salmonella enterica SRR2533350		590	WGS		Saintpaul			MLST.Salmonella_enterica.27					30333126	PRJNA183850	SAMN03276122											46		4976128	51.86	5069				Ground Turkey			United States	CO
590.14732	Salmonella enterica SRR2533377		590	WGS		Saintpaul			MLST.Salmonella_enterica.27					30333126	PRJNA219491	SAMN03938883											39		4901127	51.95	4940				Ground Turkey			United States	NM
590.14756	Salmonella enterica SRR2533378		590	WGS		Hadar			MLST.Salmonella_enterica.33					30333126	PRJNA219491	SAMN03938884											34		4775286	52.23	4789				Ground Turkey			United States	NM
590.14789	Salmonella enterica SRR2533379		590	WGS		Hadar			MLST.Salmonella_enterica.33					30333126	PRJNA219491	SAMN03938885											40		4770821	52.23	4782				Ground Turkey			United States	NM
590.14813	Salmonella enterica SRR2533380		590	WGS		Enteritidis			MLST.Salmonella_enterica.11					30333126	PRJNA219491	SAMN03938886											22		4695786	52.14	4736				Chicken Breast			United States	NM
590.14820	Salmonella enterica SRR2533381		590	WGS		Heidelberg			MLST.Salmonella_enterica.15					30333126	PRJNA219491	SAMN03938888											23		4753430	52.07	4775				Chicken Breast			United States	NM
590.14861	Salmonella enterica SRR2533382		590	WGS		Saintpaul			MLST.Salmonella_enterica.27					30333126	PRJNA183850	SAMN03276116											63		4956048	51.9	5017				Ground Turkey			United States	NY
590.14866	Salmonella enterica SRR2533383		590	WGS		Saintpaul			MLST.Salmonella_enterica.27					30333126	PRJNA183850	SAMN03276117											47		5077775	51.94	5157				Ground Turkey			United States	OR
590.14872	Salmonella enterica SRR2533384		590	WGS		Saintpaul			MLST.Salmonella_enterica.680					30333126	PRJNA183850	SAMN03276118											22		4728617	52.23	4712				Ground Turkey			United States	CO
590.14881	Salmonella enterica SRR2533435		590	WGS		Derby			MLST.Salmonella_enterica.40					30333126	PRJNA271470	SAMN03842273											62		4858910	51.97	4895				Pork Chop			United States	TN
590.14896	Salmonella enterica SRR2533436		590	WGS		Heidelberg			MLST.Salmonella_enterica.15					30333126	PRJNA271470	SAMN03842282											58		5092183	52.02	5238				Ground Turkey			United States	CO
590.14907	Salmonella enterica SRR2533437		590	WGS		Saintpaul			MLST.Salmonella_enterica.27					30333126	PRJNA271470	SAMN03842275											46		5041785	51.95	5136				Ground Turkey			United States	TN
590.14914	Salmonella enterica SRR2533438		590	WGS		Panama			MLST.Salmonella_enterica.48					30333126	PRJNA271470	SAMN03842276											34		4616236	52.14	4610				Ground Turkey			United States	TN
590.14934	Salmonella enterica SRR2533439		590	WGS		Montevideo			MLST.Salmonella_enterica.138					30333126	PRJNA271470	SAMN03842284											30		4517850	52.32	4467				Ground Turkey			United States	CO
590.14955	Salmonella enterica SRR2533440		590	WGS		Heidelberg								30333126	PRJNA271470	SAMN03842285											25		4750424	52.13	4764				Chicken Breast			United States	CO
590.14961	Salmonella enterica SRR2533441		590	WGS		Muenster			MLST.Salmonella_enterica.321					30333126	PRJNA271470	SAMN03842278											45		4674858	52.14	4697				Ground Beef			United States	CA
590.14974	Salmonella enterica SRR2533442		590	WGS		Heidelberg			MLST.Salmonella_enterica.15					30333126	PRJNA271470	SAMN03842286											23		4752606	52.08	4771				Chicken Breast			United States	CO
590.14988	Salmonella enterica SRR2533443		590	WGS		Montevideo			MLST.Salmonella_enterica.4					30333126	PRJNA271470	SAMN03842279											55		4888703	52.34	4977				Chicken Breast			United States	CA
590.15003	Salmonella enterica SRR2533444		590	WGS		Hadar			MLST.Salmonella_enterica.33					30333126	PRJNA271470	SAMN03842280											34		4672896	52.27	4638				Chicken Breast			United States	CA
590.15022	Salmonella enterica SRR2533445		590	WGS		Saintpaul			MLST.Salmonella_enterica.27					30333126	PRJNA271470	SAMN03842288											50		4886410	51.95	4934				Ground Turkey			United States	CO
590.15038	Salmonella enterica SRR2533446		590	WGS		Heidelberg			MLST.Salmonella_enterica.15					30333126	PRJNA271470	SAMN03842281											47		5114138	51.89	5242				Ground Turkey			United States	CO
590.15051	Salmonella enterica SRR2533447		590	WGS		Hadar			MLST.Salmonella_enterica.33					30333126	PRJNA271470	SAMN03842283											35		4770977	52.24	4746				Ground Turkey			United States	CO
590.15064	Salmonella enterica SRR2533448		590	WGS		Saintpaul			MLST.Salmonella_enterica.27					30333126	PRJNA271470	SAMN03842289											43		5033813	51.96	5116				Ground Turkey			United States	CO
590.15074	Salmonella enterica SRR2533449		590	WGS		Saintpaul			MLST.Salmonella_enterica.27					30333126	PRJNA271470	SAMN03842297											39		4925400	51.95	4981				Ground Turkey			United States	GA
590.15092	Salmonella enterica SRR2533450		590	WGS		Typhimurium			MLST.Salmonella_enterica.19					30333126	PRJNA271470	SAMN03842290											51		4824098	52.13	4887				Chicken Breast			United States	GA
590.15108	Salmonella enterica SRR2533451		590	WGS		Hadar			MLST.Salmonella_enterica.33					30333126	PRJNA271470	SAMN03842298											49		4915827	52.15	5003				Ground Turkey			United States	GA
590.15138	Salmonella enterica SRR2533452		590	WGS		Hadar			MLST.Salmonella_enterica.33					30333126	PRJNA271470	SAMN03842299											44		4872590	52.15	4941				Ground Turkey			United States	GA
590.15159	Salmonella enterica SRR2533453		590	WGS		Typhimurium			MLST.Salmonella_enterica.19					30333126	PRJNA271470	SAMN03842292											102		5141280	51.89	5302				Chicken Breast			United States	GA
590.15173	Salmonella enterica SRR2533454		590	WGS		Hadar			MLST.Salmonella_enterica.33					30333126	PRJNA271470	SAMN03842300											47		4949599	52.08	5067				Ground Turkey			United States	GA
590.15190	Salmonella enterica SRR2533455		590	WGS		Enteritidis			MLST.Salmonella_enterica.11					30333126	PRJNA271470	SAMN03842293											23		4729853	52.13	4779				Chicken Breast			United States	GA
590.15221	Salmonella enterica SRR2533457		590	WGS		Heidelberg			MLST.Salmonella_enterica.15					30333126	PRJNA271470	SAMN03842302											31		4759952	52.07	4800				Chicken Breast			United States	NM
590.15237	Salmonella enterica SRR2533458		590	WGS		Hadar			MLST.Salmonella_enterica.33					30333126	PRJNA271470	SAMN03842295											46		4874513	52.15	4948				Ground Turkey			United States	GA
590.15269	Salmonella enterica SRR2533459		590	WGS		Saintpaul			MLST.Salmonella_enterica.680					30333126	PRJNA271470	SAMN03842303											28		4730315	52.22	4714				Ground Turkey			United States	NM
590.15310	Salmonella enterica SRR2533460		590	WGS		I 4,12:i:-			MLST.Salmonella_enterica.19					30333126	PRJNA183851	SAMN03291685											56		4998425	52.17	5120				Ground Turkey			United States	NY
590.15321	Salmonella enterica SRR2533461		590	WGS		Typhimurium			MLST.Salmonella_enterica.19					30333126	PRJNA183851	SAMN03291686											68		5076184	52.1	5169				Chicken Breast			United States	NY
590.15330	Salmonella enterica SRR2533476		590	WGS		Saintpaul			MLST.Salmonella_enterica.27					30333126	PRJNA271470	SAMN03842319											62		5025681	51.89	5122				Ground Turkey			United States	NM
590.15358	Salmonella enterica SRR2533477		590	WGS		Kentucky			MLST.Salmonella_enterica.152					30333126	PRJNA271470	SAMN03842327											65		4886721	51.99	4961				Chicken Breast			United States	NM
590.15368	Salmonella enterica SRR2533478		590	WGS		Heidelberg			MLST.Salmonella_enterica.15					30333126	PRJNA271470	SAMN03842320											135		4901749	52.05	5105				Ground Turkey			United States	NM
590.15377	Salmonella enterica SRR2533479		590	WGS		Saintpaul			MLST.Salmonella_enterica.27					30333126	PRJNA271470	SAMN03842328											41		4927135	51.95	4992				Ground Turkey			United States	NM
590.15388	Salmonella enterica SRR2533480		590	WGS		Typhimurium var. 5-			MLST.Salmonella_enterica.19					30333126	PRJNA271470	SAMN03842321											43		4895088	52.17	4966				Ground Beef			United States	NM
590.15404	Salmonella enterica SRR2533481		590	WGS		Heidelberg			MLST.Salmonella_enterica.15					30333126	PRJNA271470	SAMN03842329											39		4984348	51.85	5063				Ground Turkey			United States	NM
590.15419	Salmonella enterica SRR2533482		590	WGS		I 6,7:non-motile			MLST.Salmonella_enterica.32					30333126	PRJNA271470	SAMN03842322											35		4567357	52.33	4507				Pork Chop			United States	NM
590.15433	Salmonella enterica SRR2533483		590	WGS		Heidelberg			MLST.Salmonella_enterica.15					30333126	PRJNA271470	SAMN03842330											41		4985697	51.85	5073				Ground Turkey			United States	NM
590.15465	Salmonella enterica SRR2533484		590	WGS		Infantis			MLST.Salmonella_enterica.32					30333126	PRJNA271470	SAMN03842323											30		4564284	52.32	4498				Pork Chop			United States	NM
590.15498	Salmonella enterica SRR2533485		590	WGS		Heidelberg			MLST.Salmonella_enterica.15					30333126	PRJNA271470	SAMN03842331											31		4761495	52.07	4797				Ground Turkey			United States	NM
590.15511	Salmonella enterica SRR2533486		590	WGS		Heidelberg			MLST.Salmonella_enterica.15					30333126	PRJNA271470	SAMN03842324											29		4863977	52.03	4913				Chicken Breast			United States	NM
590.15530	Salmonella enterica SRR2533487		590	WGS		Hadar			MLST.Salmonella_enterica.33					30333126	PRJNA271470	SAMN03842332											40		4713894	52.17	4708				Ground Turkey			United States	NM
590.15544	Salmonella enterica SRR2533488		590	WGS		Kentucky			MLST.Salmonella_enterica.152					30333126	PRJNA271470	SAMN03842325											63		4955687	51.96	5062				Chicken Breast			United States	NM
590.15563	Salmonella enterica SRR2533489		590	WGS		Agona			MLST.Salmonella_enterica.13					30333126	PRJNA271470	SAMN03842333											48		4897925	51.94	4995				Ground Turkey			United States	NM
590.15605	Salmonella enterica SRR2533490		590	WGS		Kentucky			MLST.Salmonella_enterica.152					30333126	PRJNA271470	SAMN03842326											64		4954095	51.96	5064				Chicken Breast			United States	NM
590.15629	Salmonella enterica SRR2533491		590	WGS		Hadar			MLST.Salmonella_enterica.33					30333126	PRJNA271470	SAMN03842334											36		4690212	52.24	4660				Ground Turkey			United States	NM
590.15656	Salmonella enterica SRR2533542		590	WGS		Saintpaul			MLST.Salmonella_enterica.680					30333126	PRJNA271470	SAMN03842254											36		4743769	52.19	4752				Ground Turkey			United States	GA
590.15685	Salmonella enterica SRR2533543		590	WGS		Saintpaul			MLST.Salmonella_enterica.680					30333126	PRJNA271470	SAMN03842255											31		4743174	52.2	4739				Ground Turkey			United States	GA
590.15705	Salmonella enterica SRR2533544		590	WGS		Albany			MLST.Salmonella_enterica.292					30333126	PRJNA271470	SAMN03842256											36		4870165	52.11	4901				Ground Turkey			United States	GA
590.15747	Salmonella enterica SRR2533545		590	WGS		Albany								30333126	PRJNA271470	SAMN03842257											46		4861342	52.17	4934				Ground Turkey			United States	GA
590.15760	Salmonella enterica SRR2533546		590	WGS		Hadar			MLST.Salmonella_enterica.33					30333126	PRJNA271470	SAMN03842258											61		4804367	52.2	4866				Ground Turkey			United States	GA
590.15803	Salmonella enterica SRR2533547		590	WGS		Montevideo			MLST.Salmonella_enterica.316					30333126	PRJNA271470	SAMN03842259											38		4681163	52.16	4657				Chicken Breast			United States	MN
590.15820	Salmonella enterica SRR2533548		590	WGS		Kentucky			MLST.Salmonella_enterica.152					30333126	PRJNA271470	SAMN03842260											55		4878540	51.99	4953				Chicken Breast			United States	MN
590.15837	Salmonella enterica SRR2533549		590	WGS		Kentucky			MLST.Salmonella_enterica.152					30333126	PRJNA271470	SAMN03842261											55		4872051	52	4942				Chicken Breast			United States	MN
590.15848	Salmonella enterica SRR2533551		590	WGS		Kentucky			MLST.Salmonella_enterica.152					30333126	PRJNA271470	SAMN03842265											42		4916125	51.97	4968				Chicken Breast			United States	MN
590.15855	Salmonella enterica SRR2533552		590	WGS		Kentucky			MLST.Salmonella_enterica.152					30333126	PRJNA271470	SAMN03842266											40		4915190	51.97	4971				Ground Turkey			United States	MN
590.15874	Salmonella enterica SRR2533553		590	WGS		Heidelberg			MLST.Salmonella_enterica.15					30333126	PRJNA271470	SAMN03842267											38		4983557	51.85	5082				Ground Turkey			United States	MN
590.15897	Salmonella enterica SRR2533554		590	WGS		Heidelberg			MLST.Salmonella_enterica.15					30333126	PRJNA271470	SAMN03842268											37		4984881	51.85	5072				Ground Turkey			United States	MN
590.15920	Salmonella enterica SRR2533555		590	WGS		Typhimurium			MLST.Salmonella_enterica.19					30333126	PRJNA271470	SAMN03842269											94		5072884	52.13	5155				Chicken Breast			United States	NY
590.15924	Salmonella enterica SRR2533556		590	WGS		Muenster			MLST.Salmonella_enterica.321					30333126	PRJNA271470	SAMN03842270											41		4748825	52.11	4825				Ground Beef			United States	OR
590.15957	Salmonella enterica SRR2533558		590	WGS		Saintpaul								30333126	PRJNA271470	SAMN03842271											55		5007358	51.91	5096				Ground Turkey			United States	TN
590.15971	Salmonella enterica SRR2533559		590	WGS		Saintpaul			MLST.Salmonella_enterica.27					30333126	PRJNA271470	SAMN03842264											42		4977097	51.96	5046				Chicken Breast			United States	MN
590.15991	Salmonella enterica SRR2533560		590	WGS		Derby			MLST.Salmonella_enterica.40					30333126	PRJNA271470	SAMN03842272											73		4862684	51.98	4906				Pork Chop			United States	TN
590.16000	Salmonella enterica SRR2533574		590	WGS		I 4,12:i:-								30333126	PRJNA183850	SAMN03276121											47		4922810	52.14	5021				Ground Beef			United States	CO
590.16004	Salmonella enterica SRR2533576		590	WGS		Montevideo			MLST.Salmonella_enterica.4					30333126	PRJNA183850	SAMN03276123											58		4827483	52.29	4939				Pork Chop			United States	CO
590.16012	Salmonella enterica SRR2533578		590	WGS		Kentucky			MLST.Salmonella_enterica.152					30333126	PRJNA183850	SAMN02777771											99		5092753	51.71	5259				Chicken Breast			United States	CA
590.16027	Salmonella enterica SRR2533580		590	WGS		Heidelberg			MLST.Salmonella_enterica.15					30333126	PRJNA183850	SAMN02777776											56		4985473	51.88	5076				Ground Turkey			United States	TN
590.16031	Salmonella enterica SRR2533581		590	WGS		Typhimurium var. Copenhagen			MLST.Salmonella_enterica.19					30333126	PRJNA183850	SAMN02777779											103		5101844	51.98	5245				Chicken Breast			United States	MD
590.16040	Salmonella enterica SRR2533582		590	WGS		Typhimurium var. Copenhagen								30333126	PRJNA183850	SAMN02777780											149		5086306	52.01	5218				Chicken Breast			United States	MD
590.16048	Salmonella enterica SRR2533583		590	WGS		Typhimurium var. Copenhagen			MLST.Salmonella_enterica.19					30333126	PRJNA183850	SAMN02777782											108		5307625	51.7	5505				Chicken Breast			United States	MD
590.16060	Salmonella enterica SRR2533584		590	WGS		Saintpaul			MLST.Salmonella_enterica.27					30333126	PRJNA183850	SAMN02777783											49		4822928	52.19	4880				Ground Turkey			United States	MD
590.16070	Salmonella enterica SRR2533585		590	WGS		Typhimurium var. Copenhagen			MLST.Salmonella_enterica.19					30333126	PRJNA183850	SAMN02777786											83		5095019	51.95	5226				Chicken Breast			United States	MD
590.16082	Salmonella enterica SRR2533586		590	WGS		Typhimurium var. Copenhagen			MLST.Salmonella_enterica.19					30333126	PRJNA183850	SAMN02777787											89		5091231	51.95	5223				Chicken Breast			United States	MD
590.16115	Salmonella enterica SRR2542449		590	WGS		Typhimurium var. 5-			MLST.Salmonella_enterica.19					30333126	-	-											59		5125048	52	5280				Chicken Breast			United States	NY
590.16171	Salmonella enterica SRR2542452		590	WGS		Heidelberg			MLST.Salmonella_enterica.15					30333126	PRJNA219491	SAMN03938926											36		5103528	51.85	5217				Ground Turkey			United States	NY
590.16211	Salmonella enterica SRR2542453		590	WGS		Typhimurium			MLST.Salmonella_enterica.19					30333126	PRJNA219491	SAMN03938924											40		4891567	52.11	4959				Pork Chop			United States	NM
590.16238	Salmonella enterica SRR2542455		590	WGS		Typhimurium var. 5-			MLST.Salmonella_enterica.19					30333126	-	-											36		4928058	52.15	4989				Chicken Breast			United States	NY
590.16271	Salmonella enterica SRR2542457		590	WGS		Johannesburg			MLST.Salmonella_enterica.471					30333126	-	-											33		4682773	52.24	4735				Pork Chop			United States	NM
590.16307	Salmonella enterica SRR2542458		590	WGS		Typhimurium var. 5-			MLST.Salmonella_enterica.19					30333126	-	-											55		5078184	52.07	5180				Chicken Breast			United States	NY
590.16329	Salmonella enterica SRR2542460		590	WGS		Typhimurium var. 5-			MLST.Salmonella_enterica.19					30333126	PRJNA219491	SAMN03938925											30		4948579	52.15	5061				Chicken Breast			United States	NY
590.16346	Salmonella enterica SRR2542461		590	WGS		Typhimurium var. 5-			MLST.Salmonella_enterica.19					30333126	-	-											34		5023302	52.09	5107				Chicken Breast			United States	NY
590.16369	Salmonella enterica SRR2542477		590	WGS		Typhimurium var. 5-			MLST.Salmonella_enterica.19					30333126	PRJNA219491	SAMN03938940											54		5061813	52.02	5180				Chicken Breast			United States	NY
590.16402	Salmonella enterica SRR2542478		590	WGS		Typhimurium var. 5-			MLST.Salmonella_enterica.19					30333126	PRJNA219491	SAMN03938941											40		5003732	52.09	5077				Chicken Breast			United States	NY
590.16414	Salmonella enterica SRR2542480		590	WGS		Typhimurium var. 5-			MLST.Salmonella_enterica.19					30333126	PRJNA219491	SAMN03938942											48		5069555	52.05	5166				Chicken Breast			United States	NY
590.16441	Salmonella enterica SRR2542481		590	WGS		I 4,12:d:-			MLST.Salmonella_enterica.279					30333126	PRJNA219491	SAMN03938943											65		5106191	51.63	5261				Ground Turkey			United States	NY
590.16465	Salmonella enterica SRR2542482		590	WGS		Hadar			MLST.Salmonella_enterica.33					30333126	PRJNA219491	SAMN03938944											34		4768531	52.23	4795				Ground Turkey			United States	OR
590.16481	Salmonella enterica SRR2542483		590	WGS		Kentucky			MLST.Salmonella_enterica.152					30333126	PRJNA219491	SAMN03938898											50		4883167	52	4946				Chicken Breast			United States	NM
590.16500	Salmonella enterica SRR2542484		590	WGS		Schwarzengrund			MLST.Salmonella_enterica.96					30333126	PRJNA219491	SAMN03938899											38		4764202	52.19	4820				Ground Turkey			United States	NM
590.16515	Salmonella enterica SRR2542485		590	WGS		Hadar			MLST.Salmonella_enterica.33					30333126	PRJNA219491	SAMN03938900											45		4693944	52.24	4664				Ground Turkey			United States	NM
590.16533	Salmonella enterica SRR2542486		590	WGS		Hadar			MLST.Salmonella_enterica.33					30333126	PRJNA219491	SAMN03938901											39		4688249	52.25	4656				Ground Turkey			United States	NM
590.16581	Salmonella enterica SRR2542488		590	WGS		Hadar			MLST.Salmonella_enterica.33					30333126	PRJNA219491	SAMN03938903											42		4726861	52.21	4719				Ground Turkey			United States	NM
590.16600	Salmonella enterica SRR2542489		590	WGS		Enteritidis			MLST.Salmonella_enterica.11					30333126	PRJNA219491	SAMN03938904											28		4639996	52.14	4632				Ground Beef			United States	NM
590.16626	Salmonella enterica SRR2542493		590	WGS		Hadar			MLST.Salmonella_enterica.33					30333126	PRJNA219491	SAMN03938919											35		4727928	52.2	4725				Ground Turkey			United States	NM
590.16676	Salmonella enterica SRR2542497		590	WGS		Typhimurium var. 5-			MLST.Salmonella_enterica.19					30333126	-	-											55		5058210	52.03	5174				Chicken Breast			United States	NY
590.16709	Salmonella enterica SRR2542498		590	WGS		Derby			MLST.Salmonella_enterica.40					30333126	-	-											40		4921248	52.06	4946				Ground Turkey			United States	NM
590.16740	Salmonella enterica SRR2542499		590	WGS		Hadar			MLST.Salmonella_enterica.33					30333126	-	-											42		4800214	52.21	4836				Ground Turkey			United States	NM
590.16755	Salmonella enterica SRR2542501		590	WGS		Kentucky			MLST.Salmonella_enterica.152					30333126	-	-											50		4916909	51.96	4970				Chicken Breast			United States	NM
590.12357	Salmonella enterica SRR2550696		590	WGS		Newport			MLST.Salmonella_enterica.31					30333126	PRJNA292666	SAMN04128823											29		4788337	52.21	4832				Swine			United States	IL						Pig, Sus scrofa
590.16806	Salmonella enterica SRR2566859		590	WGS		Kentucky			MLST.Salmonella_enterica.318					30333126	PRJNA292661	SAMN03894057											51		5004290	51.93	5096				Chicken Wings			United States	CA
590.16820	Salmonella enterica SRR2566860		590	WGS		Enteritidis			MLST.Salmonella_enterica.11					30333126	PRJNA292661	SAMN03894058											25		4697909	52.14	4727				Chicken Breast			United States	CA
590.16840	Salmonella enterica SRR2566861		590	WGS		Kentucky			MLST.Salmonella_enterica.152					30333126	PRJNA292661	SAMN03894059											65		5008051	51.93	5100				Chicken Breast			United States	CA
590.16849	Salmonella enterica SRR2566862		590	WGS		Enteritidis			MLST.Salmonella_enterica.11					30333126	PRJNA292661	SAMN03894060											22		4696278	52.14	4742				Chicken Breast			United States	CO
590.16856	Salmonella enterica SRR2566863		590	WGS		Heidelberg			MLST.Salmonella_enterica.15					30333126	PRJNA292661	SAMN03894061											25		4752461	52.08	4761				Chicken Breast			United States	CO
590.16876	Salmonella enterica SRR2566865		590	WGS		Muenchen			MLST.Salmonella_enterica.83					30333126	PRJNA292661	SAMN03894063											38		4809453	52.14	4840				Ground Turkey			United States	CO
590.16890	Salmonella enterica SRR2566866		590	WGS		Kentucky			MLST.Salmonella_enterica.152					30333126	PRJNA292661	SAMN03894064											66		4879110	51.99	4939				Chicken Breast			United States	CO
590.16898	Salmonella enterica SRR2566867		590	WGS		Saintpaul			MLST.Salmonella_enterica.27					30333126	PRJNA292661	SAMN03894065											40		4978454	51.88	5054				Ground Turkey			United States	CO
590.16917	Salmonella enterica SRR2566868		590	WGS		Enteritidis			MLST.Salmonella_enterica.11					30333126	PRJNA292661	SAMN03894066											25		4731946	52.06	4779				Chicken Breast			United States	CT
590.16932	Salmonella enterica SRR2566869		590	WGS		Enteritidis			MLST.Salmonella_enterica.11					30333126	PRJNA292661	SAMN03894067											25		4730476	52.06	4781				Chicken Breast			United States	CT
590.16948	Salmonella enterica SRR2566870		590	WGS		Schwarzengrund			MLST.Salmonella_enterica.96					30333126	PRJNA292661	SAMN03894068											63		4955070	52.04	5115				Chicken Wings			United States	GA
590.16961	Salmonella enterica SRR2566871		590	WGS		Muenchen			MLST.Salmonella_enterica.83					30333126	PRJNA292661	SAMN03894069											45		4679244	52.17	4654				Pork Chop			United States	GA
590.16972	Salmonella enterica SRR2566872		590	WGS		Saintpaul			MLST.Salmonella_enterica.27					30333126	PRJNA292661	SAMN03894070											40		4948313	51.88	5004				Ground Turkey			United States	LA
590.16993	Salmonella enterica SRR2566874		590	WGS		I 4,12:i:-			MLST.Salmonella_enterica.19					30333126	PRJNA292661	SAMN03894072											49		4936662	52.21	5039				Chicken Breast			United States	LA
590.17001	Salmonella enterica SRR2566875		590	WGS		Enteritidis			MLST.Salmonella_enterica.11					30333126	PRJNA292661	SAMN03894073											39		4728622	52.13	4770				Chicken Breast			United States	MN
590.17007	Salmonella enterica SRR2566876		590	WGS		Kentucky			MLST.Salmonella_enterica.152					30333126	PRJNA292661	SAMN03894074											70		4915274	51.97	4984				Chicken Breast			United States	MN
590.17015	Salmonella enterica SRR2566877		590	WGS		Kentucky			MLST.Salmonella_enterica.152					30333126	PRJNA292661	SAMN03894075											61		4914063	51.97	4988				Chicken Wings			United States	MN
590.17023	Salmonella enterica SRR2566878		590	WGS		I 4,12:i:-			MLST.Salmonella_enterica.19					30333126	PRJNA292661	SAMN03894076											50		4869606	52.24	4953				Chicken Wings			United States	MN
590.17034	Salmonella enterica SRR2566879		590	WGS		Enteritidis			MLST.Salmonella_enterica.11					30333126	PRJNA292661	SAMN03894077											28		4698649	52.14	4741				Chicken Breast			United States	MN
590.17041	Salmonella enterica SRR2566880		590	WGS		Typhimurium var. 5-			MLST.Salmonella_enterica.19					30333126	PRJNA292661	SAMN03894078											62		4954946	52.13	5028				Chicken Breast			United States	MN
590.17049	Salmonella enterica SRR2566881		590	WGS		Enteritidis			MLST.Salmonella_enterica.11					30333126	PRJNA292661	SAMN03894079											27		4730719	52.12	4776				Chicken Breast			United States	NM
590.17065	Salmonella enterica SRR2566882		590	WGS		I 8,20:-:z6			MLST.Salmonella_enterica.152					30333126	PRJNA292661	SAMN03894080											63		5016042	51.91	5101				Chicken Breast			United States	NM
590.17071	Salmonella enterica SRR2566883		590	WGS		Thompson			MLST.Salmonella_enterica.26					30333126	PRJNA292661	SAMN03894081											25		4757086	52.17	4774				Chicken Breast			United States	NM
590.17085	Salmonella enterica SRR2566884		590	WGS		Heidelberg			MLST.Salmonella_enterica.15					30333126	PRJNA292661	SAMN03894082											30		4759030	52.08	4789				Chicken Breast			United States	NM
590.17098	Salmonella enterica SRR2566885		590	WGS		Thompson			MLST.Salmonella_enterica.26					30333126	PRJNA292661	SAMN03894083											31		4757830	52.17	4771				Ground Turkey			United States	NM
590.17111	Salmonella enterica SRR2566886		590	WGS		Bredeney			MLST.Salmonella_enterica.505					30333126	PRJNA292661	SAMN03894084											60		4700421	52.18	4741				Pork Chop			United States	NM
590.17123	Salmonella enterica SRR2566887		590	WGS		Enteritidis			MLST.Salmonella_enterica.11					30333126	PRJNA292661	SAMN03894085											24		4701980	52.14	4730				Chicken Breast			United States	OR
590.17135	Salmonella enterica SRR2566888		590	WGS		I 4,12:i:-			MLST.Salmonella_enterica.19					30333126	PRJNA292661	SAMN03894086											42		4877960	52.22	4965				Chicken Breast			United States	OR
590.17138	Salmonella enterica SRR2566889		590	WGS		Kentucky			MLST.Salmonella_enterica.152					30333126	PRJNA292661	SAMN03894087											67		4993666	51.93	5081				Chicken Breast			United States	OR
590.17144	Salmonella enterica SRR2566890		590	WGS		Schwarzengrund			MLST.Salmonella_enterica.96					30333126	PRJNA292661	SAMN03894088											44		4853241	52.16	4955				Chicken Breast			United States	PA
590.17156	Salmonella enterica SRR2566891		590	WGS		Heidelberg			MLST.Salmonella_enterica.15					30333126	PRJNA292661	SAMN03894089											49		4924302	52.06	5014				Ground Turkey			United States	PA
590.17171	Salmonella enterica SRR2566892		590	WGS		Heidelberg			MLST.Salmonella_enterica.15					30333126	PRJNA292661	SAMN03894090											50		4929981	52.07	5023				Ground Turkey			United States	PA
590.17182	Salmonella enterica SRR2566893		590	WGS		Muenchen			MLST.Salmonella_enterica.2795					30333126	PRJNA292661	SAMN03894091											29		4744426	52.13	4731				Ground Turkey			United States	PA
590.17193	Salmonella enterica SRR2566894		590	WGS		Kentucky			MLST.Salmonella_enterica.152					30333126	PRJNA292661	SAMN03894092											54		4777205	52.04	4811				Chicken Breast			United States	GA
590.17212	Salmonella enterica SRR2566895		590	WGS		Thompson			MLST.Salmonella_enterica.26					30333126	PRJNA292661	SAMN03894093											28		4680686	52.22	4634				Chicken Breast			United States	GA
590.17220	Salmonella enterica SRR2566896		590	WGS		Typhimurium var. 5-			MLST.Salmonella_enterica.19					30333126	PRJNA292661	SAMN03894094											50		4852182	52.16	4915				Chicken Breast			United States	GA
590.17228	Salmonella enterica SRR2566897		590	WGS		Typhimurium var. 5-			MLST.Salmonella_enterica.19					30333126	PRJNA292661	SAMN03894095											52		4940673	52.08	5042				Chicken Breast			United States	GA
590.17240	Salmonella enterica SRR2566898		590	WGS		Typhimurium var. 5-			MLST.Salmonella_enterica.19					30333126	PRJNA292661	SAMN03894096											50		4980355	52.13	5051				Chicken Breast			United States	MD
590.17246	Salmonella enterica SRR2566899		590	WGS		Typhimurium			MLST.Salmonella_enterica.19					30333126	PRJNA292661	SAMN03894097											48		4871439	52.2	4942				Chicken Breast			United States	MD
590.17259	Salmonella enterica SRR2566900		590	WGS		Muenchen			MLST.Salmonella_enterica.83					30333126	PRJNA292661	SAMN03894098											34		4801504	52.12	4833				Ground Turkey			United States	MD
590.17270	Salmonella enterica SRR2566902		590	WGS		Heidelberg			MLST.Salmonella_enterica.15					30333126	PRJNA292661	SAMN03894100											23		4742346	52.15	4755				Chicken Breast			United States	MD
590.17278	Salmonella enterica SRR2566903		590	WGS		Typhimurium			MLST.Salmonella_enterica.19					30333126	PRJNA292661	SAMN03894101											47		4996740	52.07	5080				Chicken Breast			United States	MD
590.17286	Salmonella enterica SRR2566904		590	WGS		Typhimurium var. 5-			MLST.Salmonella_enterica.19					30333126	PRJNA292661	SAMN03894102											48		4857180	52.04	4927				Chicken Breast			United States	MD
590.17293	Salmonella enterica SRR2566905		590	WGS		Typhimurium var. 5-			MLST.Salmonella_enterica.19					30333126	PRJNA292661	SAMN03894103											55		5061611	52.01	5183				Chicken Breast			United States	NY
590.17302	Salmonella enterica SRR2566906		590	WGS		Typhimurium var. 5-			MLST.Salmonella_enterica.19					30333126	PRJNA292661	SAMN03894104											48		4959056	52.11	5042				Chicken Breast			United States	NY
590.17311	Salmonella enterica SRR2566907		590	WGS		Enteritidis			MLST.Salmonella_enterica.11					30333126	PRJNA292661	SAMN03894105											24		4700020	52.13	4749				Chicken Breast			United States	NY
590.17317	Salmonella enterica SRR2566908		590	WGS		Enteritidis			MLST.Salmonella_enterica.1973					30333126	PRJNA292661	SAMN03894106											25		4703022	52.13	4731				Chicken Breast			United States	WA
590.12654	Salmonella enterica SRR2566909		590	WGS		Kentucky			MLST.Salmonella_enterica.152					30333126	PRJNA292661	SAMN03894107											49		4917719	51.97	4984				Chicken Breast			United States	WA
590.12959	Salmonella enterica SRR2566910		590	WGS		Hadar			MLST.Salmonella_enterica.33					30333126	PRJNA292661	SAMN03894108											37		4764542	52.2	4787				Ground Turkey			United States	WA
590.12987	Salmonella enterica SRR2566911		590	WGS		Typhimurium var. 5-			MLST.Salmonella_enterica.19					30333126	PRJNA292661	SAMN03894109											51		4956733	52.13	5031				Chicken Breast			United States	CA
590.13008	Salmonella enterica SRR2566912		590	WGS		Kentucky			MLST.Salmonella_enterica.152					30333126	PRJNA292661	SAMN03894110											105		5027840	51.74	5164				Chicken Wings			United States	CA
590.13016	Salmonella enterica SRR2566913		590	WGS		Hadar			MLST.Salmonella_enterica.33					30333126	PRJNA292661	SAMN03894111											34		4709748	52.22	4702				Chicken Wings			United States	CA
590.13034	Salmonella enterica SRR2566914		590	WGS		Heidelberg			MLST.Salmonella_enterica.15					30333126	PRJNA292661	SAMN03894112											36		4941045	51.85	5013				Chicken Wings			United States	CA
590.13037	Salmonella enterica SRR2566915		590	WGS		Heidelberg			MLST.Salmonella_enterica.15					30333126	PRJNA292661	SAMN03894113											31		4867917	52.1	4942				Chicken Breast			United States	CA
590.13043	Salmonella enterica SRR2566916		590	WGS		Typhimurium var. 5-			MLST.Salmonella_enterica.19					30333126	PRJNA292661	SAMN03894114											48		5036807	52.03	5159				Chicken Breast			United States	CT
590.13085	Salmonella enterica SRR2566919		590	WGS		Schwarzengrund			MLST.Salmonella_enterica.96					30333126	PRJNA292661	SAMN03894117											55		4945911	52.06	5086				Chicken Breast			United States	GA
590.13094	Salmonella enterica SRR2566920		590	WGS		Heidelberg			MLST.Salmonella_enterica.15					30333126	PRJNA292661	SAMN03894118											26		4873574	52.1	4935				Chicken Breast			United States	GA
590.13116	Salmonella enterica SRR2566921		590	WGS		Heidelberg			MLST.Salmonella_enterica.15					30333126	PRJNA292661	SAMN03894119											25		4752965	52.08	4783				Chicken Breast			United States	GA
590.13136	Salmonella enterica SRR2566922		590	WGS		Heidelberg			MLST.Salmonella_enterica.15					30333126	PRJNA292661	SAMN03894120											26		4751855	52.15	4786				Chicken Breast			United States	NM
590.13143	Salmonella enterica SRR2566923		590	WGS		Enteritidis			MLST.Salmonella_enterica.11					30333126	PRJNA292661	SAMN03894121											36		4727176	52.13	4783				Chicken Breast			United States	NM
590.13148	Salmonella enterica SRR2566924		590	WGS		Infantis								30333126	PRJNA292661	SAMN03894122											45		4752116	52.31	4772				Chicken Breast			United States	NM
590.17783	Salmonella enterica SRR2566925		590	WGS		Heidelberg			MLST.Salmonella_enterica.15					30333126	PRJNA292661	SAMN03894123											29		4750678	52.15	4775				Chicken Breast			United States	NM
590.17781	Salmonella enterica SRR2566926		590	WGS		Heidelberg			MLST.Salmonella_enterica.15					30333126	PRJNA292661	SAMN03894124											85		5191002	51.84	5331				Ground Turkey			United States	NM
590.13168	Salmonella enterica SRR2566927		590	WGS		Kentucky			MLST.Salmonella_enterica.152					30333126	PRJNA292661	SAMN03894125											61		5007399	51.93	5101				Chicken Breast			United States	NY
590.13175	Salmonella enterica SRR2566928		590	WGS		Typhimurium var. 5-			MLST.Salmonella_enterica.19					30333126	PRJNA292661	SAMN03894126											70		4920657	52.17	4993				Chicken Wings			United States	NY
590.13183	Salmonella enterica SRR2566929		590	WGS		Heidelberg								30333126	PRJNA292661	SAMN03894127											40		4985977	51.78	5068				Pork Chop			United States	NY
590.13214	Salmonella enterica SRR2566931		590	WGS		Typhimurium var. 5-			MLST.Salmonella_enterica.19					30333126	PRJNA292661	SAMN03894129											49		5047273	52.09	5178				Chicken Breast			United States	PA
590.13228	Salmonella enterica SRR2566932		590	WGS		Typhimurium var. 5-			MLST.Salmonella_enterica.19					30333126	PRJNA292661	SAMN03894130											44		4894168	52.12	4987				Chicken Breast			United States	PA
590.13237	Salmonella enterica SRR2566933		590	WGS		Typhimurium var. 5-			MLST.Salmonella_enterica.19					30333126	PRJNA292661	SAMN03894131											49		5019226	52.14	5096				Chicken Legs			United States	PA
590.13251	Salmonella enterica SRR2566934		590	WGS		Typhimurium var. 5-			MLST.Salmonella_enterica.19					30333126	PRJNA292661	SAMN03894132											57		4950819	52.13	5038				Chicken Breast			United States	PA
590.13259	Salmonella enterica SRR2566935		590	WGS		Typhimurium var. 5-			MLST.Salmonella_enterica.19					30333126	PRJNA292661	SAMN03894133											54		4955095	52.11	5040				Chicken Breast			United States	PA
590.13267	Salmonella enterica SRR2566936		590	WGS		Typhimurium var. 5-			MLST.Salmonella_enterica.19					30333126	PRJNA292661	SAMN03894134											51		4969271	52.08	5054				Chicken Breast			United States	TN
590.13288	Salmonella enterica SRR2566937		590	WGS		Typhimurium var. 5-			MLST.Salmonella_enterica.19					30333126	PRJNA292661	SAMN03894135											49		4956135	52.13	5038				Chicken Breast			United States	GA
590.13293	Salmonella enterica SRR2566938		590	WGS		Typhimurium var. 5-			MLST.Salmonella_enterica.19					30333126	PRJNA292661	SAMN03894136											50		5070267	52.11	5182				Chicken Wings			United States	GA
590.13312	Salmonella enterica SRR2566939		590	WGS		Heidelberg			MLST.Salmonella_enterica.15					30333126	PRJNA292661	SAMN03894137											40		4879415	52.14	4944				Ground Turkey			United States	GA
590.13333	Salmonella enterica SRR2566940		590	WGS		Heidelberg			MLST.Salmonella_enterica.15					30333126	PRJNA292661	SAMN03894138											39		4876623	52.15	4937				Ground Turkey			United States	GA
590.13354	Salmonella enterica SRR2566941		590	WGS		Saintpaul			MLST.Salmonella_enterica.27					30333126	PRJNA292661	SAMN03894139											50		5025136	51.87	5131				Ground Turkey			United States	LA
590.13371	Salmonella enterica SRR2566942		590	WGS		Muenchen			MLST.Salmonella_enterica.83					30333126	PRJNA292661	SAMN03894140											27		4773370	52.16	4764				Ground Turkey			United States	LA
590.13375	Salmonella enterica SRR2566943		590	WGS		Reading			MLST.Salmonella_enterica.412					30333126	PRJNA292661	SAMN03894141											23		4619260	52.17	4614				Ground Turkey			United States	LA
590.13394	Salmonella enterica SRR2566944		590	WGS		Heidelberg			MLST.Salmonella_enterica.15					30333126	PRJNA292661	SAMN03894142											45		5086784	51.81	5198				Ground Turkey			United States	MN
590.13401	Salmonella enterica SRR2566945		590	WGS		Albany			MLST.Salmonella_enterica.292					30333126	PRJNA292661	SAMN03894143											34		4819860	52.13	4830				Ground Turkey			United States	MN
590.13427	Salmonella enterica SRR2566946		590	WGS		Livingstone			MLST.Salmonella_enterica.638					30333126	PRJNA292661	SAMN03894144											52		4787191	52.07	4777				Chicken Breast			United States	MO
590.13437	Salmonella enterica SRR2566947		590	WGS		Litchfield			MLST.Salmonella_enterica.214					30333126	PRJNA292661	SAMN03894145											34		4624680	52.25	4588				Ground Turkey			United States	MO
590.13462	Salmonella enterica SRR2566948		590	WGS		Heidelberg			MLST.Salmonella_enterica.15					30333126	PRJNA292661	SAMN03894146											38		4912869	52.07	4981				Ground Turkey			United States	MO
590.13474	Salmonella enterica SRR2566949		590	WGS		Montevideo			MLST.Salmonella_enterica.138					30333126	PRJNA292661	SAMN03894147											35		4624470	52.25	4660				Ground Beef			United States	MO
590.13492	Salmonella enterica SRR2566950		590	WGS		Typhimurium var. 5-			MLST.Salmonella_enterica.19					30333126	PRJNA292661	SAMN03894148											47		5014294	52.1	5101				Chicken Breast			United States	NY
590.13495	Salmonella enterica SRR2566951		590	WGS		Typhimurium var. 5-			MLST.Salmonella_enterica.19					30333126	PRJNA292661	SAMN03894149											53		5105928	52.05	5239				Chicken Breast			United States	NY
590.13497	Salmonella enterica SRR2566952		590	WGS		Typhimurium var. 5-			MLST.Salmonella_enterica.19					30333126	PRJNA292661	SAMN03894150											52		4961137	52.11	5043				Chicken Breast			United States	NY
590.13502	Salmonella enterica SRR2566953		590	WGS		Worthington			MLST.Salmonella_enterica.592					30333126	PRJNA292661	SAMN03894151											31		4857301	52.21	4877				Chicken Breast			United States	NY
590.13517	Salmonella enterica SRR2566954		590	WGS		Enteritidis			MLST.Salmonella_enterica.11					30333126	PRJNA292661	SAMN03894152											24		4696008	52.14	4736				Chicken Breast			United States	PA
590.13534	Salmonella enterica SRR2566955		590	WGS		Typhimurium var. 5-			MLST.Salmonella_enterica.19					30333126	PRJNA292661	SAMN03894153											66		4932532	52.12	5026				Chicken Breast			United States	PA
590.13544	Salmonella enterica SRR2566956		590	WGS		Enteritidis			MLST.Salmonella_enterica.11					30333126	PRJNA292661	SAMN03894154											29		4694353	52.14	4724				Chicken Breast			United States	PA
590.13549	Salmonella enterica SRR2566957		590	WGS		Typhimurium var. 5-			MLST.Salmonella_enterica.19					30333126	PRJNA292661	SAMN03894155											46		4937497	52.11	5053				Chicken Breast			United States	PA
590.13554	Salmonella enterica SRR2566958		590	WGS		Hadar			MLST.Salmonella_enterica.33					30333126	PRJNA292661	SAMN03894156											35		4734049	52.2	4722				Ground Turkey			United States	PA
590.13566	Salmonella enterica SRR2566959		590	WGS		Kentucky			MLST.Salmonella_enterica.152					30333126	PRJNA292661	SAMN03894157											72		4992303	51.93	5100				Chicken Breast			United States	WA
590.13582	Salmonella enterica SRR2566960		590	WGS		Berta			MLST.Salmonella_enterica.435					30333126	PRJNA292661	SAMN03894158											51		4935317	52.2	4995				Ground Turkey			United States	CT
590.13593	Salmonella enterica SRR2566961		590	WGS		Berta			MLST.Salmonella_enterica.435					30333126	PRJNA292661	SAMN03894159											51		4893064	52.13	4930				Ground Turkey			United States	CT
590.13607	Salmonella enterica SRR2566962		590	WGS		Saintpaul			MLST.Salmonella_enterica.27					30333126	PRJNA292661	SAMN03894160											55		4943962	52.04	5015				Ground Turkey			United States	CT
590.13620	Salmonella enterica SRR2566963		590	WGS		Muenchen			MLST.Salmonella_enterica.83					30333126	PRJNA292661	SAMN03894161											33		4806560	52.14	4823				Ground Turkey			United States	CT
590.13634	Salmonella enterica SRR2566964		590	WGS		Infantis			MLST.Salmonella_enterica.32					30333126	PRJNA292661	SAMN03894162											36		4719577	52.15	4732				Chicken Legs			United States	MD
590.13655	Salmonella enterica SRR2566965		590	WGS		Infantis			MLST.Salmonella_enterica.32					30333126	PRJNA292661	SAMN03894163											41		4719339	52.16	4743				Chicken Breast			United States	MD
590.13666	Salmonella enterica SRR2566966		590	WGS		Heidelberg			MLST.Salmonella_enterica.15					30333126	PRJNA292661	SAMN03894164											52		4913980	52.07	4987				Ground Turkey			United States	MD
590.13678	Salmonella enterica SRR2566967		590	WGS		Worthington			MLST.Salmonella_enterica.592					30333126	PRJNA292661	SAMN03894165											34		4849086	52.23	4856				Chicken Breast			United States	MD
590.13688	Salmonella enterica SRR2566968		590	WGS		Schwarzengrund			MLST.Salmonella_enterica.96					30333126	PRJNA292661	SAMN03894166											32		4752360	52.1	4800				Ground Turkey			United States	MD
590.13712	Salmonella enterica SRR2566969		590	WGS		Johannesburg			MLST.Salmonella_enterica.471					30333126	PRJNA292661	SAMN03894167											62		4578579	52.25	4584				Pork Chop			United States	MD
590.13723	Salmonella enterica SRR2566970		590	WGS		Kentucky			MLST.Salmonella_enterica.152					30333126	PRJNA292661	SAMN03894168											105		5013772	51.75	5137				Chicken Breast			United States	MD
590.13731	Salmonella enterica SRR2566971		590	WGS		Typhimurium var. 5-			MLST.Salmonella_enterica.19					30333126	PRJNA292661	SAMN03894169											55		4968800	52.11	5054				Chicken Breast			United States	MD
590.13748	Salmonella enterica SRR2566972		590	WGS		Typhimurium var. 5-			MLST.Salmonella_enterica.19					30333126	PRJNA292661	SAMN03894170											51		4936299	52.12	5020				Chicken Wings			United States	MD
590.13757	Salmonella enterica SRR2566973		590	WGS		Kentucky			MLST.Salmonella_enterica.152					30333126	PRJNA292661	SAMN03894171											104		5031675	51.74	5155				Chicken Breast			United States	MD
590.13769	Salmonella enterica SRR2566974		590	WGS		Typhimurium var. 5-			MLST.Salmonella_enterica.19					30333126	PRJNA292661	SAMN03894172											70		4965789	52.11	5045				Chicken Breast			United States	MD
590.13789	Salmonella enterica SRR2566975		590	WGS		Kentucky			MLST.Salmonella_enterica.152					30333126	PRJNA292661	SAMN03894173											101		5028432	51.74	5145				Chicken Breast			United States	MD
590.13804	Salmonella enterica SRR2566976		590	WGS		Hadar			MLST.Salmonella_enterica.33					30333126	PRJNA292661	SAMN03894174											44		4751228	52.2	4773				Ground Turkey			United States	MD
590.13807	Salmonella enterica SRR2566977		590	WGS		Derby			MLST.Salmonella_enterica.40					30333126	PRJNA292661	SAMN03894175											63		4792066	52.04	4831				Pork Chop			United States	MD
590.13821	Salmonella enterica SRR2566978		590	WGS		Muenchen			MLST.Salmonella_enterica.83					30333126	PRJNA292661	SAMN03894176											25		4716242	52.19	4691				Pork Chop			United States	MD
590.13836	Salmonella enterica SRR2566979		590	WGS		Infantis			MLST.Salmonella_enterica.32					30333126	PRJNA292661	SAMN03894177											40		4696763	52.23	4672				Pork Chop			United States	MD
590.13854	Salmonella enterica SRR2566980		590	WGS		Kentucky			MLST.Salmonella_enterica.152					30333126	PRJNA292661	SAMN03894178											93		5034713	51.74	5157				Chicken Breast			United States	MD
590.13869	Salmonella enterica SRR2566981		590	WGS		Thompson			MLST.Salmonella_enterica.26					30333126	PRJNA292661	SAMN03894179											28		4857585	52.07	4915				Chicken Breast			United States	MD
590.13885	Salmonella enterica SRR2566982		590	WGS		Brandenburg			MLST.Salmonella_enterica.65					30333126	PRJNA292661	SAMN03894180											32		4938340	52.03	5007				Chicken Breast			United States	NM
590.13905	Salmonella enterica SRR2566983		590	WGS		Typhimurium var. 5-			MLST.Salmonella_enterica.19					30333126	PRJNA292661	SAMN03894181											49		4954967	52.13	5019				Chicken Breast			United States	NM
590.13926	Salmonella enterica SRR2566984		590	WGS		Heidelberg			MLST.Salmonella_enterica.15					30333126	PRJNA292661	SAMN03894182											91		5444966	51.75	5703				Ground Turkey			United States	NM
590.13944	Salmonella enterica SRR2566985		590	WGS		Schwarzengrund			MLST.Salmonella_enterica.96					30333126	PRJNA292661	SAMN03894183											37		4798272	52.11	4872				Ground Turkey			United States	NM
590.13963	Salmonella enterica SRR2566986		590	WGS		Saintpaul			MLST.Salmonella_enterica.27					30333126	PRJNA292661	SAMN03894184											43		4977529	51.87	5048				Ground Turkey			United States	NM
590.13987	Salmonella enterica SRR2566987		590	WGS		Heidelberg			MLST.Salmonella_enterica.15					30333126	PRJNA292661	SAMN03894185											42		4912826	52.07	4986				Ground Turkey			United States	NM
590.14007	Salmonella enterica SRR2566988		590	WGS		Dublin			MLST.Salmonella_enterica.10					30333126	PRJNA292661	SAMN03894186											35		4963504	52.09	5141				Ground Turkey			United States	OR
590.14052	Salmonella enterica SRR2566990		590	WGS		Mbandaka			MLST.Salmonella_enterica.413					30333126	PRJNA292661	SAMN03894188											44		4759132	52.11	4793				Chicken Wings			United States	TN
590.17769	Salmonella enterica SRR2566991		590	WGS		Heidelberg			MLST.Salmonella_enterica.15					30333126	PRJNA292661	SAMN03894189											25		4784644	52.04	4796				Chicken Breast			United States	TN
590.14088	Salmonella enterica SRR2566992		590	WGS		Typhimurium			MLST.Salmonella_enterica.19					30333126	PRJNA292661	SAMN03894190											47		4863824	52.24	4933				Chicken Wings			United States	CA
590.14098	Salmonella enterica SRR2566993		590	WGS		Heidelberg			MLST.Salmonella_enterica.15					30333126	PRJNA292661	SAMN03894191											26		4892796	52.06	4937				Chicken Wings			United States	CA
590.17773	Salmonella enterica SRR2566994		590	WGS		Heidelberg			MLST.Salmonella_enterica.15					30333126	PRJNA292661	SAMN03894192											31		5087634	51.85	5191				Chicken Breast			United States	CA
590.17803	Salmonella enterica SRR2566995		590	WGS		Infantis			MLST.Salmonella_enterica.32					30333126	PRJNA292661	SAMN03894193											41		4709917	52.24	4725				Ground Beef			United States	CA
590.14148	Salmonella enterica SRR2566997		590	WGS		Johannesburg			MLST.Salmonella_enterica.471					30333126	PRJNA292661	SAMN03894195											50		4669216	52.21	4750				Pork Chop			United States	CA
590.14171	Salmonella enterica SRR2566998		590	WGS		Enteritidis			MLST.Salmonella_enterica.11					30333126	PRJNA292661	SAMN03894196											22		4726659	52.12	4776				Chicken Breast			United States	CO
590.14178	Salmonella enterica SRR2566999		590	WGS		Heidelberg			MLST.Salmonella_enterica.15					30333126	PRJNA292661	SAMN03894197											29		4712209	52.12	4702				Chicken Breast			United States	CO
590.14196	Salmonella enterica SRR2567000		590	WGS		Infantis			MLST.Salmonella_enterica.32					30333126	PRJNA292661	SAMN03894198											43		4855612	52.3	4905				Ground Turkey			United States	CO
590.14221	Salmonella enterica SRR2567001		590	WGS		Kentucky			MLST.Salmonella_enterica.152					30333126	PRJNA292661	SAMN03894199											43		4910738	51.97	4971				Chicken Breast			United States	CO
590.14234	Salmonella enterica SRR2567002		590	WGS		Heidelberg								30333126	PRJNA292661	SAMN03894200											22		4743950	52.16	4769				Chicken Breast			United States	CO
590.14243	Salmonella enterica SRR2567003		590	WGS		Enteritidis			MLST.Salmonella_enterica.11					30333126	PRJNA292661	SAMN03894201											26		4695549	52.14	4738				Chicken Breast			United States	CO
590.14256	Salmonella enterica SRR2567004		590	WGS		Saintpaul			MLST.Salmonella_enterica.27					30333126	PRJNA292661	SAMN03894202											37		4932561	51.87	4981				Ground Turkey			United States	CO
590.14269	Salmonella enterica SRR2567005		590	WGS		Typhimurium var. 5-			MLST.Salmonella_enterica.19					30333126	PRJNA292661	SAMN03894203											60		5136941	52.07	5270				Chicken Breast			United States	CT
590.14283	Salmonella enterica SRR2567006		590	WGS		Typhimurium var. 5-			MLST.Salmonella_enterica.19					30333126	PRJNA292661	SAMN03894204											51		5019456	52.11	5113				Chicken Breast			United States	CT
590.14295	Salmonella enterica SRR2567007		590	WGS		Typhimurium var. 5-			MLST.Salmonella_enterica.19					30333126	PRJNA292661	SAMN03894205											65		4979286	52.1	5114				Ground Turkey			United States	GA
590.14312	Salmonella enterica SRR2567008		590	WGS		Albany			MLST.Salmonella_enterica.292					30333126	PRJNA292661	SAMN03894206											26		4772224	52.14	4767				Ground Turkey			United States	GA
590.14323	Salmonella enterica SRR2567009		590	WGS		Typhimurium var. 5-			MLST.Salmonella_enterica.19					30333126	PRJNA292661	SAMN03894207											44		4933236	52.12	5047				Pork Chop			United States	GA
590.14335	Salmonella enterica SRR2567010		590	WGS		Litchfield								30333126	PRJNA292661	SAMN03894208											37		4632413	52.24	4598				Chicken Breast			United States	LA
590.14350	Salmonella enterica SRR2567011		590	WGS		Saintpaul								30333126	PRJNA292661	SAMN03894209											40		4948718	51.87	5019				Ground Turkey			United States	LA
590.14360	Salmonella enterica SRR2567012		590	WGS		Saintpaul			MLST.Salmonella_enterica.27					30333126	PRJNA292661	SAMN03894210											35		4773323	52.07	4801				Ground Turkey			United States	LA
590.14381	Salmonella enterica SRR2567013		590	WGS		Saintpaul								30333126	PRJNA292661	SAMN03894211											42		4943080	51.87	5002				Ground Turkey			United States	LA
590.14392	Salmonella enterica SRR2567014		590	WGS		Muenchen			MLST.Salmonella_enterica.83					30333126	PRJNA292661	SAMN03894212											22		4691779	52.15	4648				Chicken Breast			United States	LA
590.14406	Salmonella enterica SRR2567015		590	WGS		Typhimurium var. 5-			MLST.Salmonella_enterica.19					30333126	PRJNA292661	SAMN03894213											42		4940435	52.14	4989				Chicken Breast			United States	MN
590.14419	Salmonella enterica SRR2567016		590	WGS		Worthington			MLST.Salmonella_enterica.592					30333126	PRJNA292661	SAMN03894214											39		4849653	52.23	4857				Chicken Breast			United States	MN
590.14441	Salmonella enterica SRR2567017		590	WGS		Litchfield			MLST.Salmonella_enterica.214					30333126	PRJNA292661	SAMN03894215											35		4624592	52.25	4584				Ground Turkey			United States	MN
590.14459	Salmonella enterica SRR2567018		590	WGS		Litchfield			MLST.Salmonella_enterica.214					30333126	PRJNA292661	SAMN03894216											43		4624501	52.25	4576				Ground Turkey			United States	MN
590.14466	Salmonella enterica SRR2567019		590	WGS		Enteritidis			MLST.Salmonella_enterica.11					30333126	PRJNA292661	SAMN03894217											32		4695002	52.14	4731				Chicken Breast			United States	MN
590.14477	Salmonella enterica SRR2567020		590	WGS		Enteritidis			MLST.Salmonella_enterica.11					30333126	PRJNA292661	SAMN03894218											33		4694315	52.14	4731				Ground Turkey			United States	MN
590.14495	Salmonella enterica SRR2567021		590	WGS		Typhimurium var. 5-			MLST.Salmonella_enterica.19					30333126	PRJNA292661	SAMN03894219											106		4942392	52.16	5031				Chicken Breast			United States	NY
590.14509	Salmonella enterica SRR2567022		590	WGS		Typhimurium var. 5-			MLST.Salmonella_enterica.19					30333126	PRJNA292661	SAMN03894220											64		5013831	52.1	5106				Chicken Breast			United States	NY
590.14519	Salmonella enterica SRR2567023		590	WGS		Hadar			MLST.Salmonella_enterica.33					30333126	PRJNA292661	SAMN03894221											35		4745770	52.2	4747				Ground Turkey			United States	NY
590.14534	Salmonella enterica SRR2567024		590	WGS		Typhimurium var. 5-			MLST.Salmonella_enterica.19					30333126	PRJNA292661	SAMN03894222											59		4990583	52.11	5049				Chicken Breast			United States	NY
590.14552	Salmonella enterica SRR2567025		590	WGS		Typhimurium var. 5-			MLST.Salmonella_enterica.19					30333126	PRJNA292661	SAMN03894223											77		5092818	52.09	5209				Chicken Breast			United States	NY
590.14564	Salmonella enterica SRR2567026		590	WGS		Typhimurium var. 5-			MLST.Salmonella_enterica.19					30333126	PRJNA292661	SAMN03894224											56		5011910	52.1	5094				Chicken Breast			United States	NY
590.14579	Salmonella enterica SRR2567027		590	WGS		Saintpaul			MLST.Salmonella_enterica.27					30333126	PRJNA292661	SAMN03894225											46		4855158	52.13	4888				Ground Turkey			United States	NY
590.14589	Salmonella enterica SRR2567028		590	WGS		Saintpaul			MLST.Salmonella_enterica.27					30333126	PRJNA292661	SAMN03894226											52		4901692	52.13	4973				Ground Turkey			United States	NY
590.14599	Salmonella enterica SRR2567029		590	WGS		Typhimurium var. 5-			MLST.Salmonella_enterica.19					30333126	PRJNA292661	SAMN03894227											51		4935679	52.12	5045				Pork Chop			United States	OR
590.14614	Salmonella enterica SRR2567030		590	WGS		Kentucky			MLST.Salmonella_enterica.152					30333126	PRJNA292661	SAMN03894228											86		5024173	51.75	5129				Chicken Breast			United States	PA
590.14619	Salmonella enterica SRR2567031		590	WGS		Newport			MLST.Salmonella_enterica.45					30333126	PRJNA292661	SAMN03894229											19		4589228	52.15	4567				Chicken Breast			United States	PA
590.14627	Salmonella enterica SRR2567032		590	WGS		Typhimurium var. 5-			MLST.Salmonella_enterica.19					30333126	PRJNA292661	SAMN03894230											57		4952643	52.14	5021				Chicken Breast			United States	PA
590.14642	Salmonella enterica SRR2567033		590	WGS		Typhimurium var. 5-			MLST.Salmonella_enterica.19					30333126	PRJNA292661	SAMN03894231											69		5145930	52.07	5296				Chicken Breast			United States	PA
590.14672	Salmonella enterica SRR2567035		590	WGS		Hadar			MLST.Salmonella_enterica.33					30333126	PRJNA292661	SAMN03894233											29		4710257	52.19	4701				Ground Turkey			United States	PA
590.14686	Salmonella enterica SRR2567036		590	WGS		Muenchen			MLST.Salmonella_enterica.83					30333126	PRJNA292661	SAMN03894234											39		4824697	52.14	4858				Ground Turkey			United States	PA
590.14699	Salmonella enterica SRR2567037		590	WGS		Derby			MLST.Salmonella_enterica.40					30333126	PRJNA292661	SAMN03894235											39		4811683	52.07	4845				Pork Chop			United States	PA
590.14714	Salmonella enterica SRR2567038		590	WGS		Kentucky			MLST.Salmonella_enterica.152					30333126	PRJNA292661	SAMN03894236											54		4917600	51.96	4986				Chicken Breast			United States	PA
590.14721	Salmonella enterica SRR2567039		590	WGS		Reading			MLST.Salmonella_enterica.412					30333126	PRJNA292661	SAMN03894237											26		4648270	52.16	4653				Ground Turkey			United States	PA
590.14728	Salmonella enterica SRR2567040		590	WGS		Hadar			MLST.Salmonella_enterica.33					30333126	PRJNA292661	SAMN03894238											32		4770368	52.19	4801				Ground Turkey			United States	PA
590.14743	Salmonella enterica SRR2567041		590	WGS		Typhimurium var. 5-			MLST.Salmonella_enterica.19					30333126	PRJNA292661	SAMN03894239											50		4885269	52.14	4971				Chicken Breast			United States	TN
590.14752	Salmonella enterica SRR2567042		590	WGS		Typhimurium var. 5-			MLST.Salmonella_enterica.19					30333126	PRJNA292661	SAMN03894240											45		4897168	52.14	4963				Chicken Breast			United States	TN
590.14763	Salmonella enterica SRR2567043		590	WGS		Schwarzengrund			MLST.Salmonella_enterica.96					30333126	PRJNA292661	SAMN03894241											52		4946742	52.06	5072				Chicken Breast			United States	GA
590.14773	Salmonella enterica SRR2567044		590	WGS		Schwarzengrund			MLST.Salmonella_enterica.96					30333126	PRJNA292661	SAMN03894242											49		4948202	52.06	5084				Chicken Breast			United States	GA
590.14780	Salmonella enterica SRR2567045		590	WGS		Saintpaul			MLST.Salmonella_enterica.27					30333126	PRJNA292661	SAMN03894243											41		4863247	52.11	4907				Ground Turkey			United States	GA
590.14794	Salmonella enterica SRR2567046		590	WGS		Infantis			MLST.Salmonella_enterica.32					30333126	PRJNA292661	SAMN03894244											33		4681294	52.27	4673				Chicken Legs			United States	MO
590.14801	Salmonella enterica SRR2567047		590	WGS		Typhimurium var. 5-			MLST.Salmonella_enterica.19					30333126		SAMN03894245											46		4887524	52.1	4966				Chicken Breast			United States	NM
590.14809	Salmonella enterica SRR2567048		590	WGS		Brandenburg			MLST.Salmonella_enterica.65					30333126	PRJNA292661	SAMN03894246											27		4611178	52.24	4583				Chicken Breast			United States	NM
590.14819	Salmonella enterica SRR2567049		590	WGS		Heidelberg			MLST.Salmonella_enterica.15					30333126	PRJNA292661	SAMN03894247											31		4712844	52.12	4707				Chicken Breast			United States	NM
590.14828	Salmonella enterica SRR2567050		590	WGS		Kentucky			MLST.Salmonella_enterica.152					30333126	PRJNA292661	SAMN03894248											64		4966320	51.94	5067				Chicken Breast			United States	NM
590.14836	Salmonella enterica SRR2567051		590	WGS		Saintpaul			MLST.Salmonella_enterica.27					30333126	PRJNA292661	SAMN03894249											47		4921278	51.91	4989				Ground Turkey			United States	NM
590.14848	Salmonella enterica SRR2567052		590	WGS		Kentucky			MLST.Salmonella_enterica.152					30333126	PRJNA292661	SAMN03894250											59		4989274	51.94	5088				Chicken Breast			United States	NM
590.14858	Salmonella enterica SRR2567053		590	WGS		Kentucky			MLST.Salmonella_enterica.152					30333126	PRJNA292661	SAMN03894251											65		4771299	52.06	4838				Chicken Breast			United States	NM
590.14865	Salmonella enterica SRR2567054		590	WGS		Kentucky			MLST.Salmonella_enterica.152					30333126	PRJNA292661	SAMN03894252											84		4985885	51.81	5091				Ground Turkey			United States	NM
590.14871	Salmonella enterica SRR2567055		590	WGS		Kentucky			MLST.Salmonella_enterica.152					30333126	PRJNA292661	SAMN03894253											86		4983497	51.81	5082				Ground Turkey			United States	NM
590.14882	Salmonella enterica SRR2567056		590	WGS		Saintpaul			MLST.Salmonella_enterica.50					30333126	PRJNA292661	SAMN03894254											25		4815792	52.22	4785				Ground Turkey			United States	NM
590.14889	Salmonella enterica SRR2567057		590	WGS		Saintpaul			MLST.Salmonella_enterica.50					30333126	PRJNA292661	SAMN03894255											28		4817198	52.22	4791				Ground Turkey			United States	NM
590.14911	Salmonella enterica SRR2567059		590	WGS		Enteritidis			MLST.Salmonella_enterica.11					30333126	PRJNA292661	SAMN03894257											23		4741804	52.14	4797				Ground Turkey			United States	NY
590.17813	Salmonella enterica SRR2567060		590	WGS		Typhimurium var. 5-			MLST.Salmonella_enterica.19					30333126	PRJNA292661	SAMN03894258											45		4918378	52.13	4999				Chicken Breast			United States	TN
590.14937	Salmonella enterica SRR2567061		590	WGS		Kentucky			MLST.Salmonella_enterica.152					30333126	PRJNA292661	SAMN03894259											69		4995822	51.93	5106				Chicken Breast			United States	WA
590.14954	Salmonella enterica SRR2567062		590	WGS		Kentucky			MLST.Salmonella_enterica.152					30333126	PRJNA292661	SAMN03894260											65		4990124	51.93	5096				Chicken Breast			United States	WA
590.14963	Salmonella enterica SRR2567063		590	WGS		Infantis			MLST.Salmonella_enterica.32					30333126	PRJNA292661	SAMN03894261											34		4662896	52.24	4652				Chicken Breast			United States	CA
590.14975	Salmonella enterica SRR2567064		590	WGS		Heidelberg			MLST.Salmonella_enterica.15					30333126	PRJNA292661	SAMN03894262											30		5043500	51.85	5139				Chicken Breast			United States	CA
590.14983	Salmonella enterica SRR2567065		590	WGS		Typhimurium var. 5-			MLST.Salmonella_enterica.19					30333126	PRJNA292661	SAMN03894263											42		4974992	52.09	5055				Chicken Breast			United States	CT
590.14998	Salmonella enterica SRR2567066		590	WGS		Typhimurium var. 5-			MLST.Salmonella_enterica.19					30333126	PRJNA292661	SAMN03894264											48		4979420	52.09	5048				Chicken Breast			United States	CT
590.15008	Salmonella enterica SRR2567067		590	WGS		Saintpaul			MLST.Salmonella_enterica.27					30333126	PRJNA292661	SAMN03894265											43		4863267	52.12	4921				Ground Turkey			United States	CT
590.15020	Salmonella enterica SRR2567068		590	WGS		Typhimurium var. 5-			MLST.Salmonella_enterica.19					30333126	PRJNA292661	SAMN03894266											49		5021679	52.11	5122				Chicken Breast			United States	MD
590.15029	Salmonella enterica SRR2567069		590	WGS		Typhimurium var. 5-			MLST.Salmonella_enterica.19					30333126	PRJNA292661	SAMN03894267											40		4978588	52.08	5064				Chicken Breast			United States	MD
590.15042	Salmonella enterica SRR2567070		590	WGS		Enteritidis			MLST.Salmonella_enterica.11					30333126	PRJNA292661	SAMN03894268											22		4696608	52.14	4730				Chicken Breast			United States	MD
590.15061	Salmonella enterica SRR2567071		590	WGS		Schwarzengrund			MLST.Salmonella_enterica.96					30333126	PRJNA292661	SAMN03894269											46		4749624	52.05	4832				Ground Turkey			United States	MD
590.15088	Salmonella enterica SRR2567073		590	WGS		Reading			MLST.Salmonella_enterica.412					30333126	PRJNA292661	SAMN03894271											29		4647550	52.16	4649				Ground Turkey			United States	MD
590.15101	Salmonella enterica SRR2567074		590	WGS		Derby			MLST.Salmonella_enterica.40					30333126	PRJNA292661	SAMN03894272											58		4947975	51.97	5030				Pork Chop			United States	MD
590.15107	Salmonella enterica SRR2567075		590	WGS		Derby			MLST.Salmonella_enterica.40					30333126	PRJNA292661	SAMN03894273											82		4905926	51.99	4968				Pork Chop			United States	MD
590.15116	Salmonella enterica SRR2567076		590	WGS		Kentucky			MLST.Salmonella_enterica.152					30333126	PRJNA292661	SAMN03894274											105		5028002	51.75	5153				Chicken Breast			United States	MD
590.15128	Salmonella enterica SRR2567077		590	WGS		Kentucky			MLST.Salmonella_enterica.152					30333126	PRJNA292661	SAMN03894275											81		4965761	51.83	5076				Chicken Breast			United States	MD
590.15145	Salmonella enterica SRR2567078		590	WGS		Typhimurium var. 5-			MLST.Salmonella_enterica.19					30333126	PRJNA292661	SAMN03894276											60		5105013	52.02	5253				Chicken Breast			United States	MN
590.15161	Salmonella enterica SRR2567079		590	WGS		Typhimurium var. 5-			MLST.Salmonella_enterica.19					30333126	PRJNA292661	SAMN03894277											58		5080089	52.06	5209				Chicken Breast			United States	MN
590.15180	Salmonella enterica SRR2567080		590	WGS		I 4,12:i:-			MLST.Salmonella_enterica.34					30333126	PRJNA292661	SAMN03894278											66		4980847	52.08	5088				Pork Chop			United States	MN
590.15191	Salmonella enterica SRR2567081		590	WGS		Albany			MLST.Salmonella_enterica.292					30333126	PRJNA292661	SAMN03894279											39		4856096	52.06	4893				Ground Turkey			United States	MO
590.15198	Salmonella enterica SRR2567082		590	WGS		Infantis			MLST.Salmonella_enterica.32					30333126	PRJNA292661	SAMN03894280											34		4643945	52.32	4598				Chicken Breast			United States	MO
590.15208	Salmonella enterica SRR2567083		590	WGS		Infantis			MLST.Salmonella_enterica.32					30333126	PRJNA292661	SAMN03894281											36		4661447	52.24	4654				Ground Beef			United States	CA
590.15218	Salmonella enterica SRR2567084		590	WGS		Infantis			MLST.Salmonella_enterica.32					30333126	PRJNA292661	SAMN03894282											45		4780105	52.26	4811				Ground Turkey			United States	CA
590.15225	Salmonella enterica SRR2567085		590	WGS		Muenchen			MLST.Salmonella_enterica.83					30333126	PRJNA292661	SAMN03894283											44		4812475	52.14	4843				Ground Turkey			United States	CT
590.15244	Salmonella enterica SRR2567086		590	WGS		Saintpaul			MLST.Salmonella_enterica.27					30333126	PRJNA292661	SAMN03894284											43		4918039	51.94	4978				Ground Turkey			United States	GA
590.15257	Salmonella enterica SRR2567087		590	WGS		Saintpaul			MLST.Salmonella_enterica.27					30333126	PRJNA292661	SAMN03894285											65		4917062	51.95	4967				Ground Turkey			United States	GA
590.15264	Salmonella enterica SRR2567088		590	WGS		Heidelberg			MLST.Salmonella_enterica.15					30333126	PRJNA292661	SAMN03894286											74		5274993	51.77	5421				Ground Turkey			United States	LA
590.15288	Salmonella enterica SRR2567089		590	WGS		Montevideo			MLST.Salmonella_enterica.138					30333126	PRJNA292661	SAMN03894287											29		4546217	52.32	4492				Ground Beef			United States	LA
590.15309	Salmonella enterica SRR2567090		590	WGS		Braenderup			MLST.Salmonella_enterica.22					30333126	PRJNA292661	SAMN03894288											44		4700160	52.29	4694				Chicken Thighs			United States	LA
590.15322	Salmonella enterica SRR2567091		590	WGS		Enteritidis								30333126	PRJNA292661	SAMN03894289											31		4727493	52.12	4771				Chicken Thighs			United States	LA
590.15333	Salmonella enterica SRR2567092		590	WGS		Muenchen			MLST.Salmonella_enterica.83					30333126	PRJNA292661	SAMN03894290											61		4806048	52.12	4823				Ground Turkey			United States	LA
590.15346	Salmonella enterica SRR2567093		590	WGS		Heidelberg			MLST.Salmonella_enterica.15					30333126	PRJNA292661	SAMN03894291											40		4753524	52.08	4779				Chicken Thighs			United States	LA
590.15366	Salmonella enterica SRR2567094		590	WGS		Kentucky			MLST.Salmonella_enterica.152					30333126	PRJNA292661	SAMN03894292											107		5033719	51.74	5154				Chicken Breast			United States	LA
590.15385	Salmonella enterica SRR2567095		590	WGS		Montevideo			MLST.Salmonella_enterica.138					30333126	PRJNA292661	SAMN03894293											41		4683659	52.24	4720				Ground Beef			United States	LA
590.15402	Salmonella enterica SRR2567096		590	WGS		Kentucky			MLST.Salmonella_enterica.152					30333126	PRJNA292661	SAMN03894294											63		4871217	52	4940				Chicken Breast			United States	NY
590.15417	Salmonella enterica SRR2567097		590	WGS		Typhimurium var. 5-			MLST.Salmonella_enterica.19					30333126	PRJNA292661	SAMN03894295											56		4956331	52.12	5020				Chicken Breast			United States	NY
590.15436	Salmonella enterica SRR2567098		590	WGS		Kentucky			MLST.Salmonella_enterica.152					30333126	PRJNA292661	SAMN03894296											116		5098267	51.74	5229				Chicken Breast			United States	TN
590.15457	Salmonella enterica SRR2567099		590	WGS		Kentucky			MLST.Salmonella_enterica.152					30333126	PRJNA292661	SAMN03894297											73		4990988	51.93	5092				Chicken Breast			United States	TN
590.15476	Salmonella enterica SRR2567100		590	WGS		Hadar			MLST.Salmonella_enterica.33					30333126	PRJNA292661	SAMN03894298											44		4688676	52.25	4654				Ground Turkey			United States	TN
590.15497	Salmonella enterica SRR2567101		590	WGS		Kentucky			MLST.Salmonella_enterica.152					30333126	PRJNA292661	SAMN03894299											63		4904858	51.97	4974				Chicken Breast			United States	CT
590.15516	Salmonella enterica SRR2567102		590	WGS		I 4,5,12:i:-			MLST.Salmonella_enterica.2379					30333126	PRJNA292661	SAMN03894300											49		4941614	52.15	5015				Ground Turkey			United States	CT
590.15542	Salmonella enterica SRR2567103		590	WGS		Kentucky			MLST.Salmonella_enterica.152					30333126	PRJNA292661	SAMN03894301											77		4918755	51.95	4978				Chicken Wings			United States	GA
590.15557	Salmonella enterica SRR2567104		590	WGS		Saintpaul			MLST.Salmonella_enterica.49					30333126	PRJNA292661	SAMN03894302											39		4816603	52.25	4896				Pork Chop			United States	GA
590.15576	Salmonella enterica SRR2567105		590	WGS		Saintpaul			MLST.Salmonella_enterica.27					30333126	PRJNA292661	SAMN03894303											39		4940655	51.87	5005				Ground Turkey			United States	MN
590.15582	Salmonella enterica SRR2567106		590	WGS		Enteritidis			MLST.Salmonella_enterica.11					30333126	PRJNA292661	SAMN03894304											23		4695300	52.14	4733				Chicken Breast			United States	MN
590.15595	Salmonella enterica SRR2567107		590	WGS		Typhimurium var. 5-			MLST.Salmonella_enterica.19					30333126	PRJNA292661	SAMN03894305											56		5052437	52.1	5158				Chicken Legs			United States	MN
590.15610	Salmonella enterica SRR2567108		590	WGS		Enteritidis			MLST.Salmonella_enterica.11					30333126	PRJNA292661	SAMN03894306											24		4697355	52.14	4735				Chicken Legs			United States	MN
590.15632	Salmonella enterica SRR2567109		590	WGS		Braenderup			MLST.Salmonella_enterica.22					30333126	PRJNA292661	SAMN03894307											24		4707885	52.23	4708				Chicken Breast			United States	NM
590.15647	Salmonella enterica SRR2567110		590	WGS		Heidelberg			MLST.Salmonella_enterica.15					30333126	PRJNA292661	SAMN03894308											28		4742965	52.08	4777				Chicken Breast			United States	NM
590.15660	Salmonella enterica SRR2567111		590	WGS		Kentucky			MLST.Salmonella_enterica.152					30333126	PRJNA292661	SAMN03894309											61		4988208	51.94	5081				Chicken Breast			United States	NM
590.15676	Salmonella enterica SRR2567112		590	WGS		Typhimurium var. 5-			MLST.Salmonella_enterica.19					30333126	PRJNA292661	SAMN03894310											45		4894269	52.1	4983				Chicken Breast			United States	NM
590.15696	Salmonella enterica SRR2567113		590	WGS		Enteritidis			MLST.Salmonella_enterica.11					30333126	PRJNA292661	SAMN03894311											23		4695621	52.14	4734				Chicken Breast			United States	NM
590.15704	Salmonella enterica SRR2567114		590	WGS		Montevideo			MLST.Salmonella_enterica.138					30333126	PRJNA292661	SAMN03894312											26		4599379	52.24	4560				Ground Beef			United States	NM
590.15727	Salmonella enterica SRR2567115		590	WGS		Typhimurium var. 5-								30333126	PRJNA292661	SAMN03894313											51		5052239	52.08	5173				Chicken Breast			United States	NM
590.15739	Salmonella enterica SRR2567116		590	WGS		Schwarzengrund			MLST.Salmonella_enterica.96					30333126	PRJNA292661	SAMN03894314											54		4903987	52.09	5012				Chicken Breast			United States	NM
590.15757	Salmonella enterica SRR2567117		590	WGS		Kentucky			MLST.Salmonella_enterica.152					30333126	PRJNA292661	SAMN03894315											49		4811485	52.03	4874				Chicken Breast			United States	NM
590.15774	Salmonella enterica SRR2567118		590	WGS		Hadar			MLST.Salmonella_enterica.33					30333126	PRJNA292661	SAMN03894316											33		4761713	52.03	4790				Ground Turkey			United States	NM
590.15788	Salmonella enterica SRR2567119		590	WGS		Kentucky			MLST.Salmonella_enterica.152					30333126	PRJNA292661	SAMN03894317											53		4914099	51.96	4979				Chicken Wings			United States	NY
590.15807	Salmonella enterica SRR2567120		590	WGS		Typhimurium			MLST.Salmonella_enterica.19					30333126	PRJNA292661	SAMN03894318											46		5015947	52.09	5087				Chicken Breast			United States	NY
590.15825	Salmonella enterica SRR2567121		590	WGS		Newport			MLST.Salmonella_enterica.5					30333126	PRJNA292661	SAMN03894319											35		4871818	52.05	4950				Chicken Breast			United States	NY
590.15856	Salmonella enterica SRR2567123		590	WGS		Muenchen			MLST.Salmonella_enterica.83					30333126	PRJNA292661	SAMN03894321											34		4798258	52.12	4824				Ground Turkey			United States	OR
590.15875	Salmonella enterica SRR2567124		590	WGS		I 4,5,12:i:-			MLST.Salmonella_enterica.2379					30333126	PRJNA292661	SAMN03894322											59		4859355	52.16	4924				Ground Turkey			United States	OR
590.15892	Salmonella enterica SRR2567125		590	WGS		Dublin			MLST.Salmonella_enterica.10					30333126	PRJNA292661	SAMN03894323											41		4968032	52.09	5128				Ground Beef			United States	OR
590.17818	Salmonella enterica SRR2567127		590	WGS		I 4,5,12:i:-			MLST.Salmonella_enterica.2379					30333126	PRJNA292661	SAMN03894325											49		4942311	52.15	5014				Ground Turkey			United States	OR
590.15944	Salmonella enterica SRR2567128		590	WGS		Dublin			MLST.Salmonella_enterica.10					30333126	PRJNA292661	SAMN03894326											35		4977409	52.11	5144				Ground Beef			United States	OR
590.15959	Salmonella enterica SRR2567129		590	WGS		Enteritidis			MLST.Salmonella_enterica.11					30333126	PRJNA292661	SAMN03894327											42		4697128	52.14	4730				Chicken Breast			United States	OR
590.15973	Salmonella enterica SRR2567130		590	WGS		Enteritidis			MLST.Salmonella_enterica.11					30333126	PRJNA292661	SAMN03894328											24		4731803	52.06	4782				Chicken Breast			United States	WA
590.15982	Salmonella enterica SRR2567131		590	WGS		Heidelberg			MLST.Salmonella_enterica.15					30333126	PRJNA292661	SAMN03894329											28		4792993	52.04	4818				Chicken Wings			United States	WA
590.15998	Salmonella enterica SRR2567132		590	WGS		Heidelberg			MLST.Salmonella_enterica.15					30333126	PRJNA292661	SAMN03894330											86		5433588	51.75	5682				Ground Turkey			United States	WA
590.16006	Salmonella enterica SRR2567133		590	WGS		I 4,5,12:i:-			MLST.Salmonella_enterica.2379					30333126	PRJNA292661	SAMN03894331											56		4941238	52.16	5016				Ground Turkey			United States	OR
590.16021	Salmonella enterica SRR2567135		590	WGS		Muenchen			MLST.Salmonella_enterica.83					30333126	PRJNA292661	SAMN03894333											28		4767201	52.15	4756				Ground Turkey			United States	CA
590.16036	Salmonella enterica SRR2567136		590	WGS		Heidelberg			MLST.Salmonella_enterica.15					30333126	PRJNA292661	SAMN03894334											38		5019685	51.83	5115				Chicken Breast			United States	CA
590.16045	Salmonella enterica SRR2567137		590	WGS		Heidelberg			MLST.Salmonella_enterica.15					30333126	PRJNA292661	SAMN03894335											40		5054834	51.87	5135				Chicken Wings			United States	CA
590.16057	Salmonella enterica SRR2567138		590	WGS		Saintpaul			MLST.Salmonella_enterica.49					30333126	PRJNA292661	SAMN03894336											46		4748531	52.22	4779				Pork chop			United States	CA
590.16074	Salmonella enterica SRR2567139		590	WGS		Heidelberg								30333126	PRJNA292661	SAMN03894337											28		4750140	52.15	4774				Chicken Breast			United States	CO
590.16080	Salmonella enterica SRR2567140		590	WGS		Reading			MLST.Salmonella_enterica.412					30333126	PRJNA292661	SAMN03894338											23		4659417	52.18	4673				Ground Turkey			United States	CO
590.16101	Salmonella enterica SRR2567141		590	WGS		Heidelberg			MLST.Salmonella_enterica.15					30333126	PRJNA292661	SAMN03894339											26		4712963	52.12	4705				Chicken Breast			United States	CO
590.16113	Salmonella enterica SRR2567142		590	WGS		Kentucky			MLST.Salmonella_enterica.2132					30333126	PRJNA292661	SAMN03894340											44		4911941	51.97	4958				Chicken Breast			United States	CO
590.16137	Salmonella enterica SRR2567143		590	WGS		Muenster			MLST.Salmonella_enterica.321					30333126	PRJNA292661	SAMN03894341											27		4704108	52.17	4740				Ground Beef			United States	CO
[truncated: 5,250 more rows]
[truncated: 16 more columns]
