# Supplementary material for: Using bacterial pan-genome-based feature selection approach to improve the prediction of minimum inhibitory concentration (MIC)
Source: Front Genet. 2023 May 30;14:1054032. doi: 10.3389/fgene.2023.1054032 (PMC10267731; doi:10.3389/fgene.2023.1054032)
Supplement: Supplementary file 4 [file Table10.xlsx]

## Sheet: Sheet1
	CARD				Resfams
ORF_ID	ARO	Drug Class	Resistance Mechanism	AMR Gene Family	Description	Query	ARO
1079901.3.peg.454	3004580	macrolide antibiotic; aminoglycoside antibiotic; cephalosporin; tetracycline antibiotic; peptide antibiotic; rifamycin antibiotic	antibiotic efflux	major facilitator superfamily (MFS) antibiotic efflux pump
1079901.3.peg.600	3002569	aminoglycoside antibiotic	antibiotic inactivation	AAC(6')	Aminoglycoside N(6')-acetyltransferase (EC 2.3.1.82) => AAC(6')-Ic,f,g,h,j,k,l,r-z	AAC6-I	3001207
1079901.3.peg.1726	3000828	aminoglycoside antibiotic; aminocoumarin antibiotic	antibiotic efflux	resistance-nodulation-cell division (RND) antibiotic efflux pump	Response regulator BaeR	baeR	3000828
1079901.3.peg.1726	3000828	aminoglycoside antibiotic; aminocoumarin antibiotic	antibiotic efflux	resistance-nodulation-cell division (RND) antibiotic efflux pump	Response regulator BaeR	GMR
1079901.3.peg.1726	3000828	aminoglycoside antibiotic; aminocoumarin antibiotic	antibiotic efflux	resistance-nodulation-cell division (RND) antibiotic efflux pump	Response regulator BaeR	PvrR	3003688
1079901.3.peg.1726	3000828	aminoglycoside antibiotic; aminocoumarin antibiotic	antibiotic efflux	resistance-nodulation-cell division (RND) antibiotic efflux pump	Response regulator BaeR	vanR	3000574
1079901.3.peg.1729	3000794	aminocoumarin antibiotic	antibiotic efflux	resistance-nodulation-cell division (RND) antibiotic efflux pump	Multidrug efflux system MdtABC-TolC, inner-membrane proton/drug antiporter MdtC (RND type)	ABCAntibioticEffluxPump	0010001
1079901.3.peg.1729	3000794	aminocoumarin antibiotic	antibiotic efflux	resistance-nodulation-cell division (RND) antibiotic efflux pump	Multidrug efflux system MdtABC-TolC, inner-membrane proton/drug antiporter MdtC (RND type)	adeB	3000775
1079901.3.peg.1729	3000794	aminocoumarin antibiotic	antibiotic efflux	resistance-nodulation-cell division (RND) antibiotic efflux pump	Multidrug efflux system MdtABC-TolC, inner-membrane proton/drug antiporter MdtC (RND type)	macA	3000533
1079901.3.peg.1729	3000794	aminocoumarin antibiotic	antibiotic efflux	resistance-nodulation-cell division (RND) antibiotic efflux pump	Multidrug efflux system MdtABC-TolC, inner-membrane proton/drug antiporter MdtC (RND type)	MexW-MexI	3000808
1079901.3.peg.1729	3000794	aminocoumarin antibiotic	antibiotic efflux	resistance-nodulation-cell division (RND) antibiotic efflux pump	Multidrug efflux system MdtABC-TolC, inner-membrane proton/drug antiporter MdtC (RND type)	MexX	3001214
1079901.3.peg.1729	3000794	aminocoumarin antibiotic	antibiotic efflux	resistance-nodulation-cell division (RND) antibiotic efflux pump	Multidrug efflux system MdtABC-TolC, inner-membrane proton/drug antiporter MdtC (RND type)	MFSAntibioticEffluxPump
1079901.3.peg.1729	3000794	aminocoumarin antibiotic	antibiotic efflux	resistance-nodulation-cell division (RND) antibiotic efflux pump	Multidrug efflux system MdtABC-TolC, inner-membrane proton/drug antiporter MdtC (RND type)	RNDefflux	0010004
1079901.3.peg.1730	3000793	aminocoumarin antibiotic	antibiotic efflux	resistance-nodulation-cell division (RND) antibiotic efflux pump	Multidrug efflux system MdtABC-TolC, inner-membrane proton/drug antiporter MdtB (RND type)	ABCAntibioticEffluxPump	0010001
1079901.3.peg.1730	3000793	aminocoumarin antibiotic	antibiotic efflux	resistance-nodulation-cell division (RND) antibiotic efflux pump	Multidrug efflux system MdtABC-TolC, inner-membrane proton/drug antiporter MdtB (RND type)	adeB	3000775
1079901.3.peg.1730	3000793	aminocoumarin antibiotic	antibiotic efflux	resistance-nodulation-cell division (RND) antibiotic efflux pump	Multidrug efflux system MdtABC-TolC, inner-membrane proton/drug antiporter MdtB (RND type)	macA	3000533
1079901.3.peg.1730	3000793	aminocoumarin antibiotic	antibiotic efflux	resistance-nodulation-cell division (RND) antibiotic efflux pump	Multidrug efflux system MdtABC-TolC, inner-membrane proton/drug antiporter MdtB (RND type)	MexW-MexI	3000808
1079901.3.peg.1730	3000793	aminocoumarin antibiotic	antibiotic efflux	resistance-nodulation-cell division (RND) antibiotic efflux pump	Multidrug efflux system MdtABC-TolC, inner-membrane proton/drug antiporter MdtB (RND type)	MexX	3001214
1079901.3.peg.1730	3000793	aminocoumarin antibiotic	antibiotic efflux	resistance-nodulation-cell division (RND) antibiotic efflux pump	Multidrug efflux system MdtABC-TolC, inner-membrane proton/drug antiporter MdtB (RND type)	MFSAntibioticEffluxPump
1079901.3.peg.1730	3000793	aminocoumarin antibiotic	antibiotic efflux	resistance-nodulation-cell division (RND) antibiotic efflux pump	Multidrug efflux system MdtABC-TolC, inner-membrane proton/drug antiporter MdtB (RND type)	RNDefflux	0010004
1079901.3.peg.1784	3003577	peptide antibiotic	antibiotic target alteration	pmr phosphoethanolamine transferase
1079901.3.peg.2600	3000518	macrolide antibiotic; fluoroquinolone antibiotic; penam	antibiotic efflux	resistance-nodulation-cell division (RND) antibiotic efflux pump	Cyclic AMP receptor protein	adeS	3000549
1079901.3.peg.2600	3000518	macrolide antibiotic; fluoroquinolone antibiotic; penam	antibiotic efflux	resistance-nodulation-cell division (RND) antibiotic efflux pump	Cyclic AMP receptor protein	robA	3000825
1079901.3.peg.2804	3005069	fluoroquinolone antibiotic; diaminopyrimidine antibiotic; phenicol antibiotic	antibiotic efflux	resistance-nodulation-cell division (RND) antibiotic efflux pump
1079901.3.peg.2813	3000516	fluoroquinolone antibiotic	antibiotic efflux	major facilitator superfamily (MFS) antibiotic efflux pump	Multidrug resistance regulator EmrR (MprA)	adeS	3000549
1079901.3.peg.2861	3004611	cephalosporin; penam	antibiotic inactivation	ampC-type beta-lactamase	UPF0214 protein YfeW	ClassC-AmpC	3000076;:3000019
1079901.3.peg.2861	3004611	cephalosporin; penam	antibiotic inactivation	ampC-type beta-lactamase	UPF0214 protein YfeW	CMY-LAT-MOX-ACT-MIR-FOX	3000072;:3000058;:3000067;:3000084;:3000069;:3000083
1079901.3.peg.2861	3004611	cephalosporin; penam	antibiotic inactivation	ampC-type beta-lactamase	UPF0214 protein YfeW	CMY-MOX-FOX
1079901.3.peg.2861	3004611	cephalosporin; penam	antibiotic inactivation	ampC-type beta-lactamase	UPF0214 protein YfeW	CMY	3000069
1079901.3.peg.2861	3004611	cephalosporin; penam	antibiotic inactivation	ampC-type beta-lactamase	UPF0214 protein YfeW	MOX	3000083
1079901.3.peg.2861	3004611	cephalosporin; penam	antibiotic inactivation	ampC-type beta-lactamase	UPF0214 protein YfeW	ACT-MIR	3000072;:3000058
1079901.3.peg.2861	3004611	cephalosporin; penam	antibiotic inactivation	ampC-type beta-lactamase	UPF0214 protein YfeW	ACT	3000072
1079901.3.peg.2861	3004611	cephalosporin; penam	antibiotic inactivation	ampC-type beta-lactamase	UPF0214 protein YfeW	MIR	3000058
1079901.3.peg.2861	3004611	cephalosporin; penam	antibiotic inactivation	ampC-type beta-lactamase	UPF0214 protein YfeW	PDC	3000098
1079901.3.peg.2861	3004611	cephalosporin; penam	antibiotic inactivation	ampC-type beta-lactamase	UPF0214 protein YfeW	DHA	3000068
1079901.3.peg.2861	3004611	cephalosporin; penam	antibiotic inactivation	ampC-type beta-lactamase	UPF0214 protein YfeW	MCA
1079901.3.peg.2861	3004611	cephalosporin; penam	antibiotic inactivation	ampC-type beta-lactamase	UPF0214 protein YfeW	PAC
1079901.3.peg.3289	3000873	monobactam; cephalosporin; penam; penem	antibiotic inactivation	TEM beta-lactamase	Class A beta-lactamase (EC 3.5.2.6) => TEM family	bla	3000262
1079901.3.peg.3289	3000873	monobactam; cephalosporin; penam; penem	antibiotic inactivation	TEM beta-lactamase	Class A beta-lactamase (EC 3.5.2.6) => TEM family	CARB	3000091;:3000092
1079901.3.peg.3289	3000873	monobactam; cephalosporin; penam; penem	antibiotic inactivation	TEM beta-lactamase	Class A beta-lactamase (EC 3.5.2.6) => TEM family	CblA
1079901.3.peg.3289	3000873	monobactam; cephalosporin; penam; penem	antibiotic inactivation	TEM beta-lactamase	Class A beta-lactamase (EC 3.5.2.6) => TEM family	CfxA	3001211
1079901.3.peg.3289	3000873	monobactam; cephalosporin; penam; penem	antibiotic inactivation	TEM beta-lactamase	Class A beta-lactamase (EC 3.5.2.6) => TEM family	ClassA	3000078
1079901.3.peg.3289	3000873	monobactam; cephalosporin; penam; penem	antibiotic inactivation	TEM beta-lactamase	Class A beta-lactamase (EC 3.5.2.6) => TEM family	CTX-M	3000016
1079901.3.peg.3289	3000873	monobactam; cephalosporin; penam; penem	antibiotic inactivation	TEM beta-lactamase	Class A beta-lactamase (EC 3.5.2.6) => TEM family	GES	3000066
1079901.3.peg.3289	3000873	monobactam; cephalosporin; penam; penem	antibiotic inactivation	TEM beta-lactamase	Class A beta-lactamase (EC 3.5.2.6) => TEM family	IMI	3000018
1079901.3.peg.3289	3000873	monobactam; cephalosporin; penam; penem	antibiotic inactivation	TEM beta-lactamase	Class A beta-lactamase (EC 3.5.2.6) => TEM family	KPC	3000059
1079901.3.peg.3289	3000873	monobactam; cephalosporin; penam; penem	antibiotic inactivation	TEM beta-lactamase	Class A beta-lactamase (EC 3.5.2.6) => TEM family	OXY	3002388
1079901.3.peg.3289	3000873	monobactam; cephalosporin; penam; penem	antibiotic inactivation	TEM beta-lactamase	Class A beta-lactamase (EC 3.5.2.6) => TEM family	PER
1079901.3.peg.3289	3000873	monobactam; cephalosporin; penam; penem	antibiotic inactivation	TEM beta-lactamase	Class A beta-lactamase (EC 3.5.2.6) => TEM family	SED
1079901.3.peg.3289	3000873	monobactam; cephalosporin; penam; penem	antibiotic inactivation	TEM beta-lactamase	Class A beta-lactamase (EC 3.5.2.6) => TEM family	SHV-LEN-OKP	3000096
1079901.3.peg.3289	3000873	monobactam; cephalosporin; penam; penem	antibiotic inactivation	TEM beta-lactamase	Class A beta-lactamase (EC 3.5.2.6) => TEM family	SHV-LEN	3000096
1079901.3.peg.3289	3000873	monobactam; cephalosporin; penam; penem	antibiotic inactivation	TEM beta-lactamase	Class A beta-lactamase (EC 3.5.2.6) => TEM family	SHV
1079901.3.peg.3289	3000873	monobactam; cephalosporin; penam; penem	antibiotic inactivation	TEM beta-lactamase	Class A beta-lactamase (EC 3.5.2.6) => TEM family	LEN
1079901.3.peg.3289	3000873	monobactam; cephalosporin; penam; penem	antibiotic inactivation	TEM beta-lactamase	Class A beta-lactamase (EC 3.5.2.6) => TEM family	OKP
1079901.3.peg.3289	3000873	monobactam; cephalosporin; penam; penem	antibiotic inactivation	TEM beta-lactamase	Class A beta-lactamase (EC 3.5.2.6) => TEM family	OKP-A
1079901.3.peg.3289	3000873	monobactam; cephalosporin; penam; penem	antibiotic inactivation	TEM beta-lactamase	Class A beta-lactamase (EC 3.5.2.6) => TEM family	OKP-B
1079901.3.peg.3289	3000873	monobactam; cephalosporin; penam; penem	antibiotic inactivation	TEM beta-lactamase	Class A beta-lactamase (EC 3.5.2.6) => TEM family	SME	3000055
1079901.3.peg.3289	3000873	monobactam; cephalosporin; penam; penem	antibiotic inactivation	TEM beta-lactamase	Class A beta-lactamase (EC 3.5.2.6) => TEM family	TEM	3000014
1079901.3.peg.3289	3000873	monobactam; cephalosporin; penam; penem	antibiotic inactivation	TEM beta-lactamase	Class A beta-lactamase (EC 3.5.2.6) => TEM family	VEB
1079901.3.peg.3555	3000504	monobactam; carbapenem; cephalosporin; cephamycin; penam; phenicol antibiotic; penem	antibiotic efflux	resistance-nodulation-cell division (RND) antibiotic efflux pump	Transcriptional regulator, MerR family	soxR	3000836
1079901.3.peg.3558	3000789	monobactam; carbapenem; cephalosporin; cephamycin; penam; phenicol antibiotic; penem	antibiotic efflux	resistance-nodulation-cell division (RND) antibiotic efflux pump	Multidrug efflux system, membrane fusion component => MexP of MexPQ-OpmE system	ABCAntibioticEffluxPump	0010001
1079901.3.peg.3558	3000789	monobactam; carbapenem; cephalosporin; cephamycin; penam; phenicol antibiotic; penem	antibiotic efflux	resistance-nodulation-cell division (RND) antibiotic efflux pump	Multidrug efflux system, membrane fusion component => MexP of MexPQ-OpmE system	adeA-adeI	3000774;:3000780
1079901.3.peg.3558	3000789	monobactam; carbapenem; cephalosporin; cephamycin; penam; phenicol antibiotic; penem	antibiotic efflux	resistance-nodulation-cell division (RND) antibiotic efflux pump	Multidrug efflux system, membrane fusion component => MexP of MexPQ-OpmE system	macA	3000533
1079901.3.peg.3558	3000789	monobactam; carbapenem; cephalosporin; cephamycin; penam; phenicol antibiotic; penem	antibiotic efflux	resistance-nodulation-cell division (RND) antibiotic efflux pump	Multidrug efflux system, membrane fusion component => MexP of MexPQ-OpmE system	MexA	3000377
1079901.3.peg.3558	3000789	monobactam; carbapenem; cephalosporin; cephamycin; penam; phenicol antibiotic; penem	antibiotic efflux	resistance-nodulation-cell division (RND) antibiotic efflux pump	Multidrug efflux system, membrane fusion component => MexP of MexPQ-OpmE system	MexC	3000800
1079901.3.peg.3558	3000789	monobactam; carbapenem; cephalosporin; cephamycin; penam; phenicol antibiotic; penem	antibiotic efflux	resistance-nodulation-cell division (RND) antibiotic efflux pump	Multidrug efflux system, membrane fusion component => MexP of MexPQ-OpmE system	MexE	3000803
1079901.3.peg.3558	3000789	monobactam; carbapenem; cephalosporin; cephamycin; penam; phenicol antibiotic; penem	antibiotic efflux	resistance-nodulation-cell division (RND) antibiotic efflux pump	Multidrug efflux system, membrane fusion component => MexP of MexPQ-OpmE system	MexW-MexI	3000808
1079901.3.peg.3558	3000789	monobactam; carbapenem; cephalosporin; cephamycin; penam; phenicol antibiotic; penem	antibiotic efflux	resistance-nodulation-cell division (RND) antibiotic efflux pump	Multidrug efflux system, membrane fusion component => MexP of MexPQ-OpmE system	MexX	3001214
1079901.3.peg.3558	3000789	monobactam; carbapenem; cephalosporin; cephamycin; penam; phenicol antibiotic; penem	antibiotic efflux	resistance-nodulation-cell division (RND) antibiotic efflux pump	Multidrug efflux system, membrane fusion component => MexP of MexPQ-OpmE system	MFSAntibioticEffluxPump
1079901.3.peg.3558	3000789	monobactam; carbapenem; cephalosporin; cephamycin; penam; phenicol antibiotic; penem	antibiotic efflux	resistance-nodulation-cell division (RND) antibiotic efflux pump	Multidrug efflux system, membrane fusion component => MexP of MexPQ-OpmE system	RNDefflux	0010004
1079901.3.peg.3848	3004043	fluoroquinolone antibiotic; cephalosporin; glycylcycline; penam; tetracycline antibiotic; rifamycin antibiotic; phenicol antibiotic; triclosan	antibiotic efflux	resistance-nodulation-cell division (RND) antibiotic efflux pump	Multidrug efflux system AcrAB-TolC, membrane fusion component AcrA	ABCAntibioticEffluxPump	0010001
1079901.3.peg.3848	3004043	fluoroquinolone antibiotic; cephalosporin; glycylcycline; penam; tetracycline antibiotic; rifamycin antibiotic; phenicol antibiotic; triclosan	antibiotic efflux	resistance-nodulation-cell division (RND) antibiotic efflux pump	Multidrug efflux system AcrAB-TolC, membrane fusion component AcrA	adeA-adeI	3000774;:3000780
1079901.3.peg.3848	3004043	fluoroquinolone antibiotic; cephalosporin; glycylcycline; penam; tetracycline antibiotic; rifamycin antibiotic; phenicol antibiotic; triclosan	antibiotic efflux	resistance-nodulation-cell division (RND) antibiotic efflux pump	Multidrug efflux system AcrAB-TolC, membrane fusion component AcrA	macA	3000533
1079901.3.peg.3848	3004043	fluoroquinolone antibiotic; cephalosporin; glycylcycline; penam; tetracycline antibiotic; rifamycin antibiotic; phenicol antibiotic; triclosan	antibiotic efflux	resistance-nodulation-cell division (RND) antibiotic efflux pump	Multidrug efflux system AcrAB-TolC, membrane fusion component AcrA	MexA	3000377
1079901.3.peg.3848	3004043	fluoroquinolone antibiotic; cephalosporin; glycylcycline; penam; tetracycline antibiotic; rifamycin antibiotic; phenicol antibiotic; triclosan	antibiotic efflux	resistance-nodulation-cell division (RND) antibiotic efflux pump	Multidrug efflux system AcrAB-TolC, membrane fusion component AcrA	MexC	3000800
1079901.3.peg.3848	3004043	fluoroquinolone antibiotic; cephalosporin; glycylcycline; penam; tetracycline antibiotic; rifamycin antibiotic; phenicol antibiotic; triclosan	antibiotic efflux	resistance-nodulation-cell division (RND) antibiotic efflux pump	Multidrug efflux system AcrAB-TolC, membrane fusion component AcrA	MexE	3000803
1079901.3.peg.3848	3004043	fluoroquinolone antibiotic; cephalosporin; glycylcycline; penam; tetracycline antibiotic; rifamycin antibiotic; phenicol antibiotic; triclosan	antibiotic efflux	resistance-nodulation-cell division (RND) antibiotic efflux pump	Multidrug efflux system AcrAB-TolC, membrane fusion component AcrA	MexX	3001214
1079901.3.peg.3848	3004043	fluoroquinolone antibiotic; cephalosporin; glycylcycline; penam; tetracycline antibiotic; rifamycin antibiotic; phenicol antibiotic; triclosan	antibiotic efflux	resistance-nodulation-cell division (RND) antibiotic efflux pump	Multidrug efflux system AcrAB-TolC, membrane fusion component AcrA	MFSAntibioticEffluxPump
1079901.3.peg.3848	3004043	fluoroquinolone antibiotic; cephalosporin; glycylcycline; penam; tetracycline antibiotic; rifamycin antibiotic; phenicol antibiotic; triclosan	antibiotic efflux	resistance-nodulation-cell division (RND) antibiotic efflux pump	Multidrug efflux system AcrAB-TolC, membrane fusion component AcrA	RNDefflux	0010004
1079901.3.peg.4550	3001061	carbapenem; cephalosporin; penam	antibiotic inactivation	SHV beta-lactamase	Class A beta-lactamase (EC 3.5.2.6) => SHV family	bla	3000262
1079901.3.peg.4550	3001061	carbapenem; cephalosporin; penam	antibiotic inactivation	SHV beta-lactamase	Class A beta-lactamase (EC 3.5.2.6) => SHV family	CARB	3000091;:3000092
1079901.3.peg.4550	3001061	carbapenem; cephalosporin; penam	antibiotic inactivation	SHV beta-lactamase	Class A beta-lactamase (EC 3.5.2.6) => SHV family	CblA
1079901.3.peg.4550	3001061	carbapenem; cephalosporin; penam	antibiotic inactivation	SHV beta-lactamase	Class A beta-lactamase (EC 3.5.2.6) => SHV family	CfxA	3001211
1079901.3.peg.4550	3001061	carbapenem; cephalosporin; penam	antibiotic inactivation	SHV beta-lactamase	Class A beta-lactamase (EC 3.5.2.6) => SHV family	ClassA	3000078
1079901.3.peg.4550	3001061	carbapenem; cephalosporin; penam	antibiotic inactivation	SHV beta-lactamase	Class A beta-lactamase (EC 3.5.2.6) => SHV family	CTX-M	3000016
1079901.3.peg.4550	3001061	carbapenem; cephalosporin; penam	antibiotic inactivation	SHV beta-lactamase	Class A beta-lactamase (EC 3.5.2.6) => SHV family	GES	3000066
1079901.3.peg.4550	3001061	carbapenem; cephalosporin; penam	antibiotic inactivation	SHV beta-lactamase	Class A beta-lactamase (EC 3.5.2.6) => SHV family	IMI	3000018
1079901.3.peg.4550	3001061	carbapenem; cephalosporin; penam	antibiotic inactivation	SHV beta-lactamase	Class A beta-lactamase (EC 3.5.2.6) => SHV family	KPC	3000059
1079901.3.peg.4550	3001061	carbapenem; cephalosporin; penam	antibiotic inactivation	SHV beta-lactamase	Class A beta-lactamase (EC 3.5.2.6) => SHV family	OXY	3002388
1079901.3.peg.4550	3001061	carbapenem; cephalosporin; penam	antibiotic inactivation	SHV beta-lactamase	Class A beta-lactamase (EC 3.5.2.6) => SHV family	PER
1079901.3.peg.4550	3001061	carbapenem; cephalosporin; penam	antibiotic inactivation	SHV beta-lactamase	Class A beta-lactamase (EC 3.5.2.6) => SHV family	SED
1079901.3.peg.4550	3001061	carbapenem; cephalosporin; penam	antibiotic inactivation	SHV beta-lactamase	Class A beta-lactamase (EC 3.5.2.6) => SHV family	SHV-LEN-OKP	3000096
1079901.3.peg.4550	3001061	carbapenem; cephalosporin; penam	antibiotic inactivation	SHV beta-lactamase	Class A beta-lactamase (EC 3.5.2.6) => SHV family	SHV-LEN	3000096
1079901.3.peg.4550	3001061	carbapenem; cephalosporin; penam	antibiotic inactivation	SHV beta-lactamase	Class A beta-lactamase (EC 3.5.2.6) => SHV family	SHV
1079901.3.peg.4550	3001061	carbapenem; cephalosporin; penam	antibiotic inactivation	SHV beta-lactamase	Class A beta-lactamase (EC 3.5.2.6) => SHV family	LEN
1079901.3.peg.4550	3001061	carbapenem; cephalosporin; penam	antibiotic inactivation	SHV beta-lactamase	Class A beta-lactamase (EC 3.5.2.6) => SHV family	OKP
1079901.3.peg.4550	3001061	carbapenem; cephalosporin; penam	antibiotic inactivation	SHV beta-lactamase	Class A beta-lactamase (EC 3.5.2.6) => SHV family	OKP-A
1079901.3.peg.4550	3001061	carbapenem; cephalosporin; penam	antibiotic inactivation	SHV beta-lactamase	Class A beta-lactamase (EC 3.5.2.6) => SHV family	OKP-B
1079901.3.peg.4550	3001061	carbapenem; cephalosporin; penam	antibiotic inactivation	SHV beta-lactamase	Class A beta-lactamase (EC 3.5.2.6) => SHV family	SME	3000055
1079901.3.peg.4550	3001061	carbapenem; cephalosporin; penam	antibiotic inactivation	SHV beta-lactamase	Class A beta-lactamase (EC 3.5.2.6) => SHV family	TEM	3000014
1079901.3.peg.4550	3001061	carbapenem; cephalosporin; penam	antibiotic inactivation	SHV beta-lactamase	Class A beta-lactamase (EC 3.5.2.6) => SHV family	VEB
108619.100.peg.2467	3002013	carbapenem; cephalosporin; cephamycin; penam	antibiotic inactivation	CMY beta-lactamase	Class C beta-lactamase (EC 3.5.2.6) => CMY/CMY-2/CFE/LAT family	ClassC-AmpC	3000076;:3000019
108619.100.peg.2467	3002013	carbapenem; cephalosporin; cephamycin; penam	antibiotic inactivation	CMY beta-lactamase	Class C beta-lactamase (EC 3.5.2.6) => CMY/CMY-2/CFE/LAT family	CMY-LAT-MOX-ACT-MIR-FOX	3000072;:3000058;:3000067;:3000084;:3000069;:3000083
108619.100.peg.2467	3002013	carbapenem; cephalosporin; cephamycin; penam	antibiotic inactivation	CMY beta-lactamase	Class C beta-lactamase (EC 3.5.2.6) => CMY/CMY-2/CFE/LAT family	CMY-MOX-FOX
108619.100.peg.2467	3002013	carbapenem; cephalosporin; cephamycin; penam	antibiotic inactivation	CMY beta-lactamase	Class C beta-lactamase (EC 3.5.2.6) => CMY/CMY-2/CFE/LAT family	CMY	3000069
108619.100.peg.2467	3002013	carbapenem; cephalosporin; cephamycin; penam	antibiotic inactivation	CMY beta-lactamase	Class C beta-lactamase (EC 3.5.2.6) => CMY/CMY-2/CFE/LAT family	MOX	3000083
108619.100.peg.2467	3002013	carbapenem; cephalosporin; cephamycin; penam	antibiotic inactivation	CMY beta-lactamase	Class C beta-lactamase (EC 3.5.2.6) => CMY/CMY-2/CFE/LAT family	FOX	3000067
108619.100.peg.2467	3002013	carbapenem; cephalosporin; cephamycin; penam	antibiotic inactivation	CMY beta-lactamase	Class C beta-lactamase (EC 3.5.2.6) => CMY/CMY-2/CFE/LAT family	ACT-MIR	3000072;:3000058
108619.100.peg.2467	3002013	carbapenem; cephalosporin; cephamycin; penam	antibiotic inactivation	CMY beta-lactamase	Class C beta-lactamase (EC 3.5.2.6) => CMY/CMY-2/CFE/LAT family	ACT	3000072
108619.100.peg.2467	3002013	carbapenem; cephalosporin; cephamycin; penam	antibiotic inactivation	CMY beta-lactamase	Class C beta-lactamase (EC 3.5.2.6) => CMY/CMY-2/CFE/LAT family	MIR	3000058
108619.100.peg.2467	3002013	carbapenem; cephalosporin; cephamycin; penam	antibiotic inactivation	CMY beta-lactamase	Class C beta-lactamase (EC 3.5.2.6) => CMY/CMY-2/CFE/LAT family	OCH	3000094
108619.100.peg.2467	3002013	carbapenem; cephalosporin; cephamycin; penam	antibiotic inactivation	CMY beta-lactamase	Class C beta-lactamase (EC 3.5.2.6) => CMY/CMY-2/CFE/LAT family	PDC	3000098
108619.100.peg.2467	3002013	carbapenem; cephalosporin; cephamycin; penam	antibiotic inactivation	CMY beta-lactamase	Class C beta-lactamase (EC 3.5.2.6) => CMY/CMY-2/CFE/LAT family	DHA	3000068
108619.100.peg.2467	3002013	carbapenem; cephalosporin; cephamycin; penam	antibiotic inactivation	CMY beta-lactamase	Class C beta-lactamase (EC 3.5.2.6) => CMY/CMY-2/CFE/LAT family	MCA
108619.100.peg.2467	3002013	carbapenem; cephalosporin; cephamycin; penam	antibiotic inactivation	CMY beta-lactamase	Class C beta-lactamase (EC 3.5.2.6) => CMY/CMY-2/CFE/LAT family	PAC
108619.100.peg.4187	3003942	cephalosporin; penam; peptide antibiotic	antibiotic efflux	ATP-binding cassette (ABC) antibiotic efflux pump
108619.100.peg.3580	3000263	fluoroquinolone antibiotic; monobactam; carbapenem; cephalosporin; glycylcycline; cephamycin; penam; tetracycline antibiotic; rifamycin antibiotic; phenicol antibiotic; triclosan; penem	antibiotic efflux; reduced permeability to antibiotic	resistance-nodulation-cell division (RND) antibiotic efflux pump; General Bacterial Porin with reduced permeability to beta-lactams	Multiple antibiotic resistance protein MarA	marA	3000263
108619.100.peg.3580	3000263	fluoroquinolone antibiotic; monobactam; carbapenem; cephalosporin; glycylcycline; cephamycin; penam; tetracycline antibiotic; rifamycin antibiotic; phenicol antibiotic; triclosan; penem	antibiotic efflux; reduced permeability to antibiotic	resistance-nodulation-cell division (RND) antibiotic efflux pump; General Bacterial Porin with reduced permeability to beta-lactams	Multiple antibiotic resistance protein MarA	ramA	3000823
108619.100.peg.3580	3000263	fluoroquinolone antibiotic; monobactam; carbapenem; cephalosporin; glycylcycline; cephamycin; penam; tetracycline antibiotic; rifamycin antibiotic; phenicol antibiotic; triclosan; penem	antibiotic efflux; reduced permeability to antibiotic	resistance-nodulation-cell division (RND) antibiotic efflux pump; General Bacterial Porin with reduced permeability to beta-lactams	Multiple antibiotic resistance protein MarA	robA	3000825
108619.101.peg.3792	3002705	phenicol antibiotic	antibiotic efflux	major facilitator superfamily (MFS) antibiotic efflux pump	Chloramphenicol/florfenicol resistance, MFS efflux pump => FloR family	emrB	3000074
108619.101.peg.3792	3002705	phenicol antibiotic	antibiotic efflux	major facilitator superfamily (MFS) antibiotic efflux pump	Chloramphenicol/florfenicol resistance, MFS efflux pump => FloR family	ImrB
108619.101.peg.3792	3002705	phenicol antibiotic	antibiotic efflux	major facilitator superfamily (MFS) antibiotic efflux pump	Chloramphenicol/florfenicol resistance, MFS efflux pump => FloR family	MFSAntibioticEffluxPump
108619.101.peg.3792	3002705	phenicol antibiotic	antibiotic efflux	major facilitator superfamily (MFS) antibiotic efflux pump	Chloramphenicol/florfenicol resistance, MFS efflux pump => FloR family	TetA	3000165
108619.101.peg.3792	3002705	phenicol antibiotic	antibiotic efflux	major facilitator superfamily (MFS) antibiotic efflux pump	Chloramphenicol/florfenicol resistance, MFS efflux pump => FloR family	TetA-B	3000165
108619.101.peg.3792	3002705	phenicol antibiotic	antibiotic efflux	major facilitator superfamily (MFS) antibiotic efflux pump	Chloramphenicol/florfenicol resistance, MFS efflux pump => FloR family	Tetracycline_Resistance_MFS_Efflux_Pump	3000239
108619.101.peg.3792	3002705	phenicol antibiotic	antibiotic efflux	major facilitator superfamily (MFS) antibiotic efflux pump	Chloramphenicol/florfenicol resistance, MFS efflux pump => FloR family	TetY	3000182
108619.141.peg.4289	3001214	fluoroquinolone antibiotic; lincosamide antibiotic; nucleoside antibiotic; acridine dye; phenicol antibiotic; disinfecting agents and intercalating dyes	antibiotic efflux	major facilitator superfamily (MFS) antibiotic efflux pump	Multidrug efflux pump MdtM (of MFS type)	emrB	3000074
108619.141.peg.4289	3001214	fluoroquinolone antibiotic; lincosamide antibiotic; nucleoside antibiotic; acridine dye; phenicol antibiotic; disinfecting agents and intercalating dyes	antibiotic efflux	major facilitator superfamily (MFS) antibiotic efflux pump	Multidrug efflux pump MdtM (of MFS type)	MFSAntibioticEffluxPump
108619.141.peg.4289	3001214	fluoroquinolone antibiotic; lincosamide antibiotic; nucleoside antibiotic; acridine dye; phenicol antibiotic; disinfecting agents and intercalating dyes	antibiotic efflux	major facilitator superfamily (MFS) antibiotic efflux pump	Multidrug efflux pump MdtM (of MFS type)	Tetracycline_Resistance_MFS_Efflux_Pump	3000239
108619.141.peg.4289	3001214	fluoroquinolone antibiotic; lincosamide antibiotic; nucleoside antibiotic; acridine dye; phenicol antibiotic; disinfecting agents and intercalating dyes	antibiotic efflux	major facilitator superfamily (MFS) antibiotic efflux pump	Multidrug efflux pump MdtM (of MFS type)	TetY	3000182
108619.141.peg.4690	3001327	fluoroquinolone antibiotic	antibiotic efflux	multidrug and toxic compound extrusion (MATE) transporter
108619.160.peg.1941	3000166	tetracycline antibiotic	antibiotic efflux	major facilitator superfamily (MFS) antibiotic efflux pump	Tetracycline resistance, MFS efflux pump => Tet(B)	emrB	3000074
108619.160.peg.1941	3000166	tetracycline antibiotic	antibiotic efflux	major facilitator superfamily (MFS) antibiotic efflux pump	Tetracycline resistance, MFS efflux pump => Tet(B)	MFSAntibioticEffluxPump
108619.160.peg.1941	3000166	tetracycline antibiotic	antibiotic efflux	major facilitator superfamily (MFS) antibiotic efflux pump	Tetracycline resistance, MFS efflux pump => Tet(B)	norA	3000391
108619.160.peg.1941	3000166	tetracycline antibiotic	antibiotic efflux	major facilitator superfamily (MFS) antibiotic efflux pump	Tetracycline resistance, MFS efflux pump => Tet(B)	TetA	3000165
108619.160.peg.1941	3000166	tetracycline antibiotic	antibiotic efflux	major facilitator superfamily (MFS) antibiotic efflux pump	Tetracycline resistance, MFS efflux pump => Tet(B)	TetA-B	3000165
108619.160.peg.1941	3000166	tetracycline antibiotic	antibiotic efflux	major facilitator superfamily (MFS) antibiotic efflux pump	Tetracycline resistance, MFS efflux pump => Tet(B)	TetA-G	3000165
108619.160.peg.1941	3000166	tetracycline antibiotic	antibiotic efflux	major facilitator superfamily (MFS) antibiotic efflux pump	Tetracycline resistance, MFS efflux pump => Tet(B)	TetD	3000168
108619.160.peg.1941	3000166	tetracycline antibiotic	antibiotic efflux	major facilitator superfamily (MFS) antibiotic efflux pump	Tetracycline resistance, MFS efflux pump => Tet(B)	TetE	3000173
108619.160.peg.1941	3000166	tetracycline antibiotic	antibiotic efflux	major facilitator superfamily (MFS) antibiotic efflux pump	Tetracycline resistance, MFS efflux pump => Tet(B)	TetH-TetJ	3000175;:3000177
108619.160.peg.1941	3000166	tetracycline antibiotic	antibiotic efflux	major facilitator superfamily (MFS) antibiotic efflux pump	Tetracycline resistance, MFS efflux pump => Tet(B)	TetH	3000175
108619.160.peg.1941	3000166	tetracycline antibiotic	antibiotic efflux	major facilitator superfamily (MFS) antibiotic efflux pump	Tetracycline resistance, MFS efflux pump => Tet(B)	TetJ	3000177
108619.160.peg.1941	3000166	tetracycline antibiotic	antibiotic efflux	major facilitator superfamily (MFS) antibiotic efflux pump	Tetracycline resistance, MFS efflux pump => Tet(B)	Tetracycline_Resistance_MFS_Efflux_Pump	3000239
108619.160.peg.1941	3000166	tetracycline antibiotic	antibiotic efflux	major facilitator superfamily (MFS) antibiotic efflux pump	Tetracycline resistance, MFS efflux pump => Tet(B)	TetY	3000182
108619.160.peg.2023	3004623	aminoglycoside antibiotic	antibiotic inactivation	AAC(3)	Aminoglycoside N(3)-acetyltransferase (EC 2.3.1.81) => AAC(3)-II,III,IV,VI,VIII,IX,X	AAC3	3000322
108619.160.peg.2023	3004623	aminoglycoside antibiotic	antibiotic inactivation	AAC(3)	Aminoglycoside N(3)-acetyltransferase (EC 2.3.1.81) => AAC(3)-II,III,IV,VI,VIII,IX,X	AAC3-I	3001205
108619.160.peg.2023	3004623	aminoglycoside antibiotic	antibiotic inactivation	AAC(3)	Aminoglycoside N(3)-acetyltransferase (EC 2.3.1.81) => AAC(3)-II,III,IV,VI,VIII,IX,X	Aminoglycoside
108619.160.peg.2026	3002858	diaminopyrimidine antibiotic	antibiotic target replacement	trimethoprim resistant dihydrofolate reductase dfr
108619.160.peg.2029	3005010	acridine dye; disinfecting agents and intercalating dyes	antibiotic efflux	major facilitator superfamily (MFS) antibiotic efflux pump
108619.160.peg.2064	3002683	phenicol antibiotic	antibiotic inactivation	chloramphenicol acetyltransferase (CAT)
108619.19.peg.4171	3002641	aminoglycoside antibiotic	antibiotic inactivation	APH(3')	Aminoglycoside 3'-phosphotransferase (EC 2.7.1.95) => APH(3')-I	Aminoglycoside
108619.19.peg.4171	3002641	aminoglycoside antibiotic	antibiotic inactivation	APH(3')	Aminoglycoside 3'-phosphotransferase (EC 2.7.1.95) => APH(3')-I	APH3	3000126
108619.19.peg.4171	3002641	aminoglycoside antibiotic	antibiotic inactivation	APH(3')	Aminoglycoside 3'-phosphotransferase (EC 2.7.1.95) => APH(3')-I	APH3_double_prime
108619.19.peg.4171	3002641	aminoglycoside antibiotic	antibiotic inactivation	APH(3')	Aminoglycoside 3'-phosphotransferase (EC 2.7.1.95) => APH(3')-I	APH3_prime
108619.19.peg.1352	3002540	aminoglycoside antibiotic	antibiotic inactivation	AAC(3)	Aminoglycoside N(3)-acetyltransferase (EC 2.3.1.81) => AAC(3)-II,III,IV,VI,VIII,IX,X	AAC3	3000322
108619.19.peg.1352	3002540	aminoglycoside antibiotic	antibiotic inactivation	AAC(3)	Aminoglycoside N(3)-acetyltransferase (EC 2.3.1.81) => AAC(3)-II,III,IV,VI,VIII,IX,X	AAC3-I	3001205
108619.19.peg.1352	3002540	aminoglycoside antibiotic	antibiotic inactivation	AAC(3)	Aminoglycoside N(3)-acetyltransferase (EC 2.3.1.81) => AAC(3)-II,III,IV,VI,VIII,IX,X	Aminoglycoside
108619.19.peg.3385	3003772	peptide antibiotic	antibiotic target alteration	defensin resistant mprF
108619.19.peg.3515	3000504	monobactam; carbapenem; cephalosporin; cephamycin; penam; phenicol antibiotic; penem	antibiotic efflux	resistance-nodulation-cell division (RND) antibiotic efflux pump	Transcriptional regulator, MerR family	soxR	3000836
108619.19.peg.5276	3000167	tetracycline antibiotic	antibiotic efflux	major facilitator superfamily (MFS) antibiotic efflux pump	Tetracycline resistance, MFS efflux pump => Tet(C)	emrB	3000074
108619.19.peg.5276	3000167	tetracycline antibiotic	antibiotic efflux	major facilitator superfamily (MFS) antibiotic efflux pump	Tetracycline resistance, MFS efflux pump => Tet(C)	MFSAntibioticEffluxPump
108619.19.peg.5276	3000167	tetracycline antibiotic	antibiotic efflux	major facilitator superfamily (MFS) antibiotic efflux pump	Tetracycline resistance, MFS efflux pump => Tet(C)	norA	3000391
108619.19.peg.5276	3000167	tetracycline antibiotic	antibiotic efflux	major facilitator superfamily (MFS) antibiotic efflux pump	Tetracycline resistance, MFS efflux pump => Tet(C)	TetA	3000165
108619.19.peg.5276	3000167	tetracycline antibiotic	antibiotic efflux	major facilitator superfamily (MFS) antibiotic efflux pump	Tetracycline resistance, MFS efflux pump => Tet(C)	TetA-B	3000165
108619.19.peg.5276	3000167	tetracycline antibiotic	antibiotic efflux	major facilitator superfamily (MFS) antibiotic efflux pump	Tetracycline resistance, MFS efflux pump => Tet(C)	TetA-G	3000165
108619.19.peg.5276	3000167	tetracycline antibiotic	antibiotic efflux	major facilitator superfamily (MFS) antibiotic efflux pump	Tetracycline resistance, MFS efflux pump => Tet(C)	TetD	3000168
108619.19.peg.5276	3000167	tetracycline antibiotic	antibiotic efflux	major facilitator superfamily (MFS) antibiotic efflux pump	Tetracycline resistance, MFS efflux pump => Tet(C)	TetE	3000173
108619.19.peg.5276	3000167	tetracycline antibiotic	antibiotic efflux	major facilitator superfamily (MFS) antibiotic efflux pump	Tetracycline resistance, MFS efflux pump => Tet(C)	TetH-TetJ	3000175;:3000177
108619.19.peg.5276	3000167	tetracycline antibiotic	antibiotic efflux	major facilitator superfamily (MFS) antibiotic efflux pump	Tetracycline resistance, MFS efflux pump => Tet(C)	TetH	3000175
108619.19.peg.5276	3000167	tetracycline antibiotic	antibiotic efflux	major facilitator superfamily (MFS) antibiotic efflux pump	Tetracycline resistance, MFS efflux pump => Tet(C)	TetJ	3000177
108619.19.peg.5276	3000167	tetracycline antibiotic	antibiotic efflux	major facilitator superfamily (MFS) antibiotic efflux pump	Tetracycline resistance, MFS efflux pump => Tet(C)	Tetracycline_Resistance_MFS_Efflux_Pump	3000239
108619.19.peg.5276	3000167	tetracycline antibiotic	antibiotic efflux	major facilitator superfamily (MFS) antibiotic efflux pump	Tetracycline resistance, MFS efflux pump => Tet(C)	TetY	3000182
115981.15.peg.379	3004113	fosfomycin	antibiotic inactivation	fosfomycin thiol transferase
115981.19.peg.276	3000412	sulfonamide antibiotic	antibiotic target replacement	sulfonamide resistant sul
1160769.3.peg.4043	3004612	cephalosporin; penam	antibiotic inactivation	ampC-type beta-lactamase	D-alanyl-D-alanine-carboxypeptidase/endopeptidase AmpH	ClassC-AmpC	3000076;:3000019
1160769.3.peg.4043	3004612	cephalosporin; penam	antibiotic inactivation	ampC-type beta-lactamase	D-alanyl-D-alanine-carboxypeptidase/endopeptidase AmpH	CMY-LAT-MOX-ACT-MIR-FOX	3000072;:3000058;:3000067;:3000084;:3000069;:3000083
1160769.3.peg.4043	3004612	cephalosporin; penam	antibiotic inactivation	ampC-type beta-lactamase	D-alanyl-D-alanine-carboxypeptidase/endopeptidase AmpH	CMY-MOX-FOX
1160769.3.peg.4043	3004612	cephalosporin; penam	antibiotic inactivation	ampC-type beta-lactamase	D-alanyl-D-alanine-carboxypeptidase/endopeptidase AmpH	CMY	3000069
1160769.3.peg.4043	3004612	cephalosporin; penam	antibiotic inactivation	ampC-type beta-lactamase	D-alanyl-D-alanine-carboxypeptidase/endopeptidase AmpH	MOX	3000083
1160769.3.peg.4043	3004612	cephalosporin; penam	antibiotic inactivation	ampC-type beta-lactamase	D-alanyl-D-alanine-carboxypeptidase/endopeptidase AmpH	FOX	3000067
1160769.3.peg.4043	3004612	cephalosporin; penam	antibiotic inactivation	ampC-type beta-lactamase	D-alanyl-D-alanine-carboxypeptidase/endopeptidase AmpH	ACT-MIR	3000072;:3000058
1160769.3.peg.4043	3004612	cephalosporin; penam	antibiotic inactivation	ampC-type beta-lactamase	D-alanyl-D-alanine-carboxypeptidase/endopeptidase AmpH	ACT	3000072
1160769.3.peg.4043	3004612	cephalosporin; penam	antibiotic inactivation	ampC-type beta-lactamase	D-alanyl-D-alanine-carboxypeptidase/endopeptidase AmpH	MIR	3000058
1160769.3.peg.4043	3004612	cephalosporin; penam	antibiotic inactivation	ampC-type beta-lactamase	D-alanyl-D-alanine-carboxypeptidase/endopeptidase AmpH	OCH	3000094
1160769.3.peg.4043	3004612	cephalosporin; penam	antibiotic inactivation	ampC-type beta-lactamase	D-alanyl-D-alanine-carboxypeptidase/endopeptidase AmpH	PDC	3000098
1160769.3.peg.4043	3004612	cephalosporin; penam	antibiotic inactivation	ampC-type beta-lactamase	D-alanyl-D-alanine-carboxypeptidase/endopeptidase AmpH	DHA	3000068
1160769.3.peg.4043	3004612	cephalosporin; penam	antibiotic inactivation	ampC-type beta-lactamase	D-alanyl-D-alanine-carboxypeptidase/endopeptidase AmpH	MCA
1160769.3.peg.4043	3004612	cephalosporin; penam	antibiotic inactivation	ampC-type beta-lactamase	D-alanyl-D-alanine-carboxypeptidase/endopeptidase AmpH	PAC
1160769.6.peg.4050	3004645	diaminopyrimidine antibiotic	antibiotic target replacement	trimethoprim resistant dihydrofolate reductase dfr
149385.10.peg.3193	3002639	aminoglycoside antibiotic	antibiotic inactivation	APH(3'')	Aminoglycoside 3''-phosphotransferase (EC 2.7.1.87) => APH(3'')-I	Aminoglycoside
149385.10.peg.3193	3002639	aminoglycoside antibiotic	antibiotic inactivation	APH(3'')	Aminoglycoside 3''-phosphotransferase (EC 2.7.1.87) => APH(3'')-I	APH3	3000126
149385.10.peg.3193	3002639	aminoglycoside antibiotic	antibiotic inactivation	APH(3'')	Aminoglycoside 3''-phosphotransferase (EC 2.7.1.87) => APH(3'')-I	APH3_double_prime
149385.10.peg.3193	3002639	aminoglycoside antibiotic	antibiotic inactivation	APH(3'')	Aminoglycoside 3''-phosphotransferase (EC 2.7.1.87) => APH(3'')-I	APH3_prime
149385.28.peg.3813	3004818	penam	antibiotic inactivation	HERA beta-lactamase	Class A beta-lactamase (EC 3.5.2.6) => HER family	bla	3000262
149385.28.peg.3813	3004818	penam	antibiotic inactivation	HERA beta-lactamase	Class A beta-lactamase (EC 3.5.2.6) => HER family	CARB	3000091;:3000092
149385.28.peg.3813	3004818	penam	antibiotic inactivation	HERA beta-lactamase	Class A beta-lactamase (EC 3.5.2.6) => HER family	CblA
149385.28.peg.3813	3004818	penam	antibiotic inactivation	HERA beta-lactamase	Class A beta-lactamase (EC 3.5.2.6) => HER family	CfxA	3001211
149385.28.peg.3813	3004818	penam	antibiotic inactivation	HERA beta-lactamase	Class A beta-lactamase (EC 3.5.2.6) => HER family	ClassA	3000078
149385.28.peg.3813	3004818	penam	antibiotic inactivation	HERA beta-lactamase	Class A beta-lactamase (EC 3.5.2.6) => HER family	CTX-M	3000016
149385.28.peg.3813	3004818	penam	antibiotic inactivation	HERA beta-lactamase	Class A beta-lactamase (EC 3.5.2.6) => HER family	GES	3000066
149385.28.peg.3813	3004818	penam	antibiotic inactivation	HERA beta-lactamase	Class A beta-lactamase (EC 3.5.2.6) => HER family	IMI	3000018
149385.28.peg.3813	3004818	penam	antibiotic inactivation	HERA beta-lactamase	Class A beta-lactamase (EC 3.5.2.6) => HER family	KPC	3000059
149385.28.peg.3813	3004818	penam	antibiotic inactivation	HERA beta-lactamase	Class A beta-lactamase (EC 3.5.2.6) => HER family	OXY	3002388
149385.28.peg.3813	3004818	penam	antibiotic inactivation	HERA beta-lactamase	Class A beta-lactamase (EC 3.5.2.6) => HER family	PER
149385.28.peg.3813	3004818	penam	antibiotic inactivation	HERA beta-lactamase	Class A beta-lactamase (EC 3.5.2.6) => HER family	SED
149385.28.peg.3813	3004818	penam	antibiotic inactivation	HERA beta-lactamase	Class A beta-lactamase (EC 3.5.2.6) => HER family	SHV-LEN-OKP	3000096
149385.28.peg.3813	3004818	penam	antibiotic inactivation	HERA beta-lactamase	Class A beta-lactamase (EC 3.5.2.6) => HER family	SHV-LEN	3000096
149385.28.peg.3813	3004818	penam	antibiotic inactivation	HERA beta-lactamase	Class A beta-lactamase (EC 3.5.2.6) => HER family	SHV
149385.28.peg.3813	3004818	penam	antibiotic inactivation	HERA beta-lactamase	Class A beta-lactamase (EC 3.5.2.6) => HER family	LEN
149385.28.peg.3813	3004818	penam	antibiotic inactivation	HERA beta-lactamase	Class A beta-lactamase (EC 3.5.2.6) => HER family	OKP
149385.28.peg.3813	3004818	penam	antibiotic inactivation	HERA beta-lactamase	Class A beta-lactamase (EC 3.5.2.6) => HER family	OKP-A
149385.28.peg.3813	3004818	penam	antibiotic inactivation	HERA beta-lactamase	Class A beta-lactamase (EC 3.5.2.6) => HER family	OKP-B
149385.28.peg.3813	3004818	penam	antibiotic inactivation	HERA beta-lactamase	Class A beta-lactamase (EC 3.5.2.6) => HER family	SME	3000055
149385.28.peg.3813	3004818	penam	antibiotic inactivation	HERA beta-lactamase	Class A beta-lactamase (EC 3.5.2.6) => HER family	TEM	3000014
149385.28.peg.3813	3004818	penam	antibiotic inactivation	HERA beta-lactamase	Class A beta-lactamase (EC 3.5.2.6) => HER family	VEB
149391.24.peg.928	3005346	diaminopyrimidine antibiotic	antibiotic target replacement	trimethoprim resistant dihydrofolate reductase dfr
149391.24.peg.935	3004678	aminoglycoside antibiotic	antibiotic target alteration	16S rRNA methyltransferase (G1405)	hypothetical protein	16S_Ribosomal_RNA_Methyltransferase	3000857
149391.42.peg.727	3001994	cephalosporin	antibiotic inactivation	CTX-M beta-lactamase	Class A beta-lactamase (EC 3.5.2.6) => CTX-M family, extended-spectrum	BCII	3000577
149391.42.peg.727	3001994	cephalosporin	antibiotic inactivation	CTX-M beta-lactamase	Class A beta-lactamase (EC 3.5.2.6) => CTX-M family, extended-spectrum	bla	3000262
149391.42.peg.727	3001994	cephalosporin	antibiotic inactivation	CTX-M beta-lactamase	Class A beta-lactamase (EC 3.5.2.6) => CTX-M family, extended-spectrum	CARB	3000091;:3000092
149391.42.peg.727	3001994	cephalosporin	antibiotic inactivation	CTX-M beta-lactamase	Class A beta-lactamase (EC 3.5.2.6) => CTX-M family, extended-spectrum	CblA
149391.42.peg.727	3001994	cephalosporin	antibiotic inactivation	CTX-M beta-lactamase	Class A beta-lactamase (EC 3.5.2.6) => CTX-M family, extended-spectrum	ClassA	3000078
149391.42.peg.727	3001994	cephalosporin	antibiotic inactivation	CTX-M beta-lactamase	Class A beta-lactamase (EC 3.5.2.6) => CTX-M family, extended-spectrum	CTX-M	3000016
149391.42.peg.727	3001994	cephalosporin	antibiotic inactivation	CTX-M beta-lactamase	Class A beta-lactamase (EC 3.5.2.6) => CTX-M family, extended-spectrum	GES	3000066
149391.42.peg.727	3001994	cephalosporin	antibiotic inactivation	CTX-M beta-lactamase	Class A beta-lactamase (EC 3.5.2.6) => CTX-M family, extended-spectrum	IMI	3000018
149391.42.peg.727	3001994	cephalosporin	antibiotic inactivation	CTX-M beta-lactamase	Class A beta-lactamase (EC 3.5.2.6) => CTX-M family, extended-spectrum	KPC	3000059
149391.42.peg.727	3001994	cephalosporin	antibiotic inactivation	CTX-M beta-lactamase	Class A beta-lactamase (EC 3.5.2.6) => CTX-M family, extended-spectrum	OXY	3002388
149391.42.peg.727	3001994	cephalosporin	antibiotic inactivation	CTX-M beta-lactamase	Class A beta-lactamase (EC 3.5.2.6) => CTX-M family, extended-spectrum	PER
149391.42.peg.727	3001994	cephalosporin	antibiotic inactivation	CTX-M beta-lactamase	Class A beta-lactamase (EC 3.5.2.6) => CTX-M family, extended-spectrum	SED
149391.42.peg.727	3001994	cephalosporin	antibiotic inactivation	CTX-M beta-lactamase	Class A beta-lactamase (EC 3.5.2.6) => CTX-M family, extended-spectrum	SHV-LEN-OKP	3000096
149391.42.peg.727	3001994	cephalosporin	antibiotic inactivation	CTX-M beta-lactamase	Class A beta-lactamase (EC 3.5.2.6) => CTX-M family, extended-spectrum	SHV-LEN	3000096
149391.42.peg.727	3001994	cephalosporin	antibiotic inactivation	CTX-M beta-lactamase	Class A beta-lactamase (EC 3.5.2.6) => CTX-M family, extended-spectrum	SHV
149391.42.peg.727	3001994	cephalosporin	antibiotic inactivation	CTX-M beta-lactamase	Class A beta-lactamase (EC 3.5.2.6) => CTX-M family, extended-spectrum	LEN
149391.42.peg.727	3001994	cephalosporin	antibiotic inactivation	CTX-M beta-lactamase	Class A beta-lactamase (EC 3.5.2.6) => CTX-M family, extended-spectrum	OKP
149391.42.peg.727	3001994	cephalosporin	antibiotic inactivation	CTX-M beta-lactamase	Class A beta-lactamase (EC 3.5.2.6) => CTX-M family, extended-spectrum	OKP-A
149391.42.peg.727	3001994	cephalosporin	antibiotic inactivation	CTX-M beta-lactamase	Class A beta-lactamase (EC 3.5.2.6) => CTX-M family, extended-spectrum	OKP-B
149391.42.peg.727	3001994	cephalosporin	antibiotic inactivation	CTX-M beta-lactamase	Class A beta-lactamase (EC 3.5.2.6) => CTX-M family, extended-spectrum	SME	3000055
149391.42.peg.727	3001994	cephalosporin	antibiotic inactivation	CTX-M beta-lactamase	Class A beta-lactamase (EC 3.5.2.6) => CTX-M family, extended-spectrum	TEM	3000014
149391.42.peg.727	3001994	cephalosporin	antibiotic inactivation	CTX-M beta-lactamase	Class A beta-lactamase (EC 3.5.2.6) => CTX-M family, extended-spectrum	VEB
149539.343.peg.3127	3005487	carbapenem; cephalosporin; cephamycin; penam; penem	antibiotic inactivation	IMP beta-lactamase
149539.890.peg.2485	3000410	sulfonamide antibiotic	antibiotic target replacement	sulfonamide resistant sul
149539.890.peg.2486	3002812	phenicol antibiotic	antibiotic efflux	major facilitator superfamily (MFS) antibiotic efflux pump	Chloramphenicol/florfenicol resistance, MFS efflux pump => FloR family	emrB	3000074
149539.890.peg.2486	3002812	phenicol antibiotic	antibiotic efflux	major facilitator superfamily (MFS) antibiotic efflux pump	Chloramphenicol/florfenicol resistance, MFS efflux pump => FloR family	ImrB
149539.890.peg.2486	3002812	phenicol antibiotic	antibiotic efflux	major facilitator superfamily (MFS) antibiotic efflux pump	Chloramphenicol/florfenicol resistance, MFS efflux pump => FloR family	MFSAntibioticEffluxPump
149539.890.peg.2486	3002812	phenicol antibiotic	antibiotic efflux	major facilitator superfamily (MFS) antibiotic efflux pump	Chloramphenicol/florfenicol resistance, MFS efflux pump => FloR family	TetA	3000165
149539.890.peg.2486	3002812	phenicol antibiotic	antibiotic efflux	major facilitator superfamily (MFS) antibiotic efflux pump	Chloramphenicol/florfenicol resistance, MFS efflux pump => FloR family	TetA-B	3000165
149539.890.peg.2486	3002812	phenicol antibiotic	antibiotic efflux	major facilitator superfamily (MFS) antibiotic efflux pump	Chloramphenicol/florfenicol resistance, MFS efflux pump => FloR family	TetJ	3000177
149539.890.peg.2486	3002812	phenicol antibiotic	antibiotic efflux	major facilitator superfamily (MFS) antibiotic efflux pump	Chloramphenicol/florfenicol resistance, MFS efflux pump => FloR family	Tetracycline_Resistance_MFS_Efflux_Pump	3000239
149539.890.peg.2486	3002812	phenicol antibiotic	antibiotic efflux	major facilitator superfamily (MFS) antibiotic efflux pump	Chloramphenicol/florfenicol resistance, MFS efflux pump => FloR family	TetY	3000182
149539.890.peg.2497	3000168	tetracycline antibiotic	antibiotic efflux	major facilitator superfamily (MFS) antibiotic efflux pump	Tetracycline resistance, MFS efflux pump => Tet(G)	MFSAntibioticEffluxPump
149539.890.peg.2497	3000168	tetracycline antibiotic	antibiotic efflux	major facilitator superfamily (MFS) antibiotic efflux pump	Tetracycline resistance, MFS efflux pump => Tet(G)	norA	3000391
149539.890.peg.2497	3000168	tetracycline antibiotic	antibiotic efflux	major facilitator superfamily (MFS) antibiotic efflux pump	Tetracycline resistance, MFS efflux pump => Tet(G)	TetA	3000165
149539.890.peg.2497	3000168	tetracycline antibiotic	antibiotic efflux	major facilitator superfamily (MFS) antibiotic efflux pump	Tetracycline resistance, MFS efflux pump => Tet(G)	TetA-B	3000165
149539.890.peg.2497	3000168	tetracycline antibiotic	antibiotic efflux	major facilitator superfamily (MFS) antibiotic efflux pump	Tetracycline resistance, MFS efflux pump => Tet(G)	TetA-G	3000165
149539.890.peg.2497	3000168	tetracycline antibiotic	antibiotic efflux	major facilitator superfamily (MFS) antibiotic efflux pump	Tetracycline resistance, MFS efflux pump => Tet(G)	TetD	3000168
149539.890.peg.2497	3000168	tetracycline antibiotic	antibiotic efflux	major facilitator superfamily (MFS) antibiotic efflux pump	Tetracycline resistance, MFS efflux pump => Tet(G)	TetE	3000173
149539.890.peg.2497	3000168	tetracycline antibiotic	antibiotic efflux	major facilitator superfamily (MFS) antibiotic efflux pump	Tetracycline resistance, MFS efflux pump => Tet(G)	TetH-TetJ	3000175;:3000177
149539.890.peg.2497	3000168	tetracycline antibiotic	antibiotic efflux	major facilitator superfamily (MFS) antibiotic efflux pump	Tetracycline resistance, MFS efflux pump => Tet(G)	TetH	3000175
149539.890.peg.2497	3000168	tetracycline antibiotic	antibiotic efflux	major facilitator superfamily (MFS) antibiotic efflux pump	Tetracycline resistance, MFS efflux pump => Tet(G)	TetJ	3000177
149539.890.peg.2497	3000168	tetracycline antibiotic	antibiotic efflux	major facilitator superfamily (MFS) antibiotic efflux pump	Tetracycline resistance, MFS efflux pump => Tet(G)	Tetracycline_Resistance_MFS_Efflux_Pump	3000239
149539.890.peg.2497	3000168	tetracycline antibiotic	antibiotic efflux	major facilitator superfamily (MFS) antibiotic efflux pump	Tetracycline resistance, MFS efflux pump => Tet(G)	TetY	3000182
149539.890.peg.2500	3005043	phenicol antibiotic	antibiotic efflux	major facilitator superfamily (MFS) antibiotic efflux pump
149539.893.peg.1953	3000791	monobactam; carbapenem; cephalosporin; cephamycin; penam; phenicol antibiotic; penem	antibiotic efflux	resistance-nodulation-cell division (RND) antibiotic efflux pump	Multidrug efflux system, outer membrane factor lipoprotein of OprM/OprM family	ABCAntibioticEffluxPump	0010001
149539.893.peg.1953	3000791	monobactam; carbapenem; cephalosporin; cephamycin; penam; phenicol antibiotic; penem	antibiotic efflux	resistance-nodulation-cell division (RND) antibiotic efflux pump	Multidrug efflux system, outer membrane factor lipoprotein of OprM/OprM family	adeC-adeK-oprM	3000776;:3000782;:3000379
149539.893.peg.1953	3000791	monobactam; carbapenem; cephalosporin; cephamycin; penam; phenicol antibiotic; penem	antibiotic efflux	resistance-nodulation-cell division (RND) antibiotic efflux pump	Multidrug efflux system, outer membrane factor lipoprotein of OprM/OprM family	macA	3000533
149539.893.peg.1953	3000791	monobactam; carbapenem; cephalosporin; cephamycin; penam; phenicol antibiotic; penem	antibiotic efflux	resistance-nodulation-cell division (RND) antibiotic efflux pump	Multidrug efflux system, outer membrane factor lipoprotein of OprM/OprM family	MFSAntibioticEffluxPump
149539.893.peg.1953	3000791	monobactam; carbapenem; cephalosporin; cephamycin; penam; phenicol antibiotic; penem	antibiotic efflux	resistance-nodulation-cell division (RND) antibiotic efflux pump	Multidrug efflux system, outer membrane factor lipoprotein of OprM/OprM family	RNDefflux	0010004
149539.894.peg.4875	3001397	carbapenem; cephalosporin; penam	antibiotic inactivation	OXA beta-lactamase	Class D beta-lactamase (EC 3.5.2.6) => OXA-2 family	blaR1	3000217
149539.894.peg.4875	3001397	carbapenem; cephalosporin; penam	antibiotic inactivation	OXA beta-lactamase	Class D beta-lactamase (EC 3.5.2.6) => OXA-2 family	ClassD	3000075;:3000017
149539.894.peg.4875	3001397	carbapenem; cephalosporin; penam	antibiotic inactivation	OXA beta-lactamase	Class D beta-lactamase (EC 3.5.2.6) => OXA-2 family	LCR
149539.894.peg.4875	3001397	carbapenem; cephalosporin; penam	antibiotic inactivation	OXA beta-lactamase	Class D beta-lactamase (EC 3.5.2.6) => OXA-2 family	mecR1	3000215
149539.894.peg.4875	3001397	carbapenem; cephalosporin; penam	antibiotic inactivation	OXA beta-lactamase	Class D beta-lactamase (EC 3.5.2.6) => OXA-2 family	MSI
149539.894.peg.4875	3001397	carbapenem; cephalosporin; penam	antibiotic inactivation	OXA beta-lactamase	Class D beta-lactamase (EC 3.5.2.6) => OXA-2 family	NPS
149539.894.peg.4875	3001397	carbapenem; cephalosporin; penam	antibiotic inactivation	OXA beta-lactamase	Class D beta-lactamase (EC 3.5.2.6) => OXA-2 family	OXA	3000017
149539.894.peg.4875	3001397	carbapenem; cephalosporin; penam	antibiotic inactivation	OXA beta-lactamase	Class D beta-lactamase (EC 3.5.2.6) => OXA-2 family	OXA-cluster1	3000017
149539.894.peg.4875	3001397	carbapenem; cephalosporin; penam	antibiotic inactivation	OXA beta-lactamase	Class D beta-lactamase (EC 3.5.2.6) => OXA-2 family	OXA-cluster2	3000017
149539.894.peg.4875	3001397	carbapenem; cephalosporin; penam	antibiotic inactivation	OXA beta-lactamase	Class D beta-lactamase (EC 3.5.2.6) => OXA-2 family	OXA-cluster3	3000017
149539.894.peg.4875	3001397	carbapenem; cephalosporin; penam	antibiotic inactivation	OXA beta-lactamase	Class D beta-lactamase (EC 3.5.2.6) => OXA-2 family	OXA-cluster4	3000017
149539.894.peg.4875	3001397	carbapenem; cephalosporin; penam	antibiotic inactivation	OXA beta-lactamase	Class D beta-lactamase (EC 3.5.2.6) => OXA-2 family	OXA-cluster5	3000017
149539.894.peg.4875	3001397	carbapenem; cephalosporin; penam	antibiotic inactivation	OXA beta-lactamase	Class D beta-lactamase (EC 3.5.2.6) => OXA-2 family	OXA-cluster6	3000017
149539.894.peg.4875	3001397	carbapenem; cephalosporin; penam	antibiotic inactivation	OXA beta-lactamase	Class D beta-lactamase (EC 3.5.2.6) => OXA-2 family	OXA-cluster7	3000017
149539.894.peg.4875	3001397	carbapenem; cephalosporin; penam	antibiotic inactivation	OXA beta-lactamase	Class D beta-lactamase (EC 3.5.2.6) => OXA-2 family	OXA-cluster8	3000017
1620419.32.peg.2795	3003841	aminoglycoside antibiotic	antibiotic efflux	kdpDE	DNA-binding response regulator KdpE	baeR	3000828
1620419.32.peg.2795	3003841	aminoglycoside antibiotic	antibiotic efflux	kdpDE	DNA-binding response regulator KdpE	vanR	3000574
1620419.79.peg.4416	3002655	aminoglycoside antibiotic	antibiotic inactivation	APH(4)	Aminoglycoside 4-phosphotransferase (EC 2.7.1.-) => APH(4)-I
165302.11.peg.2993	3004113	fosfomycin	antibiotic inactivation	fosfomycin thiol transferase
165302.6.peg.1986	3000165	tetracycline antibiotic	antibiotic efflux	major facilitator superfamily (MFS) antibiotic efflux pump	Tetracycline resistance, MFS efflux pump => Tet(A)	emrB	3000074
165302.6.peg.1986	3000165	tetracycline antibiotic	antibiotic efflux	major facilitator superfamily (MFS) antibiotic efflux pump	Tetracycline resistance, MFS efflux pump => Tet(A)	MFSAntibioticEffluxPump
165302.6.peg.1986	3000165	tetracycline antibiotic	antibiotic efflux	major facilitator superfamily (MFS) antibiotic efflux pump	Tetracycline resistance, MFS efflux pump => Tet(A)	norA	3000391
165302.6.peg.1986	3000165	tetracycline antibiotic	antibiotic efflux	major facilitator superfamily (MFS) antibiotic efflux pump	Tetracycline resistance, MFS efflux pump => Tet(A)	TetA	3000165
165302.6.peg.1986	3000165	tetracycline antibiotic	antibiotic efflux	major facilitator superfamily (MFS) antibiotic efflux pump	Tetracycline resistance, MFS efflux pump => Tet(A)	TetA-B	3000165
165302.6.peg.1986	3000165	tetracycline antibiotic	antibiotic efflux	major facilitator superfamily (MFS) antibiotic efflux pump	Tetracycline resistance, MFS efflux pump => Tet(A)	TetA-G	3000165
165302.6.peg.1986	3000165	tetracycline antibiotic	antibiotic efflux	major facilitator superfamily (MFS) antibiotic efflux pump	Tetracycline resistance, MFS efflux pump => Tet(A)	TetD	3000168
165302.6.peg.1986	3000165	tetracycline antibiotic	antibiotic efflux	major facilitator superfamily (MFS) antibiotic efflux pump	Tetracycline resistance, MFS efflux pump => Tet(A)	TetE	3000173
165302.6.peg.1986	3000165	tetracycline antibiotic	antibiotic efflux	major facilitator superfamily (MFS) antibiotic efflux pump	Tetracycline resistance, MFS efflux pump => Tet(A)	TetH-TetJ	3000175;:3000177
165302.6.peg.1986	3000165	tetracycline antibiotic	antibiotic efflux	major facilitator superfamily (MFS) antibiotic efflux pump	Tetracycline resistance, MFS efflux pump => Tet(A)	TetH	3000175
165302.6.peg.1986	3000165	tetracycline antibiotic	antibiotic efflux	major facilitator superfamily (MFS) antibiotic efflux pump	Tetracycline resistance, MFS efflux pump => Tet(A)	TetJ	3000177
165302.6.peg.1986	3000165	tetracycline antibiotic	antibiotic efflux	major facilitator superfamily (MFS) antibiotic efflux pump	Tetracycline resistance, MFS efflux pump => Tet(A)	Tetracycline_Resistance_MFS_Efflux_Pump	3000239
165302.6.peg.1986	3000165	tetracycline antibiotic	antibiotic efflux	major facilitator superfamily (MFS) antibiotic efflux pump	Tetracycline resistance, MFS efflux pump => Tet(A)	TetY	3000182
192954.29.peg.4254	3004684	peptide antibiotic	antibiotic target alteration	MCR phosphoethanolamine transferase	Lipid A phosphoethanolamine transferase, putative	MCR	3004268
192954.29.peg.4254	3004684	peptide antibiotic	antibiotic target alteration	MCR phosphoethanolamine transferase	Lipid A phosphoethanolamine transferase, putative	MCR-1	3004268
192954.29.peg.4254	3004684	peptide antibiotic	antibiotic target alteration	MCR phosphoethanolamine transferase	Lipid A phosphoethanolamine transferase, putative	MCR-3	3004268
192954.29.peg.4254	3004684	peptide antibiotic	antibiotic target alteration	MCR phosphoethanolamine transferase	Lipid A phosphoethanolamine transferase, putative	MCR-4	3004268
2036204.3.peg.308	3005881	carbapenem; cephalosporin; penam	antibiotic inactivation	OXA beta-lactamase
216804.4.peg.2074	3003841	aminoglycoside antibiotic	antibiotic efflux	kdpDE	DNA-binding response regulator KdpE	baeR	3000828
216804.4.peg.2074	3003841	aminoglycoside antibiotic	antibiotic efflux	kdpDE	DNA-binding response regulator KdpE	vanR	3000574
2172528.3.peg.3732	3003010	fluoroquinolone antibiotic; aminoglycoside antibiotic	antibiotic efflux	resistance-nodulation-cell division (RND) antibiotic efflux pump
28144.23.peg.4620	3002986	peptide antibiotic	antibiotic target alteration	undecaprenyl pyrophosphate related proteins
28144.27.peg.4082	3004089	aminoglycoside antibiotic	antibiotic inactivation	ANT(3'')	Aminoglycoside 3''-nucleotidyltransferase (EC 2.7.7.-) => ANT(3'')-Ia (AadA family)	Aminoglycoside
28144.27.peg.4082	3004089	aminoglycoside antibiotic	antibiotic inactivation	ANT(3'')	Aminoglycoside 3''-nucleotidyltransferase (EC 2.7.7.-) => ANT(3'')-Ia (AadA family)	ANT
28144.27.peg.4082	3004089	aminoglycoside antibiotic	antibiotic inactivation	ANT(3'')	Aminoglycoside 3''-nucleotidyltransferase (EC 2.7.7.-) => ANT(3'')-Ia (AadA family)	ANT3	3000232
28144.27.peg.4082	3004089	aminoglycoside antibiotic	antibiotic inactivation	ANT(3'')	Aminoglycoside 3''-nucleotidyltransferase (EC 2.7.7.-) => ANT(3'')-Ia (AadA family)	ANT9	3000228
28150.14.peg.4484	3000230	aminoglycoside antibiotic	antibiotic inactivation	ANT(2'')	Aminoglycoside 2''-nucleotidyltransferase (EC 2.7.7.46) => ANT(2'')-Ia (AadB family)	ANT2	3000230
28150.17.peg.3142	3000413	sulfonamide antibiotic	antibiotic target replacement	sulfonamide resistant sul
28150.17.peg.3144	3005098	disinfecting agents and intercalating dyes	antibiotic efflux	small multidrug resistance (SMR) antibiotic efflux pump
28150.17.peg.3146	3002693	phenicol antibiotic	antibiotic efflux	major facilitator superfamily (MFS) antibiotic efflux pump	Chloramphenicol resistance, MFS efflux pump => CmlA family	emrB	3000074
28150.17.peg.3146	3002693	phenicol antibiotic	antibiotic efflux	major facilitator superfamily (MFS) antibiotic efflux pump	Chloramphenicol resistance, MFS efflux pump => CmlA family	MFSAntibioticEffluxPump
28150.17.peg.3146	3002693	phenicol antibiotic	antibiotic efflux	major facilitator superfamily (MFS) antibiotic efflux pump	Chloramphenicol resistance, MFS efflux pump => CmlA family	Tetracycline_Resistance_MFS_Efflux_Pump	3000239
28150.17.peg.3146	3002693	phenicol antibiotic	antibiotic efflux	major facilitator superfamily (MFS) antibiotic efflux pump	Chloramphenicol resistance, MFS efflux pump => CmlA family	TetY	3000182
28150.63.peg.5231	3002581	aminoglycoside antibiotic	antibiotic inactivation	AAC(6')	Aminoglycoside N(6')-acetyltransferase (EC 2.3.1.82) => AAC(6')-Ib/AAC(6')-II	AAC6-I	3001207
28150.63.peg.5231	3002581	aminoglycoside antibiotic	antibiotic inactivation	AAC(6')	Aminoglycoside N(6')-acetyltransferase (EC 2.3.1.82) => AAC(6')-Ib/AAC(6')-II	AAC6-II	3001208
28150.63.peg.5231	3002581	aminoglycoside antibiotic	antibiotic inactivation	AAC(6')	Aminoglycoside N(6')-acetyltransferase (EC 2.3.1.82) => AAC(6')-Ib/AAC(6')-II	Aminoglycoside
28150.63.peg.5384	3002136	cephalosporin; cephamycin	antibiotic inactivation	DHA beta-lactamase	Class C beta-lactamase (EC 3.5.2.6) => DHA/MOR family	ClassC-AmpC	3000076;:3000019
28150.63.peg.5384	3002136	cephalosporin; cephamycin	antibiotic inactivation	DHA beta-lactamase	Class C beta-lactamase (EC 3.5.2.6) => DHA/MOR family	CMY-LAT-MOX-ACT-MIR-FOX	3000072;:3000058;:3000067;:3000084;:3000069;:3000083
28150.63.peg.5384	3002136	cephalosporin; cephamycin	antibiotic inactivation	DHA beta-lactamase	Class C beta-lactamase (EC 3.5.2.6) => DHA/MOR family	CMY-MOX-FOX
28150.63.peg.5384	3002136	cephalosporin; cephamycin	antibiotic inactivation	DHA beta-lactamase	Class C beta-lactamase (EC 3.5.2.6) => DHA/MOR family	CMY	3000069
28150.63.peg.5384	3002136	cephalosporin; cephamycin	antibiotic inactivation	DHA beta-lactamase	Class C beta-lactamase (EC 3.5.2.6) => DHA/MOR family	MOX	3000083
28150.63.peg.5384	3002136	cephalosporin; cephamycin	antibiotic inactivation	DHA beta-lactamase	Class C beta-lactamase (EC 3.5.2.6) => DHA/MOR family	FOX	3000067
28150.63.peg.5384	3002136	cephalosporin; cephamycin	antibiotic inactivation	DHA beta-lactamase	Class C beta-lactamase (EC 3.5.2.6) => DHA/MOR family	ACT-MIR	3000072;:3000058
28150.63.peg.5384	3002136	cephalosporin; cephamycin	antibiotic inactivation	DHA beta-lactamase	Class C beta-lactamase (EC 3.5.2.6) => DHA/MOR family	ACT	3000072
28150.63.peg.5384	3002136	cephalosporin; cephamycin	antibiotic inactivation	DHA beta-lactamase	Class C beta-lactamase (EC 3.5.2.6) => DHA/MOR family	MIR	3000058
28150.63.peg.5384	3002136	cephalosporin; cephamycin	antibiotic inactivation	DHA beta-lactamase	Class C beta-lactamase (EC 3.5.2.6) => DHA/MOR family	OCH	3000094
28150.63.peg.5384	3002136	cephalosporin; cephamycin	antibiotic inactivation	DHA beta-lactamase	Class C beta-lactamase (EC 3.5.2.6) => DHA/MOR family	PDC	3000098
28150.63.peg.5384	3002136	cephalosporin; cephamycin	antibiotic inactivation	DHA beta-lactamase	Class C beta-lactamase (EC 3.5.2.6) => DHA/MOR family	DHA	3000068
28150.63.peg.5384	3002136	cephalosporin; cephamycin	antibiotic inactivation	DHA beta-lactamase	Class C beta-lactamase (EC 3.5.2.6) => DHA/MOR family	MCA
28150.63.peg.5384	3002136	cephalosporin; cephamycin	antibiotic inactivation	DHA beta-lactamase	Class C beta-lactamase (EC 3.5.2.6) => DHA/MOR family	PAC
28150.63.peg.5392	3000858	aminoglycoside antibiotic	antibiotic target alteration	16S rRNA methyltransferase (G1405)	hypothetical protein	16S_Ribosomal_RNA_Methyltransferase	3000857
28150.63.peg.5395	3003109	macrolide antibiotic; lincosamide antibiotic; streptogramin antibiotic; tetracycline antibiotic; oxazolidinone antibiotic; phenicol antibiotic; pleuromutilin antibiotic	antibiotic target protection	ABC-F ATP-binding cassette ribosomal protection protein	ABC-F type ribosomal protection protein => Msr(E)	ABCAntibioticEffluxPump	0010001
28150.63.peg.5395	3003109	macrolide antibiotic; lincosamide antibiotic; streptogramin antibiotic; tetracycline antibiotic; oxazolidinone antibiotic; phenicol antibiotic; pleuromutilin antibiotic	antibiotic target protection	ABC-F ATP-binding cassette ribosomal protection protein	ABC-F type ribosomal protection protein => Msr(E)	macB	3000535
28150.63.peg.5395	3003109	macrolide antibiotic; lincosamide antibiotic; streptogramin antibiotic; tetracycline antibiotic; oxazolidinone antibiotic; phenicol antibiotic; pleuromutilin antibiotic	antibiotic target protection	ABC-F ATP-binding cassette ribosomal protection protein	ABC-F type ribosomal protection protein => Msr(E)	msbA	3000460
28150.63.peg.5396	3003741	macrolide antibiotic	antibiotic inactivation	macrolide phosphotransferase (MPH)
28150.63.peg.5496	3000589	carbapenem; cephalosporin; cephamycin; penam	antibiotic inactivation	NDM beta-lactamase	Subclass B1 beta-lactamase (EC 3.5.2.6) => NDM family	BCII	3000577
28150.63.peg.5496	3000589	carbapenem; cephalosporin; cephamycin; penam	antibiotic inactivation	NDM beta-lactamase	Subclass B1 beta-lactamase (EC 3.5.2.6) => NDM family	BlaB	3000579
28150.63.peg.5496	3000589	carbapenem; cephalosporin; cephamycin; penam	antibiotic inactivation	NDM beta-lactamase	Subclass B1 beta-lactamase (EC 3.5.2.6) => NDM family	ClassB	3000004
28150.63.peg.5496	3000589	carbapenem; cephalosporin; cephamycin; penam	antibiotic inactivation	NDM beta-lactamase	Subclass B1 beta-lactamase (EC 3.5.2.6) => NDM family	DIM-GIM-SIM	3000848;:3000845;:3000846
28150.63.peg.5496	3000589	carbapenem; cephalosporin; cephamycin; penam	antibiotic inactivation	NDM beta-lactamase	Subclass B1 beta-lactamase (EC 3.5.2.6) => NDM family	DIM-GIM	3000848;:3000845
28150.63.peg.5496	3000589	carbapenem; cephalosporin; cephamycin; penam	antibiotic inactivation	NDM beta-lactamase	Subclass B1 beta-lactamase (EC 3.5.2.6) => NDM family	DIM	3000848
28150.63.peg.5496	3000589	carbapenem; cephalosporin; cephamycin; penam	antibiotic inactivation	NDM beta-lactamase	Subclass B1 beta-lactamase (EC 3.5.2.6) => NDM family	GIM	3000845
28150.63.peg.5496	3000589	carbapenem; cephalosporin; cephamycin; penam	antibiotic inactivation	NDM beta-lactamase	Subclass B1 beta-lactamase (EC 3.5.2.6) => NDM family	IMP	3000020
28150.63.peg.5496	3000589	carbapenem; cephalosporin; cephamycin; penam	antibiotic inactivation	NDM beta-lactamase	Subclass B1 beta-lactamase (EC 3.5.2.6) => NDM family	IND	3000060
28150.63.peg.5496	3000589	carbapenem; cephalosporin; cephamycin; penam	antibiotic inactivation	NDM beta-lactamase	Subclass B1 beta-lactamase (EC 3.5.2.6) => NDM family	KHM	3000847
28150.63.peg.5496	3000589	carbapenem; cephalosporin; cephamycin; penam	antibiotic inactivation	NDM beta-lactamase	Subclass B1 beta-lactamase (EC 3.5.2.6) => NDM family	NDM-CcrA	3000057;:3000578
28150.63.peg.5496	3000589	carbapenem; cephalosporin; cephamycin; penam	antibiotic inactivation	NDM beta-lactamase	Subclass B1 beta-lactamase (EC 3.5.2.6) => NDM family	Sfh	3000849
28150.63.peg.5496	3000589	carbapenem; cephalosporin; cephamycin; penam	antibiotic inactivation	NDM beta-lactamase	Subclass B1 beta-lactamase (EC 3.5.2.6) => NDM family	SPM	3000580
28150.63.peg.5496	3000589	carbapenem; cephalosporin; cephamycin; penam	antibiotic inactivation	NDM beta-lactamase	Subclass B1 beta-lactamase (EC 3.5.2.6) => NDM family	SubclassB1	3000568
28150.63.peg.5496	3000589	carbapenem; cephalosporin; cephamycin; penam	antibiotic inactivation	NDM beta-lactamase	Subclass B1 beta-lactamase (EC 3.5.2.6) => NDM family	SubclassB2	3000570
28150.63.peg.5496	3000589	carbapenem; cephalosporin; cephamycin; penam	antibiotic inactivation	NDM beta-lactamase	Subclass B1 beta-lactamase (EC 3.5.2.6) => NDM family	VIM	3000021
28150.63.peg.5497	3001205	glycopeptide antibiotic	antibiotic inactivation	Bleomycin resistant protein
28901.3003.peg.4462	3004039	macrolide antibiotic	antibiotic efflux	small multidrug resistance (SMR) antibiotic efflux pump
28901.3003.peg.5122	3002791	fluoroquinolone antibiotic	antibiotic target protection	quinolone resistance protein (qnr)
28901.3870.peg.3390	3000789	monobactam; carbapenem; cephalosporin; cephamycin; penam; phenicol antibiotic; penem	antibiotic efflux	resistance-nodulation-cell division (RND) antibiotic efflux pump	Multidrug efflux system, membrane fusion component => MexP of MexPQ-OpmE system	macA	3000533
28901.3870.peg.3390	3000789	monobactam; carbapenem; cephalosporin; cephamycin; penam; phenicol antibiotic; penem	antibiotic efflux	resistance-nodulation-cell division (RND) antibiotic efflux pump	Multidrug efflux system, membrane fusion component => MexP of MexPQ-OpmE system	MexA	3000377
28901.3870.peg.3390	3000789	monobactam; carbapenem; cephalosporin; cephamycin; penam; phenicol antibiotic; penem	antibiotic efflux	resistance-nodulation-cell division (RND) antibiotic efflux pump	Multidrug efflux system, membrane fusion component => MexP of MexPQ-OpmE system	MexE	3000803
28901.764.peg.2993	3002578	aminoglycoside antibiotic	antibiotic inactivation	AAC(6')
28901.764.peg.2994	3002854	diaminopyrimidine antibiotic	antibiotic target replacement	trimethoprim resistant dihydrofolate reductase dfr
28901.770.peg.4498	3002863	diaminopyrimidine antibiotic	antibiotic target replacement	trimethoprim resistant dihydrofolate reductase dfr
28901.775.peg.1620	3000316	macrolide antibiotic	antibiotic inactivation	macrolide phosphotransferase (MPH)	Macrolide 2'-phosphotransferase => Mph(A) family	APH3	3000126
28901.775.peg.1620	3000316	macrolide antibiotic	antibiotic inactivation	macrolide phosphotransferase (MPH)	Macrolide 2'-phosphotransferase => Mph(A) family	APH3_prime
28901.775.peg.1629	3002605	aminoglycoside antibiotic	antibiotic inactivation	ANT(3'')	Aminoglycoside 3''-nucleotidyltransferase (EC 2.7.7.-) => ANT(3'')-Ia (AadA family)	Aminoglycoside
28901.775.peg.1629	3002605	aminoglycoside antibiotic	antibiotic inactivation	ANT(3'')	Aminoglycoside 3''-nucleotidyltransferase (EC 2.7.7.-) => ANT(3'')-Ia (AadA family)	ANT
28901.775.peg.1629	3002605	aminoglycoside antibiotic	antibiotic inactivation	ANT(3'')	Aminoglycoside 3''-nucleotidyltransferase (EC 2.7.7.-) => ANT(3'')-Ia (AadA family)	ANT3	3000232
28901.775.peg.1629	3002605	aminoglycoside antibiotic	antibiotic inactivation	ANT(3'')	Aminoglycoside 3''-nucleotidyltransferase (EC 2.7.7.-) => ANT(3'')-Ia (AadA family)	ANT9	3000228
28901.775.peg.1630	3002860	diaminopyrimidine antibiotic	antibiotic target replacement	trimethoprim resistant dihydrofolate reductase dfr
28901.776.peg.1419	3000410	sulfonamide antibiotic	antibiotic target replacement	sulfonamide resistant sul
28901.777.peg.3328	3000318	macrolide antibiotic	antibiotic inactivation	macrolide phosphotransferase (MPH)	Macrolide 2'-phosphotransferase => Mph(B) family
28901.781.peg.2123	3002607	aminoglycoside antibiotic	antibiotic inactivation	ANT(3'')	Aminoglycoside 3''-nucleotidyltransferase (EC 2.7.7.-) => ANT(3'')-Ia (AadA family)	Aminoglycoside
28901.781.peg.2123	3002607	aminoglycoside antibiotic	antibiotic inactivation	ANT(3'')	Aminoglycoside 3''-nucleotidyltransferase (EC 2.7.7.-) => ANT(3'')-Ia (AadA family)	ANT
28901.781.peg.2123	3002607	aminoglycoside antibiotic	antibiotic inactivation	ANT(3'')	Aminoglycoside 3''-nucleotidyltransferase (EC 2.7.7.-) => ANT(3'')-Ia (AadA family)	ANT3	3000232
28901.781.peg.2123	3002607	aminoglycoside antibiotic	antibiotic inactivation	ANT(3'')	Aminoglycoside 3''-nucleotidyltransferase (EC 2.7.7.-) => ANT(3'')-Ia (AadA family)	ANT9	3000228
28901.787.peg.2967	3001877	cephalosporin	antibiotic inactivation	CTX-M beta-lactamase	Class A beta-lactamase (EC 3.5.2.6) => CTX-M family, extended-spectrum	BCII	3000577
28901.787.peg.2967	3001877	cephalosporin	antibiotic inactivation	CTX-M beta-lactamase	Class A beta-lactamase (EC 3.5.2.6) => CTX-M family, extended-spectrum	bla	3000262
28901.787.peg.2967	3001877	cephalosporin	antibiotic inactivation	CTX-M beta-lactamase	Class A beta-lactamase (EC 3.5.2.6) => CTX-M family, extended-spectrum	CARB	3000091;:3000092
28901.787.peg.2967	3001877	cephalosporin	antibiotic inactivation	CTX-M beta-lactamase	Class A beta-lactamase (EC 3.5.2.6) => CTX-M family, extended-spectrum	CblA
28901.787.peg.2967	3001877	cephalosporin	antibiotic inactivation	CTX-M beta-lactamase	Class A beta-lactamase (EC 3.5.2.6) => CTX-M family, extended-spectrum	ClassA	3000078
28901.787.peg.2967	3001877	cephalosporin	antibiotic inactivation	CTX-M beta-lactamase	Class A beta-lactamase (EC 3.5.2.6) => CTX-M family, extended-spectrum	CTX-M	3000016
28901.787.peg.2967	3001877	cephalosporin	antibiotic inactivation	CTX-M beta-lactamase	Class A beta-lactamase (EC 3.5.2.6) => CTX-M family, extended-spectrum	GES	3000066
28901.787.peg.2967	3001877	cephalosporin	antibiotic inactivation	CTX-M beta-lactamase	Class A beta-lactamase (EC 3.5.2.6) => CTX-M family, extended-spectrum	IMI	3000018
28901.787.peg.2967	3001877	cephalosporin	antibiotic inactivation	CTX-M beta-lactamase	Class A beta-lactamase (EC 3.5.2.6) => CTX-M family, extended-spectrum	KPC	3000059
28901.787.peg.2967	3001877	cephalosporin	antibiotic inactivation	CTX-M beta-lactamase	Class A beta-lactamase (EC 3.5.2.6) => CTX-M family, extended-spectrum	OXY	3002388
28901.787.peg.2967	3001877	cephalosporin	antibiotic inactivation	CTX-M beta-lactamase	Class A beta-lactamase (EC 3.5.2.6) => CTX-M family, extended-spectrum	PER
28901.787.peg.2967	3001877	cephalosporin	antibiotic inactivation	CTX-M beta-lactamase	Class A beta-lactamase (EC 3.5.2.6) => CTX-M family, extended-spectrum	SED
28901.787.peg.2967	3001877	cephalosporin	antibiotic inactivation	CTX-M beta-lactamase	Class A beta-lactamase (EC 3.5.2.6) => CTX-M family, extended-spectrum	SHV-LEN-OKP	3000096
28901.787.peg.2967	3001877	cephalosporin	antibiotic inactivation	CTX-M beta-lactamase	Class A beta-lactamase (EC 3.5.2.6) => CTX-M family, extended-spectrum	SHV-LEN	3000096
28901.787.peg.2967	3001877	cephalosporin	antibiotic inactivation	CTX-M beta-lactamase	Class A beta-lactamase (EC 3.5.2.6) => CTX-M family, extended-spectrum	SHV
28901.787.peg.2967	3001877	cephalosporin	antibiotic inactivation	CTX-M beta-lactamase	Class A beta-lactamase (EC 3.5.2.6) => CTX-M family, extended-spectrum	LEN
28901.787.peg.2967	3001877	cephalosporin	antibiotic inactivation	CTX-M beta-lactamase	Class A beta-lactamase (EC 3.5.2.6) => CTX-M family, extended-spectrum	OKP
28901.787.peg.2967	3001877	cephalosporin	antibiotic inactivation	CTX-M beta-lactamase	Class A beta-lactamase (EC 3.5.2.6) => CTX-M family, extended-spectrum	OKP-A
28901.787.peg.2967	3001877	cephalosporin	antibiotic inactivation	CTX-M beta-lactamase	Class A beta-lactamase (EC 3.5.2.6) => CTX-M family, extended-spectrum	OKP-B
28901.787.peg.2967	3001877	cephalosporin	antibiotic inactivation	CTX-M beta-lactamase	Class A beta-lactamase (EC 3.5.2.6) => CTX-M family, extended-spectrum	SME	3000055
28901.787.peg.2967	3001877	cephalosporin	antibiotic inactivation	CTX-M beta-lactamase	Class A beta-lactamase (EC 3.5.2.6) => CTX-M family, extended-spectrum	TEM	3000014
28901.787.peg.2967	3001877	cephalosporin	antibiotic inactivation	CTX-M beta-lactamase	Class A beta-lactamase (EC 3.5.2.6) => CTX-M family, extended-spectrum	VEB
28901.787.peg.3003	3000186	tetracycline antibiotic	antibiotic target protection	tetracycline-resistant ribosomal protection protein	Tetracycline resistance, ribosomal protection type => Tet(M)	TetM-TetW-TetO-TetS	3000186; :3000194;:3000190;:3000192
28901.787.peg.3003	3000186	tetracycline antibiotic	antibiotic target protection	tetracycline-resistant ribosomal protection protein	Tetracycline resistance, ribosomal protection type => Tet(M)	TetM	3000186
28901.787.peg.3003	3000186	tetracycline antibiotic	antibiotic target protection	tetracycline-resistant ribosomal protection protein	Tetracycline resistance, ribosomal protection type => Tet(M)	TetW	3000194
28901.787.peg.3003	3000186	tetracycline antibiotic	antibiotic target protection	tetracycline-resistant ribosomal protection protein	Tetracycline resistance, ribosomal protection type => Tet(M)	TetO	3000190
28901.787.peg.3003	3000186	tetracycline antibiotic	antibiotic target protection	tetracycline-resistant ribosomal protection protein	Tetracycline resistance, ribosomal protection type => Tet(M)	TetS	3000192
28901.787.peg.3003	3000186	tetracycline antibiotic	antibiotic target protection	tetracycline-resistant ribosomal protection protein	Tetracycline resistance, ribosomal protection type => Tet(M)	Tetracycline_Resistance_MFS_Efflux_Pump	3000239
28901.787.peg.3003	3000186	tetracycline antibiotic	antibiotic target protection	tetracycline-resistant ribosomal protection protein	Tetracycline resistance, ribosomal protection type => Tet(M)	Tetracycline_Resistance_Ribosomal_Protection_Protein	0000002
28901.787.peg.4651	3002790	fluoroquinolone antibiotic	antibiotic target protection	quinolone resistance protein (qnr)
28901.791.peg.2211	3005043	phenicol antibiotic	antibiotic efflux	major facilitator superfamily (MFS) antibiotic efflux pump	Chloramphenicol/florfenicol resistance, MFS efflux pump => FloR family	emrB	3000074
28901.791.peg.2211	3005043	phenicol antibiotic	antibiotic efflux	major facilitator superfamily (MFS) antibiotic efflux pump	Chloramphenicol/florfenicol resistance, MFS efflux pump => FloR family	ImrB
28901.791.peg.2211	3005043	phenicol antibiotic	antibiotic efflux	major facilitator superfamily (MFS) antibiotic efflux pump	Chloramphenicol/florfenicol resistance, MFS efflux pump => FloR family	MFSAntibioticEffluxPump
28901.791.peg.2211	3005043	phenicol antibiotic	antibiotic efflux	major facilitator superfamily (MFS) antibiotic efflux pump	Chloramphenicol/florfenicol resistance, MFS efflux pump => FloR family	TetA	3000165
28901.791.peg.2211	3005043	phenicol antibiotic	antibiotic efflux	major facilitator superfamily (MFS) antibiotic efflux pump	Chloramphenicol/florfenicol resistance, MFS efflux pump => FloR family	TetJ	3000177
28901.791.peg.2211	3005043	phenicol antibiotic	antibiotic efflux	major facilitator superfamily (MFS) antibiotic efflux pump	Chloramphenicol/florfenicol resistance, MFS efflux pump => FloR family	Tetracycline_Resistance_MFS_Efflux_Pump	3000239
28901.791.peg.2211	3005043	phenicol antibiotic	antibiotic efflux	major facilitator superfamily (MFS) antibiotic efflux pump	Chloramphenicol/florfenicol resistance, MFS efflux pump => FloR family	TetY	3000182
28901.800.peg.335	3002644	aminoglycoside antibiotic	antibiotic inactivation	APH(3')	Aminoglycoside 3'-phosphotransferase (EC 2.7.1.95) => APH(3')-II/APH(3')-XV	AAC6-I	3001207
28901.800.peg.335	3002644	aminoglycoside antibiotic	antibiotic inactivation	APH(3')	Aminoglycoside 3'-phosphotransferase (EC 2.7.1.95) => APH(3')-II/APH(3')-XV	Aminoglycoside
28901.800.peg.335	3002644	aminoglycoside antibiotic	antibiotic inactivation	APH(3')	Aminoglycoside 3'-phosphotransferase (EC 2.7.1.95) => APH(3')-II/APH(3')-XV	APH3	3000126
28901.800.peg.335	3002644	aminoglycoside antibiotic	antibiotic inactivation	APH(3')	Aminoglycoside 3'-phosphotransferase (EC 2.7.1.95) => APH(3')-II/APH(3')-XV	APH3_double_prime
28901.800.peg.335	3002644	aminoglycoside antibiotic	antibiotic inactivation	APH(3')	Aminoglycoside 3'-phosphotransferase (EC 2.7.1.95) => APH(3')-II/APH(3')-XV	APH3_prime
28901.800.peg.337	3002659	aminoglycoside antibiotic	antibiotic inactivation	APH(6)	Aminoglycoside 6-phosphotransferase (EC 2.7.1.72) => APH(6)-Ic/APH(6)-Id	Aminoglycoside
28901.800.peg.337	3002659	aminoglycoside antibiotic	antibiotic inactivation	APH(6)	Aminoglycoside 6-phosphotransferase (EC 2.7.1.72) => APH(6)-Ic/APH(6)-Id	APH6	3000151
28901.805.peg.4102	3002861	diaminopyrimidine antibiotic	antibiotic target replacement	trimethoprim resistant dihydrofolate reductase dfr
28901.806.peg.2694	3004826	fluoroquinolone antibiotic; aminoglycoside antibiotic; tetracycline antibiotic; rifamycin antibiotic	antibiotic inactivation	LAP beta-lactamase	Class A beta-lactamase (EC 3.5.2.6) => LAP family	bla	3000262
28901.806.peg.2694	3004826	fluoroquinolone antibiotic; aminoglycoside antibiotic; tetracycline antibiotic; rifamycin antibiotic	antibiotic inactivation	LAP beta-lactamase	Class A beta-lactamase (EC 3.5.2.6) => LAP family	CARB	3000091;:3000092
28901.806.peg.2694	3004826	fluoroquinolone antibiotic; aminoglycoside antibiotic; tetracycline antibiotic; rifamycin antibiotic	antibiotic inactivation	LAP beta-lactamase	Class A beta-lactamase (EC 3.5.2.6) => LAP family	CblA
28901.806.peg.2694	3004826	fluoroquinolone antibiotic; aminoglycoside antibiotic; tetracycline antibiotic; rifamycin antibiotic	antibiotic inactivation	LAP beta-lactamase	Class A beta-lactamase (EC 3.5.2.6) => LAP family	CfxA	3001211
28901.806.peg.2694	3004826	fluoroquinolone antibiotic; aminoglycoside antibiotic; tetracycline antibiotic; rifamycin antibiotic	antibiotic inactivation	LAP beta-lactamase	Class A beta-lactamase (EC 3.5.2.6) => LAP family	ClassA	3000078
28901.806.peg.2694	3004826	fluoroquinolone antibiotic; aminoglycoside antibiotic; tetracycline antibiotic; rifamycin antibiotic	antibiotic inactivation	LAP beta-lactamase	Class A beta-lactamase (EC 3.5.2.6) => LAP family	CTX-M	3000016
28901.806.peg.2694	3004826	fluoroquinolone antibiotic; aminoglycoside antibiotic; tetracycline antibiotic; rifamycin antibiotic	antibiotic inactivation	LAP beta-lactamase	Class A beta-lactamase (EC 3.5.2.6) => LAP family	GES	3000066
28901.806.peg.2694	3004826	fluoroquinolone antibiotic; aminoglycoside antibiotic; tetracycline antibiotic; rifamycin antibiotic	antibiotic inactivation	LAP beta-lactamase	Class A beta-lactamase (EC 3.5.2.6) => LAP family	IMI	3000018
28901.806.peg.2694	3004826	fluoroquinolone antibiotic; aminoglycoside antibiotic; tetracycline antibiotic; rifamycin antibiotic	antibiotic inactivation	LAP beta-lactamase	Class A beta-lactamase (EC 3.5.2.6) => LAP family	KPC	3000059
28901.806.peg.2694	3004826	fluoroquinolone antibiotic; aminoglycoside antibiotic; tetracycline antibiotic; rifamycin antibiotic	antibiotic inactivation	LAP beta-lactamase	Class A beta-lactamase (EC 3.5.2.6) => LAP family	OXY	3002388
28901.806.peg.2694	3004826	fluoroquinolone antibiotic; aminoglycoside antibiotic; tetracycline antibiotic; rifamycin antibiotic	antibiotic inactivation	LAP beta-lactamase	Class A beta-lactamase (EC 3.5.2.6) => LAP family	PER
28901.806.peg.2694	3004826	fluoroquinolone antibiotic; aminoglycoside antibiotic; tetracycline antibiotic; rifamycin antibiotic	antibiotic inactivation	LAP beta-lactamase	Class A beta-lactamase (EC 3.5.2.6) => LAP family	SED
28901.806.peg.2694	3004826	fluoroquinolone antibiotic; aminoglycoside antibiotic; tetracycline antibiotic; rifamycin antibiotic	antibiotic inactivation	LAP beta-lactamase	Class A beta-lactamase (EC 3.5.2.6) => LAP family	SHV-LEN-OKP	3000096
28901.806.peg.2694	3004826	fluoroquinolone antibiotic; aminoglycoside antibiotic; tetracycline antibiotic; rifamycin antibiotic	antibiotic inactivation	LAP beta-lactamase	Class A beta-lactamase (EC 3.5.2.6) => LAP family	SHV-LEN	3000096
28901.806.peg.2694	3004826	fluoroquinolone antibiotic; aminoglycoside antibiotic; tetracycline antibiotic; rifamycin antibiotic	antibiotic inactivation	LAP beta-lactamase	Class A beta-lactamase (EC 3.5.2.6) => LAP family	SHV
28901.806.peg.2694	3004826	fluoroquinolone antibiotic; aminoglycoside antibiotic; tetracycline antibiotic; rifamycin antibiotic	antibiotic inactivation	LAP beta-lactamase	Class A beta-lactamase (EC 3.5.2.6) => LAP family	LEN
28901.806.peg.2694	3004826	fluoroquinolone antibiotic; aminoglycoside antibiotic; tetracycline antibiotic; rifamycin antibiotic	antibiotic inactivation	LAP beta-lactamase	Class A beta-lactamase (EC 3.5.2.6) => LAP family	OKP
28901.806.peg.2694	3004826	fluoroquinolone antibiotic; aminoglycoside antibiotic; tetracycline antibiotic; rifamycin antibiotic	antibiotic inactivation	LAP beta-lactamase	Class A beta-lactamase (EC 3.5.2.6) => LAP family	OKP-A
28901.806.peg.2694	3004826	fluoroquinolone antibiotic; aminoglycoside antibiotic; tetracycline antibiotic; rifamycin antibiotic	antibiotic inactivation	LAP beta-lactamase	Class A beta-lactamase (EC 3.5.2.6) => LAP family	OKP-B
28901.806.peg.2694	3004826	fluoroquinolone antibiotic; aminoglycoside antibiotic; tetracycline antibiotic; rifamycin antibiotic	antibiotic inactivation	LAP beta-lactamase	Class A beta-lactamase (EC 3.5.2.6) => LAP family	SME	3000055
28901.806.peg.2694	3004826	fluoroquinolone antibiotic; aminoglycoside antibiotic; tetracycline antibiotic; rifamycin antibiotic	antibiotic inactivation	LAP beta-lactamase	Class A beta-lactamase (EC 3.5.2.6) => LAP family	TEM	3000014
28901.806.peg.2694	3004826	fluoroquinolone antibiotic; aminoglycoside antibiotic; tetracycline antibiotic; rifamycin antibiotic	antibiotic inactivation	LAP beta-lactamase	Class A beta-lactamase (EC 3.5.2.6) => LAP family	VEB
28901.812.peg.3636	3002707	fluoroquinolone antibiotic	antibiotic target protection	quinolone resistance protein (qnr)
28901.817.peg.4171	3004089	aminoglycoside antibiotic	antibiotic inactivation	ANT(3'')	Aminoglycoside 3''-nucleotidyltransferase (EC 2.7.7.-) => ANT(3'')-Ia (AadA family)	Aminoglycoside
28901.817.peg.4171	3004089	aminoglycoside antibiotic	antibiotic inactivation	ANT(3'')	Aminoglycoside 3''-nucleotidyltransferase (EC 2.7.7.-) => ANT(3'')-Ia (AadA family)	ANT
28901.817.peg.4171	3004089	aminoglycoside antibiotic	antibiotic inactivation	ANT(3'')	Aminoglycoside 3''-nucleotidyltransferase (EC 2.7.7.-) => ANT(3'')-Ia (AadA family)	ANT3	3000232
28901.817.peg.4171	3004089	aminoglycoside antibiotic	antibiotic inactivation	ANT(3'')	Aminoglycoside 3''-nucleotidyltransferase (EC 2.7.7.-) => ANT(3'')-Ia (AadA family)	ANT9	3000228
28901.817.peg.266	3002242	penam	antibiotic inactivation	CARB beta-lactamase	Class A beta-lactamase (EC 3.5.2.6) => CARB/PSE family, carbenicillin-hydrolyzing	BCII	3000577
28901.817.peg.266	3002242	penam	antibiotic inactivation	CARB beta-lactamase	Class A beta-lactamase (EC 3.5.2.6) => CARB/PSE family, carbenicillin-hydrolyzing	bla	3000262
28901.817.peg.266	3002242	penam	antibiotic inactivation	CARB beta-lactamase	Class A beta-lactamase (EC 3.5.2.6) => CARB/PSE family, carbenicillin-hydrolyzing	CARB	3000091;:3000092
28901.817.peg.266	3002242	penam	antibiotic inactivation	CARB beta-lactamase	Class A beta-lactamase (EC 3.5.2.6) => CARB/PSE family, carbenicillin-hydrolyzing	CblA
28901.817.peg.266	3002242	penam	antibiotic inactivation	CARB beta-lactamase	Class A beta-lactamase (EC 3.5.2.6) => CARB/PSE family, carbenicillin-hydrolyzing	CfxA	3001211
28901.817.peg.266	3002242	penam	antibiotic inactivation	CARB beta-lactamase	Class A beta-lactamase (EC 3.5.2.6) => CARB/PSE family, carbenicillin-hydrolyzing	ClassA	3000078
28901.817.peg.266	3002242	penam	antibiotic inactivation	CARB beta-lactamase	Class A beta-lactamase (EC 3.5.2.6) => CARB/PSE family, carbenicillin-hydrolyzing	CTX-M	3000016
28901.817.peg.266	3002242	penam	antibiotic inactivation	CARB beta-lactamase	Class A beta-lactamase (EC 3.5.2.6) => CARB/PSE family, carbenicillin-hydrolyzing	GES	3000066
28901.817.peg.266	3002242	penam	antibiotic inactivation	CARB beta-lactamase	Class A beta-lactamase (EC 3.5.2.6) => CARB/PSE family, carbenicillin-hydrolyzing	IMI	3000018
28901.817.peg.266	3002242	penam	antibiotic inactivation	CARB beta-lactamase	Class A beta-lactamase (EC 3.5.2.6) => CARB/PSE family, carbenicillin-hydrolyzing	KPC	3000059
28901.817.peg.266	3002242	penam	antibiotic inactivation	CARB beta-lactamase	Class A beta-lactamase (EC 3.5.2.6) => CARB/PSE family, carbenicillin-hydrolyzing	OXY	3002388
28901.817.peg.266	3002242	penam	antibiotic inactivation	CARB beta-lactamase	Class A beta-lactamase (EC 3.5.2.6) => CARB/PSE family, carbenicillin-hydrolyzing	PER
28901.817.peg.266	3002242	penam	antibiotic inactivation	CARB beta-lactamase	Class A beta-lactamase (EC 3.5.2.6) => CARB/PSE family, carbenicillin-hydrolyzing	SED
28901.817.peg.266	3002242	penam	antibiotic inactivation	CARB beta-lactamase	Class A beta-lactamase (EC 3.5.2.6) => CARB/PSE family, carbenicillin-hydrolyzing	SHV-LEN-OKP	3000096
28901.817.peg.266	3002242	penam	antibiotic inactivation	CARB beta-lactamase	Class A beta-lactamase (EC 3.5.2.6) => CARB/PSE family, carbenicillin-hydrolyzing	SHV-LEN	3000096
28901.817.peg.266	3002242	penam	antibiotic inactivation	CARB beta-lactamase	Class A beta-lactamase (EC 3.5.2.6) => CARB/PSE family, carbenicillin-hydrolyzing	SHV
28901.817.peg.266	3002242	penam	antibiotic inactivation	CARB beta-lactamase	Class A beta-lactamase (EC 3.5.2.6) => CARB/PSE family, carbenicillin-hydrolyzing	LEN
28901.817.peg.266	3002242	penam	antibiotic inactivation	CARB beta-lactamase	Class A beta-lactamase (EC 3.5.2.6) => CARB/PSE family, carbenicillin-hydrolyzing	OKP
28901.817.peg.266	3002242	penam	antibiotic inactivation	CARB beta-lactamase	Class A beta-lactamase (EC 3.5.2.6) => CARB/PSE family, carbenicillin-hydrolyzing	OKP-A
28901.817.peg.266	3002242	penam	antibiotic inactivation	CARB beta-lactamase	Class A beta-lactamase (EC 3.5.2.6) => CARB/PSE family, carbenicillin-hydrolyzing	OKP-B
28901.817.peg.266	3002242	penam	antibiotic inactivation	CARB beta-lactamase	Class A beta-lactamase (EC 3.5.2.6) => CARB/PSE family, carbenicillin-hydrolyzing	SME	3000055
28901.817.peg.266	3002242	penam	antibiotic inactivation	CARB beta-lactamase	Class A beta-lactamase (EC 3.5.2.6) => CARB/PSE family, carbenicillin-hydrolyzing	TEM	3000014
28901.817.peg.266	3002242	penam	antibiotic inactivation	CARB beta-lactamase	Class A beta-lactamase (EC 3.5.2.6) => CARB/PSE family, carbenicillin-hydrolyzing	VEB
28901.819.peg.1276	3002529	aminoglycoside antibiotic	antibiotic inactivation	AAC(3)	Aminoglycoside N(3)-acetyltransferase (EC 2.3.1.81) => AAC(3)-I	AAC3	3000322
28901.819.peg.1276	3002529	aminoglycoside antibiotic	antibiotic inactivation	AAC(3)	Aminoglycoside N(3)-acetyltransferase (EC 2.3.1.81) => AAC(3)-I	AAC3-I	3001205
28901.819.peg.1276	3002529	aminoglycoside antibiotic	antibiotic inactivation	AAC(3)	Aminoglycoside N(3)-acetyltransferase (EC 2.3.1.81) => AAC(3)-I	AAC6-I	3001207
28901.8204.peg.1	3003986	pleuromutilin antibiotic	antibiotic efflux	ATP-binding cassette (ABC) antibiotic efflux pump
28901.8211.peg.4788	3002859	diaminopyrimidine antibiotic	antibiotic target replacement	trimethoprim resistant dihydrofolate reductase dfr
28901.822.peg.4596	3002619	aminoglycoside antibiotic	antibiotic inactivation	ANT(3'')	Aminoglycoside 3''-nucleotidyltransferase (EC 2.7.7.-) => ANT(3'')-Ia (AadA family)	Aminoglycoside
28901.822.peg.4596	3002619	aminoglycoside antibiotic	antibiotic inactivation	ANT(3'')	Aminoglycoside 3''-nucleotidyltransferase (EC 2.7.7.-) => ANT(3'')-Ia (AadA family)	ANT
28901.822.peg.4596	3002619	aminoglycoside antibiotic	antibiotic inactivation	ANT(3'')	Aminoglycoside 3''-nucleotidyltransferase (EC 2.7.7.-) => ANT(3'')-Ia (AadA family)	ANT3	3000232
28901.822.peg.4596	3002619	aminoglycoside antibiotic	antibiotic inactivation	ANT(3'')	Aminoglycoside 3''-nucleotidyltransferase (EC 2.7.7.-) => ANT(3'')-Ia (AadA family)	ANT9	3000228
28901.822.peg.5041	3000190	tetracycline antibiotic	antibiotic target protection	tetracycline-resistant ribosomal protection protein	Tetracycline resistance, ribosomal protection type => Tet(O)	TetM-TetW-TetO-TetS	3000186; :3000194;:3000190;:3000192
28901.822.peg.5041	3000190	tetracycline antibiotic	antibiotic target protection	tetracycline-resistant ribosomal protection protein	Tetracycline resistance, ribosomal protection type => Tet(O)	TetM	3000186
28901.822.peg.5041	3000190	tetracycline antibiotic	antibiotic target protection	tetracycline-resistant ribosomal protection protein	Tetracycline resistance, ribosomal protection type => Tet(O)	TetW	3000194
28901.822.peg.5041	3000190	tetracycline antibiotic	antibiotic target protection	tetracycline-resistant ribosomal protection protein	Tetracycline resistance, ribosomal protection type => Tet(O)	TetO	3000190
28901.822.peg.5041	3000190	tetracycline antibiotic	antibiotic target protection	tetracycline-resistant ribosomal protection protein	Tetracycline resistance, ribosomal protection type => Tet(O)	TetS	3000192
28901.822.peg.5041	3000190	tetracycline antibiotic	antibiotic target protection	tetracycline-resistant ribosomal protection protein	Tetracycline resistance, ribosomal protection type => Tet(O)	Tetracycline_Resistance_MFS_Efflux_Pump	3000239
28901.822.peg.5041	3000190	tetracycline antibiotic	antibiotic target protection	tetracycline-resistant ribosomal protection protein	Tetracycline resistance, ribosomal protection type => Tet(O)	Tetracycline_Resistance_Ribosomal_Protection_Protein	0000002
28901.8226.peg.4839	3002804	fosfomycin	antibiotic inactivation	fosfomycin thiol transferase
28901.823.peg.2277	3002159	cephalosporin; cephamycin	antibiotic inactivation	FOX beta-lactamase	Class C beta-lactamase (EC 3.5.2.6) => FOX/TRU family, cephalosporin-hydrolyzing	ClassC-AmpC	3000076;:3000019
28901.823.peg.2277	3002159	cephalosporin; cephamycin	antibiotic inactivation	FOX beta-lactamase	Class C beta-lactamase (EC 3.5.2.6) => FOX/TRU family, cephalosporin-hydrolyzing	CMY-LAT-MOX-ACT-MIR-FOX	3000072;:3000058;:3000067;:3000084;:3000069;:3000083
28901.823.peg.2277	3002159	cephalosporin; cephamycin	antibiotic inactivation	FOX beta-lactamase	Class C beta-lactamase (EC 3.5.2.6) => FOX/TRU family, cephalosporin-hydrolyzing	CMY-MOX-FOX
28901.823.peg.2277	3002159	cephalosporin; cephamycin	antibiotic inactivation	FOX beta-lactamase	Class C beta-lactamase (EC 3.5.2.6) => FOX/TRU family, cephalosporin-hydrolyzing	CMY	3000069
28901.823.peg.2277	3002159	cephalosporin; cephamycin	antibiotic inactivation	FOX beta-lactamase	Class C beta-lactamase (EC 3.5.2.6) => FOX/TRU family, cephalosporin-hydrolyzing	MOX	3000083
28901.823.peg.2277	3002159	cephalosporin; cephamycin	antibiotic inactivation	FOX beta-lactamase	Class C beta-lactamase (EC 3.5.2.6) => FOX/TRU family, cephalosporin-hydrolyzing	FOX	3000067
28901.823.peg.2277	3002159	cephalosporin; cephamycin	antibiotic inactivation	FOX beta-lactamase	Class C beta-lactamase (EC 3.5.2.6) => FOX/TRU family, cephalosporin-hydrolyzing	ACT-MIR	3000072;:3000058
28901.823.peg.2277	3002159	cephalosporin; cephamycin	antibiotic inactivation	FOX beta-lactamase	Class C beta-lactamase (EC 3.5.2.6) => FOX/TRU family, cephalosporin-hydrolyzing	ACT	3000072
28901.823.peg.2277	3002159	cephalosporin; cephamycin	antibiotic inactivation	FOX beta-lactamase	Class C beta-lactamase (EC 3.5.2.6) => FOX/TRU family, cephalosporin-hydrolyzing	MIR	3000058
28901.823.peg.2277	3002159	cephalosporin; cephamycin	antibiotic inactivation	FOX beta-lactamase	Class C beta-lactamase (EC 3.5.2.6) => FOX/TRU family, cephalosporin-hydrolyzing	OCH	3000094
28901.823.peg.2277	3002159	cephalosporin; cephamycin	antibiotic inactivation	FOX beta-lactamase	Class C beta-lactamase (EC 3.5.2.6) => FOX/TRU family, cephalosporin-hydrolyzing	PDC	3000098
28901.823.peg.2277	3002159	cephalosporin; cephamycin	antibiotic inactivation	FOX beta-lactamase	Class C beta-lactamase (EC 3.5.2.6) => FOX/TRU family, cephalosporin-hydrolyzing	DHA	3000068
28901.823.peg.2277	3002159	cephalosporin; cephamycin	antibiotic inactivation	FOX beta-lactamase	Class C beta-lactamase (EC 3.5.2.6) => FOX/TRU family, cephalosporin-hydrolyzing	MCA
28901.823.peg.2277	3002159	cephalosporin; cephamycin	antibiotic inactivation	FOX beta-lactamase	Class C beta-lactamase (EC 3.5.2.6) => FOX/TRU family, cephalosporin-hydrolyzing	PAC
28901.823.peg.4277	3000410	sulfonamide antibiotic	antibiotic target replacement	sulfonamide resistant sul
28901.8260.peg.4180	3003772	peptide antibiotic	antibiotic target alteration	defensin resistant mprF
28901.8273.peg.1468	3002639	aminoglycoside antibiotic	antibiotic inactivation	APH(3'')	Aminoglycoside 3''-phosphotransferase (EC 2.7.1.87) => APH(3'')-I	Aminoglycoside
28901.8273.peg.1468	3002639	aminoglycoside antibiotic	antibiotic inactivation	APH(3'')	Aminoglycoside 3''-phosphotransferase (EC 2.7.1.87) => APH(3'')-I	APH3	3000126
28901.8273.peg.1468	3002639	aminoglycoside antibiotic	antibiotic inactivation	APH(3'')	Aminoglycoside 3''-phosphotransferase (EC 2.7.1.87) => APH(3'')-I	APH3_double_prime
28901.8273.peg.1468	3002639	aminoglycoside antibiotic	antibiotic inactivation	APH(3'')	Aminoglycoside 3''-phosphotransferase (EC 2.7.1.87) => APH(3'')-I	APH3_prime
28901.8282.peg.4676	3004605	macrolide antibiotic; lincosamide antibiotic; streptogramin antibiotic	antibiotic target alteration	Erm 23S ribosomal RNA methyltransferase
28901.8296.peg.4838	3003923	fluoroquinolone antibiotic; glycylcycline; tetracycline antibiotic; diaminopyrimidine antibiotic; nitrofuran antibiotic	antibiotic efflux	resistance-nodulation-cell division (RND) antibiotic efflux pump	RND efflux system, inner membrane transporter	ABCAntibioticEffluxPump	0010001
28901.8296.peg.4838	3003923	fluoroquinolone antibiotic; glycylcycline; tetracycline antibiotic; diaminopyrimidine antibiotic; nitrofuran antibiotic	antibiotic efflux	resistance-nodulation-cell division (RND) antibiotic efflux pump	RND efflux system, inner membrane transporter	adeB	3000775
28901.8296.peg.4838	3003923	fluoroquinolone antibiotic; glycylcycline; tetracycline antibiotic; diaminopyrimidine antibiotic; nitrofuran antibiotic	antibiotic efflux	resistance-nodulation-cell division (RND) antibiotic efflux pump	RND efflux system, inner membrane transporter	macA	3000533
28901.8296.peg.4838	3003923	fluoroquinolone antibiotic; glycylcycline; tetracycline antibiotic; diaminopyrimidine antibiotic; nitrofuran antibiotic	antibiotic efflux	resistance-nodulation-cell division (RND) antibiotic efflux pump	RND efflux system, inner membrane transporter	MexW-MexI	3000808
28901.8296.peg.4838	3003923	fluoroquinolone antibiotic; glycylcycline; tetracycline antibiotic; diaminopyrimidine antibiotic; nitrofuran antibiotic	antibiotic efflux	resistance-nodulation-cell division (RND) antibiotic efflux pump	RND efflux system, inner membrane transporter	MexX	3001214
28901.8296.peg.4838	3003923	fluoroquinolone antibiotic; glycylcycline; tetracycline antibiotic; diaminopyrimidine antibiotic; nitrofuran antibiotic	antibiotic efflux	resistance-nodulation-cell division (RND) antibiotic efflux pump	RND efflux system, inner membrane transporter	MFSAntibioticEffluxPump
28901.8296.peg.4838	3003923	fluoroquinolone antibiotic; glycylcycline; tetracycline antibiotic; diaminopyrimidine antibiotic; nitrofuran antibiotic	antibiotic efflux	resistance-nodulation-cell division (RND) antibiotic efflux pump	RND efflux system, inner membrane transporter	RNDefflux	0010004
28901.8296.peg.4839	3003922	fluoroquinolone antibiotic; glycylcycline; tetracycline antibiotic; diaminopyrimidine antibiotic; nitrofuran antibiotic	antibiotic efflux	resistance-nodulation-cell division (RND) antibiotic efflux pump	RND efflux system, membrane fusion protein	ABCAntibioticEffluxPump	0010001
28901.8296.peg.4839	3003922	fluoroquinolone antibiotic; glycylcycline; tetracycline antibiotic; diaminopyrimidine antibiotic; nitrofuran antibiotic	antibiotic efflux	resistance-nodulation-cell division (RND) antibiotic efflux pump	RND efflux system, membrane fusion protein	adeA-adeI	3000774;:3000780
28901.8296.peg.4839	3003922	fluoroquinolone antibiotic; glycylcycline; tetracycline antibiotic; diaminopyrimidine antibiotic; nitrofuran antibiotic	antibiotic efflux	resistance-nodulation-cell division (RND) antibiotic efflux pump	RND efflux system, membrane fusion protein	macA	3000533
28901.8296.peg.4839	3003922	fluoroquinolone antibiotic; glycylcycline; tetracycline antibiotic; diaminopyrimidine antibiotic; nitrofuran antibiotic	antibiotic efflux	resistance-nodulation-cell division (RND) antibiotic efflux pump	RND efflux system, membrane fusion protein	MexA	3000377
28901.8296.peg.4839	3003922	fluoroquinolone antibiotic; glycylcycline; tetracycline antibiotic; diaminopyrimidine antibiotic; nitrofuran antibiotic	antibiotic efflux	resistance-nodulation-cell division (RND) antibiotic efflux pump	RND efflux system, membrane fusion protein	MexC	3000800
28901.8296.peg.4839	3003922	fluoroquinolone antibiotic; glycylcycline; tetracycline antibiotic; diaminopyrimidine antibiotic; nitrofuran antibiotic	antibiotic efflux	resistance-nodulation-cell division (RND) antibiotic efflux pump	RND efflux system, membrane fusion protein	MexE	3000803
28901.8296.peg.4839	3003922	fluoroquinolone antibiotic; glycylcycline; tetracycline antibiotic; diaminopyrimidine antibiotic; nitrofuran antibiotic	antibiotic efflux	resistance-nodulation-cell division (RND) antibiotic efflux pump	RND efflux system, membrane fusion protein	MexW-MexI	3000808
28901.8296.peg.4839	3003922	fluoroquinolone antibiotic; glycylcycline; tetracycline antibiotic; diaminopyrimidine antibiotic; nitrofuran antibiotic	antibiotic efflux	resistance-nodulation-cell division (RND) antibiotic efflux pump	RND efflux system, membrane fusion protein	MexX	3001214
28901.8296.peg.4839	3003922	fluoroquinolone antibiotic; glycylcycline; tetracycline antibiotic; diaminopyrimidine antibiotic; nitrofuran antibiotic	antibiotic efflux	resistance-nodulation-cell division (RND) antibiotic efflux pump	RND efflux system, membrane fusion protein	MFSAntibioticEffluxPump
28901.8296.peg.4839	3003922	fluoroquinolone antibiotic; glycylcycline; tetracycline antibiotic; diaminopyrimidine antibiotic; nitrofuran antibiotic	antibiotic efflux	resistance-nodulation-cell division (RND) antibiotic efflux pump	RND efflux system, membrane fusion protein	RNDefflux	0010004
28901.8299.peg.5087	3002695	phenicol antibiotic	antibiotic efflux	major facilitator superfamily (MFS) antibiotic efflux pump	Chloramphenicol resistance, MFS efflux pump => CmlA family	MFSAntibioticEffluxPump
28901.8299.peg.5087	3002695	phenicol antibiotic	antibiotic efflux	major facilitator superfamily (MFS) antibiotic efflux pump	Chloramphenicol resistance, MFS efflux pump => CmlA family	Tetracycline_Resistance_MFS_Efflux_Pump	3000239
28901.8299.peg.5087	3002695	phenicol antibiotic	antibiotic efflux	major facilitator superfamily (MFS) antibiotic efflux pump	Chloramphenicol resistance, MFS efflux pump => CmlA family	TetY	3000182
28901.8299.peg.5103	3002695	phenicol antibiotic	antibiotic efflux	major facilitator superfamily (MFS) antibiotic efflux pump	Chloramphenicol resistance, MFS efflux pump => CmlA family	emrB	3000074
28901.8299.peg.5103	3002695	phenicol antibiotic	antibiotic efflux	major facilitator superfamily (MFS) antibiotic efflux pump	Chloramphenicol resistance, MFS efflux pump => CmlA family	ImrB
28901.8299.peg.5103	3002695	phenicol antibiotic	antibiotic efflux	major facilitator superfamily (MFS) antibiotic efflux pump	Chloramphenicol resistance, MFS efflux pump => CmlA family	MFSAntibioticEffluxPump
28901.8299.peg.5103	3002695	phenicol antibiotic	antibiotic efflux	major facilitator superfamily (MFS) antibiotic efflux pump	Chloramphenicol resistance, MFS efflux pump => CmlA family	TetA	3000165
28901.8299.peg.5103	3002695	phenicol antibiotic	antibiotic efflux	major facilitator superfamily (MFS) antibiotic efflux pump	Chloramphenicol resistance, MFS efflux pump => CmlA family	TetE	3000173
28901.8299.peg.5103	3002695	phenicol antibiotic	antibiotic efflux	major facilitator superfamily (MFS) antibiotic efflux pump	Chloramphenicol resistance, MFS efflux pump => CmlA family	TetH-TetJ	3000175;:3000177
28901.8299.peg.5103	3002695	phenicol antibiotic	antibiotic efflux	major facilitator superfamily (MFS) antibiotic efflux pump	Chloramphenicol resistance, MFS efflux pump => CmlA family	TetH	3000175
28901.8299.peg.5103	3002695	phenicol antibiotic	antibiotic efflux	major facilitator superfamily (MFS) antibiotic efflux pump	Chloramphenicol resistance, MFS efflux pump => CmlA family	TetJ	3000177
28901.8299.peg.5103	3002695	phenicol antibiotic	antibiotic efflux	major facilitator superfamily (MFS) antibiotic efflux pump	Chloramphenicol resistance, MFS efflux pump => CmlA family	Tetracycline_Resistance_MFS_Efflux_Pump	3000239
28901.8299.peg.5103	3002695	phenicol antibiotic	antibiotic efflux	major facilitator superfamily (MFS) antibiotic efflux pump	Chloramphenicol resistance, MFS efflux pump => CmlA family	TetY	3000182
28901.8305.peg.320	3000024	fluoroquinolone antibiotic	antibiotic efflux	ATP-binding cassette (ABC) antibiotic efflux pump
28901.8362.peg.4759	3000168	tetracycline antibiotic	antibiotic efflux	major facilitator superfamily (MFS) antibiotic efflux pump	Tetracycline resistance, MFS efflux pump => Tet(D)	emrB	3000074
28901.8362.peg.4759	3000168	tetracycline antibiotic	antibiotic efflux	major facilitator superfamily (MFS) antibiotic efflux pump	Tetracycline resistance, MFS efflux pump => Tet(D)	MFSAntibioticEffluxPump
28901.8362.peg.4759	3000168	tetracycline antibiotic	antibiotic efflux	major facilitator superfamily (MFS) antibiotic efflux pump	Tetracycline resistance, MFS efflux pump => Tet(D)	norA	3000391
28901.8362.peg.4759	3000168	tetracycline antibiotic	antibiotic efflux	major facilitator superfamily (MFS) antibiotic efflux pump	Tetracycline resistance, MFS efflux pump => Tet(D)	TetA	3000165
28901.8362.peg.4759	3000168	tetracycline antibiotic	antibiotic efflux	major facilitator superfamily (MFS) antibiotic efflux pump	Tetracycline resistance, MFS efflux pump => Tet(D)	TetA-B	3000165
28901.8362.peg.4759	3000168	tetracycline antibiotic	antibiotic efflux	major facilitator superfamily (MFS) antibiotic efflux pump	Tetracycline resistance, MFS efflux pump => Tet(D)	TetA-G	3000165
28901.8362.peg.4759	3000168	tetracycline antibiotic	antibiotic efflux	major facilitator superfamily (MFS) antibiotic efflux pump	Tetracycline resistance, MFS efflux pump => Tet(D)	TetD	3000168
28901.8362.peg.4759	3000168	tetracycline antibiotic	antibiotic efflux	major facilitator superfamily (MFS) antibiotic efflux pump	Tetracycline resistance, MFS efflux pump => Tet(D)	TetE	3000173
28901.8362.peg.4759	3000168	tetracycline antibiotic	antibiotic efflux	major facilitator superfamily (MFS) antibiotic efflux pump	Tetracycline resistance, MFS efflux pump => Tet(D)	TetH-TetJ	3000175;:3000177
28901.8362.peg.4759	3000168	tetracycline antibiotic	antibiotic efflux	major facilitator superfamily (MFS) antibiotic efflux pump	Tetracycline resistance, MFS efflux pump => Tet(D)	TetH	3000175
28901.8362.peg.4759	3000168	tetracycline antibiotic	antibiotic efflux	major facilitator superfamily (MFS) antibiotic efflux pump	Tetracycline resistance, MFS efflux pump => Tet(D)	TetJ	3000177
28901.8362.peg.4759	3000168	tetracycline antibiotic	antibiotic efflux	major facilitator superfamily (MFS) antibiotic efflux pump	Tetracycline resistance, MFS efflux pump => Tet(D)	Tetracycline_Resistance_MFS_Efflux_Pump	3000239
28901.8362.peg.4759	3000168	tetracycline antibiotic	antibiotic efflux	major facilitator superfamily (MFS) antibiotic efflux pump	Tetracycline resistance, MFS efflux pump => Tet(D)	TetY	3000182
28901.8380.peg.5053	3002872	fosfomycin	antibiotic inactivation	fosfomycin thiol transferase
28901.8404.peg.4527	3001864	cephalosporin	antibiotic inactivation	CTX-M beta-lactamase	Class A beta-lactamase (EC 3.5.2.6) => CTX-M family, extended-spectrum	BCII	3000577
28901.8404.peg.4527	3001864	cephalosporin	antibiotic inactivation	CTX-M beta-lactamase	Class A beta-lactamase (EC 3.5.2.6) => CTX-M family, extended-spectrum	bla	3000262
28901.8404.peg.4527	3001864	cephalosporin	antibiotic inactivation	CTX-M beta-lactamase	Class A beta-lactamase (EC 3.5.2.6) => CTX-M family, extended-spectrum	CARB	3000091;:3000092
28901.8404.peg.4527	3001864	cephalosporin	antibiotic inactivation	CTX-M beta-lactamase	Class A beta-lactamase (EC 3.5.2.6) => CTX-M family, extended-spectrum	CblA
28901.8404.peg.4527	3001864	cephalosporin	antibiotic inactivation	CTX-M beta-lactamase	Class A beta-lactamase (EC 3.5.2.6) => CTX-M family, extended-spectrum	ClassA	3000078
28901.8404.peg.4527	3001864	cephalosporin	antibiotic inactivation	CTX-M beta-lactamase	Class A beta-lactamase (EC 3.5.2.6) => CTX-M family, extended-spectrum	CTX-M	3000016
28901.8404.peg.4527	3001864	cephalosporin	antibiotic inactivation	CTX-M beta-lactamase	Class A beta-lactamase (EC 3.5.2.6) => CTX-M family, extended-spectrum	GES	3000066
28901.8404.peg.4527	3001864	cephalosporin	antibiotic inactivation	CTX-M beta-lactamase	Class A beta-lactamase (EC 3.5.2.6) => CTX-M family, extended-spectrum	IMI	3000018
28901.8404.peg.4527	3001864	cephalosporin	antibiotic inactivation	CTX-M beta-lactamase	Class A beta-lactamase (EC 3.5.2.6) => CTX-M family, extended-spectrum	KPC	3000059
28901.8404.peg.4527	3001864	cephalosporin	antibiotic inactivation	CTX-M beta-lactamase	Class A beta-lactamase (EC 3.5.2.6) => CTX-M family, extended-spectrum	OXY	3002388
28901.8404.peg.4527	3001864	cephalosporin	antibiotic inactivation	CTX-M beta-lactamase	Class A beta-lactamase (EC 3.5.2.6) => CTX-M family, extended-spectrum	PER
28901.8404.peg.4527	3001864	cephalosporin	antibiotic inactivation	CTX-M beta-lactamase	Class A beta-lactamase (EC 3.5.2.6) => CTX-M family, extended-spectrum	SED
28901.8404.peg.4527	3001864	cephalosporin	antibiotic inactivation	CTX-M beta-lactamase	Class A beta-lactamase (EC 3.5.2.6) => CTX-M family, extended-spectrum	SHV-LEN-OKP	3000096
28901.8404.peg.4527	3001864	cephalosporin	antibiotic inactivation	CTX-M beta-lactamase	Class A beta-lactamase (EC 3.5.2.6) => CTX-M family, extended-spectrum	SHV-LEN	3000096
28901.8404.peg.4527	3001864	cephalosporin	antibiotic inactivation	CTX-M beta-lactamase	Class A beta-lactamase (EC 3.5.2.6) => CTX-M family, extended-spectrum	SHV
28901.8404.peg.4527	3001864	cephalosporin	antibiotic inactivation	CTX-M beta-lactamase	Class A beta-lactamase (EC 3.5.2.6) => CTX-M family, extended-spectrum	LEN
28901.8404.peg.4527	3001864	cephalosporin	antibiotic inactivation	CTX-M beta-lactamase	Class A beta-lactamase (EC 3.5.2.6) => CTX-M family, extended-spectrum	OKP
28901.8404.peg.4527	3001864	cephalosporin	antibiotic inactivation	CTX-M beta-lactamase	Class A beta-lactamase (EC 3.5.2.6) => CTX-M family, extended-spectrum	OKP-A
28901.8404.peg.4527	3001864	cephalosporin	antibiotic inactivation	CTX-M beta-lactamase	Class A beta-lactamase (EC 3.5.2.6) => CTX-M family, extended-spectrum	OKP-B
28901.8404.peg.4527	3001864	cephalosporin	antibiotic inactivation	CTX-M beta-lactamase	Class A beta-lactamase (EC 3.5.2.6) => CTX-M family, extended-spectrum	SME	3000055
28901.8404.peg.4527	3001864	cephalosporin	antibiotic inactivation	CTX-M beta-lactamase	Class A beta-lactamase (EC 3.5.2.6) => CTX-M family, extended-spectrum	TEM	3000014
28901.8404.peg.4527	3001864	cephalosporin	antibiotic inactivation	CTX-M beta-lactamase	Class A beta-lactamase (EC 3.5.2.6) => CTX-M family, extended-spectrum	VEB
28901.8432.peg.5044	3002879	lincosamide antibiotic	antibiotic inactivation	lincosamide nucleotidyltransferase (LNU)	Lincosamide nucleotidyltransferase => Lnu(F)/Lnu(G)
28901.8432.peg.5084	3002620	aminoglycoside antibiotic	antibiotic inactivation	ANT(3'')	Aminoglycoside 3''-nucleotidyltransferase (EC 2.7.7.-) => ANT(3'')-Ia (AadA family)	Aminoglycoside
28901.8432.peg.5084	3002620	aminoglycoside antibiotic	antibiotic inactivation	ANT(3'')	Aminoglycoside 3''-nucleotidyltransferase (EC 2.7.7.-) => ANT(3'')-Ia (AadA family)	ANT
28901.8432.peg.5084	3002620	aminoglycoside antibiotic	antibiotic inactivation	ANT(3'')	Aminoglycoside 3''-nucleotidyltransferase (EC 2.7.7.-) => ANT(3'')-Ia (AadA family)	ANT3	3000232
28901.8432.peg.5084	3002620	aminoglycoside antibiotic	antibiotic inactivation	ANT(3'')	Aminoglycoside 3''-nucleotidyltransferase (EC 2.7.7.-) => ANT(3'')-Ia (AadA family)	ANT9	3000228
28901.8481.peg.3916	3003558	cephalosporin; penam	antibiotic inactivation	BlaA beta-lactamase
28901.8517.peg.5396	3003013	diaminopyrimidine antibiotic	antibiotic target replacement	trimethoprim resistant dihydrofolate reductase dfr
28901.8518.peg.4387	3003841	aminoglycoside antibiotic	antibiotic efflux	kdpDE	DNA-binding response regulator KdpE	baeR	3000828
28901.8518.peg.4387	3003841	aminoglycoside antibiotic	antibiotic efflux	kdpDE	DNA-binding response regulator KdpE	vanR	3000574
28901.8535.peg.4895	3001390	monobactam; cephalosporin; penam; penem	antibiotic inactivation	TEM beta-lactamase	Class A beta-lactamase (EC 3.5.2.6) => TEM family	bla	3000262
28901.8535.peg.4895	3001390	monobactam; cephalosporin; penam; penem	antibiotic inactivation	TEM beta-lactamase	Class A beta-lactamase (EC 3.5.2.6) => TEM family	CARB	3000091;:3000092
28901.8535.peg.4895	3001390	monobactam; cephalosporin; penam; penem	antibiotic inactivation	TEM beta-lactamase	Class A beta-lactamase (EC 3.5.2.6) => TEM family	ClassA	3000078
28901.8535.peg.4895	3001390	monobactam; cephalosporin; penam; penem	antibiotic inactivation	TEM beta-lactamase	Class A beta-lactamase (EC 3.5.2.6) => TEM family	CTX-M	3000016
28901.8535.peg.4895	3001390	monobactam; cephalosporin; penam; penem	antibiotic inactivation	TEM beta-lactamase	Class A beta-lactamase (EC 3.5.2.6) => TEM family	GES	3000066
28901.8535.peg.4895	3001390	monobactam; cephalosporin; penam; penem	antibiotic inactivation	TEM beta-lactamase	Class A beta-lactamase (EC 3.5.2.6) => TEM family	IMI	3000018
28901.8535.peg.4895	3001390	monobactam; cephalosporin; penam; penem	antibiotic inactivation	TEM beta-lactamase	Class A beta-lactamase (EC 3.5.2.6) => TEM family	KPC	3000059
28901.8535.peg.4895	3001390	monobactam; cephalosporin; penam; penem	antibiotic inactivation	TEM beta-lactamase	Class A beta-lactamase (EC 3.5.2.6) => TEM family	OXY	3002388
28901.8535.peg.4895	3001390	monobactam; cephalosporin; penam; penem	antibiotic inactivation	TEM beta-lactamase	Class A beta-lactamase (EC 3.5.2.6) => TEM family	PER
28901.8535.peg.4895	3001390	monobactam; cephalosporin; penam; penem	antibiotic inactivation	TEM beta-lactamase	Class A beta-lactamase (EC 3.5.2.6) => TEM family	SED
28901.8535.peg.4895	3001390	monobactam; cephalosporin; penam; penem	antibiotic inactivation	TEM beta-lactamase	Class A beta-lactamase (EC 3.5.2.6) => TEM family	SHV-LEN-OKP	3000096
28901.8535.peg.4895	3001390	monobactam; cephalosporin; penam; penem	antibiotic inactivation	TEM beta-lactamase	Class A beta-lactamase (EC 3.5.2.6) => TEM family	SHV-LEN	3000096
28901.8535.peg.4895	3001390	monobactam; cephalosporin; penam; penem	antibiotic inactivation	TEM beta-lactamase	Class A beta-lactamase (EC 3.5.2.6) => TEM family	SHV
28901.8535.peg.4895	3001390	monobactam; cephalosporin; penam; penem	antibiotic inactivation	TEM beta-lactamase	Class A beta-lactamase (EC 3.5.2.6) => TEM family	LEN
28901.8535.peg.4895	3001390	monobactam; cephalosporin; penam; penem	antibiotic inactivation	TEM beta-lactamase	Class A beta-lactamase (EC 3.5.2.6) => TEM family	OKP
28901.8535.peg.4895	3001390	monobactam; cephalosporin; penam; penem	antibiotic inactivation	TEM beta-lactamase	Class A beta-lactamase (EC 3.5.2.6) => TEM family	OKP-A
28901.8535.peg.4895	3001390	monobactam; cephalosporin; penam; penem	antibiotic inactivation	TEM beta-lactamase	Class A beta-lactamase (EC 3.5.2.6) => TEM family	OKP-B
28901.8535.peg.4895	3001390	monobactam; cephalosporin; penam; penem	antibiotic inactivation	TEM beta-lactamase	Class A beta-lactamase (EC 3.5.2.6) => TEM family	SME	3000055
28901.8535.peg.4895	3001390	monobactam; cephalosporin; penam; penem	antibiotic inactivation	TEM beta-lactamase	Class A beta-lactamase (EC 3.5.2.6) => TEM family	TEM	3000014
28901.8537.peg.5101	3002055	cephamycin	antibiotic inactivation	CMY beta-lactamase	FIG01048273: hypothetical protein	CMY	3000069
28901.8549.peg.720	3000504	monobactam; carbapenem; cephalosporin; cephamycin; penam; phenicol antibiotic; penem	antibiotic efflux	resistance-nodulation-cell division (RND) antibiotic efflux pump	Transcriptional regulator, MerR family	soxR	3000836
28901.8552.peg.385	3004113	fosfomycin	antibiotic inactivation	fosfomycin thiol transferase
28901.8552.peg.2061	3002571	aminoglycoside antibiotic	antibiotic inactivation	AAC(6')	Aminoglycoside N(6')-acetyltransferase (EC 2.3.1.82) => AAC(6')-Ic,f,g,h,j,k,l,r-z	AAC6-I	3001207
28901.8594.peg.4823	3003986	pleuromutilin antibiotic	antibiotic efflux	ATP-binding cassette (ABC) antibiotic efflux pump
28901.8596.peg.4459	3003138	cephamycin	antibiotic inactivation	CMY beta-lactamase	autotransporter	ClassC-AmpC	3000076;:3000019
28901.8596.peg.4459	3003138	cephamycin	antibiotic inactivation	CMY beta-lactamase	autotransporter	CMY-LAT-MOX-ACT-MIR-FOX	3000072;:3000058;:3000067;:3000084;:3000069;:3000083
28901.8596.peg.4459	3003138	cephamycin	antibiotic inactivation	CMY beta-lactamase	autotransporter	CMY	3000069
28901.8596.peg.4459	3003138	cephamycin	antibiotic inactivation	CMY beta-lactamase	autotransporter	ACT-MIR	3000072;:3000058
28901.8596.peg.4459	3003138	cephamycin	antibiotic inactivation	CMY beta-lactamase	autotransporter	ACT	3000072
28901.8596.peg.4459	3003138	cephamycin	antibiotic inactivation	CMY beta-lactamase	autotransporter	MIR	3000058
28901.861.peg.5071	3003107	macrolide antibiotic	antibiotic efflux	major facilitator superfamily (MFS) antibiotic efflux pump	Macrolide resistance, MFS efflux pump => Mef(B)	Tetracycline_Resistance_MFS_Efflux_Pump	3000239
28901.861.peg.5071	3003107	macrolide antibiotic	antibiotic efflux	major facilitator superfamily (MFS) antibiotic efflux pump	Macrolide resistance, MFS efflux pump => Mef(B)	TetY	3000182
28901.8686.peg.2703	3000504	monobactam; carbapenem; cephalosporin; cephamycin; penam; phenicol antibiotic; penem	antibiotic efflux	resistance-nodulation-cell division (RND) antibiotic efflux pump	Transcriptional regulator, MerR family	soxR	3000836
28901.8727.peg.4348	3000830	aminoglycoside antibiotic; aminocoumarin antibiotic	antibiotic efflux	resistance-nodulation-cell division (RND) antibiotic efflux pump	Copper sensory histidine kinase CpxA	baeS	3000829
28901.8727.peg.4348	3000830	aminoglycoside antibiotic; aminocoumarin antibiotic	antibiotic efflux	resistance-nodulation-cell division (RND) antibiotic efflux pump	Copper sensory histidine kinase CpxA	GMR
28901.8727.peg.4348	3000830	aminoglycoside antibiotic; aminocoumarin antibiotic	antibiotic efflux	resistance-nodulation-cell division (RND) antibiotic efflux pump	Copper sensory histidine kinase CpxA	phoQ	3000835
28901.8727.peg.4348	3000830	aminoglycoside antibiotic; aminocoumarin antibiotic	antibiotic efflux	resistance-nodulation-cell division (RND) antibiotic efflux pump	Copper sensory histidine kinase CpxA	vanS	3000071
28901.8761.peg.4616	3003841	aminoglycoside antibiotic	antibiotic efflux	kdpDE	DNA-binding response regulator KdpE	baeR	3000828
28901.8761.peg.4616	3003841	aminoglycoside antibiotic	antibiotic efflux	kdpDE	DNA-binding response regulator KdpE	vanR	3000574
28901.8766.peg.5087	3003986	pleuromutilin antibiotic	antibiotic efflux	ATP-binding cassette (ABC) antibiotic efflux pump
28901.8806.peg.3967	3000027	fluoroquinolone antibiotic	antibiotic efflux	major facilitator superfamily (MFS) antibiotic efflux pump	Multidrug efflux system EmrAB-OMF, membrane fusion component EmrA	ABCAntibioticEffluxPump	0010001
28901.8806.peg.3967	3000027	fluoroquinolone antibiotic	antibiotic efflux	major facilitator superfamily (MFS) antibiotic efflux pump	Multidrug efflux system EmrAB-OMF, membrane fusion component EmrA	adeS	3000549
28901.8806.peg.3967	3000027	fluoroquinolone antibiotic	antibiotic efflux	major facilitator superfamily (MFS) antibiotic efflux pump	Multidrug efflux system EmrAB-OMF, membrane fusion component EmrA	macA	3000533
28901.8806.peg.3967	3000027	fluoroquinolone antibiotic	antibiotic efflux	major facilitator superfamily (MFS) antibiotic efflux pump	Multidrug efflux system EmrAB-OMF, membrane fusion component EmrA	MexA	3000377
28901.8806.peg.3967	3000027	fluoroquinolone antibiotic	antibiotic efflux	major facilitator superfamily (MFS) antibiotic efflux pump	Multidrug efflux system EmrAB-OMF, membrane fusion component EmrA	MexE	3000803
28901.8806.peg.3967	3000027	fluoroquinolone antibiotic	antibiotic efflux	major facilitator superfamily (MFS) antibiotic efflux pump	Multidrug efflux system EmrAB-OMF, membrane fusion component EmrA	RNDefflux	0010004
28901.8812.peg.1444	3002070	cephamycin	antibiotic inactivation	CMY beta-lactamase	Class C beta-lactamase (EC 3.5.2.6) => CMY/CMY-2/CFE/LAT family	ClassC-AmpC	3000076;:3000019
28901.8812.peg.1444	3002070	cephamycin	antibiotic inactivation	CMY beta-lactamase	Class C beta-lactamase (EC 3.5.2.6) => CMY/CMY-2/CFE/LAT family	CMY-LAT-MOX-ACT-MIR-FOX	3000072;:3000058;:3000067;:3000084;:3000069;:3000083
28901.8812.peg.1444	3002070	cephamycin	antibiotic inactivation	CMY beta-lactamase	Class C beta-lactamase (EC 3.5.2.6) => CMY/CMY-2/CFE/LAT family	CMY-MOX-FOX
28901.8812.peg.1444	3002070	cephamycin	antibiotic inactivation	CMY beta-lactamase	Class C beta-lactamase (EC 3.5.2.6) => CMY/CMY-2/CFE/LAT family	CMY	3000069
28901.8812.peg.1444	3002070	cephamycin	antibiotic inactivation	CMY beta-lactamase	Class C beta-lactamase (EC 3.5.2.6) => CMY/CMY-2/CFE/LAT family	MOX	3000083
28901.8812.peg.1444	3002070	cephamycin	antibiotic inactivation	CMY beta-lactamase	Class C beta-lactamase (EC 3.5.2.6) => CMY/CMY-2/CFE/LAT family	FOX	3000067
28901.8812.peg.1444	3002070	cephamycin	antibiotic inactivation	CMY beta-lactamase	Class C beta-lactamase (EC 3.5.2.6) => CMY/CMY-2/CFE/LAT family	ACT-MIR	3000072;:3000058
28901.8812.peg.1444	3002070	cephamycin	antibiotic inactivation	CMY beta-lactamase	Class C beta-lactamase (EC 3.5.2.6) => CMY/CMY-2/CFE/LAT family	ACT	3000072
28901.8812.peg.1444	3002070	cephamycin	antibiotic inactivation	CMY beta-lactamase	Class C beta-lactamase (EC 3.5.2.6) => CMY/CMY-2/CFE/LAT family	MIR	3000058
28901.8812.peg.1444	3002070	cephamycin	antibiotic inactivation	CMY beta-lactamase	Class C beta-lactamase (EC 3.5.2.6) => CMY/CMY-2/CFE/LAT family	OCH	3000094
28901.8812.peg.1444	3002070	cephamycin	antibiotic inactivation	CMY beta-lactamase	Class C beta-lactamase (EC 3.5.2.6) => CMY/CMY-2/CFE/LAT family	PDC	3000098
28901.8812.peg.1444	3002070	cephamycin	antibiotic inactivation	CMY beta-lactamase	Class C beta-lactamase (EC 3.5.2.6) => CMY/CMY-2/CFE/LAT family	DHA	3000068
28901.8812.peg.1444	3002070	cephamycin	antibiotic inactivation	CMY beta-lactamase	Class C beta-lactamase (EC 3.5.2.6) => CMY/CMY-2/CFE/LAT family	MCA
28901.8812.peg.1444	3002070	cephamycin	antibiotic inactivation	CMY beta-lactamase	Class C beta-lactamase (EC 3.5.2.6) => CMY/CMY-2/CFE/LAT family	PAC
28901.8892.peg.3464	3003841	aminoglycoside antibiotic	antibiotic efflux	kdpDE	DNA-binding response regulator KdpE	baeR	3000828
28901.8892.peg.3464	3003841	aminoglycoside antibiotic	antibiotic efflux	kdpDE	DNA-binding response regulator KdpE	vanR	3000574
28901.8925.peg.4380	3003841	aminoglycoside antibiotic	antibiotic efflux	kdpDE	DNA-binding response regulator KdpE	baeR	3000828
28901.8925.peg.4380	3003841	aminoglycoside antibiotic	antibiotic efflux	kdpDE	DNA-binding response regulator KdpE	vanR	3000574
28901.8962.peg.3893	3003986	pleuromutilin antibiotic	antibiotic efflux	ATP-binding cassette (ABC) antibiotic efflux pump
28901.8980.peg.1189	3003841	aminoglycoside antibiotic	antibiotic efflux	kdpDE	DNA-binding response regulator KdpE	baeR	3000828
28901.8980.peg.1189	3003841	aminoglycoside antibiotic	antibiotic efflux	kdpDE	DNA-binding response regulator KdpE	vanR	3000574
28901.8982.peg.4173	3000165	tetracycline antibiotic	antibiotic efflux	major facilitator superfamily (MFS) antibiotic efflux pump	Tetracycline resistance, MFS efflux pump => Tet(A)	MFSAntibioticEffluxPump
28901.8982.peg.4173	3000165	tetracycline antibiotic	antibiotic efflux	major facilitator superfamily (MFS) antibiotic efflux pump	Tetracycline resistance, MFS efflux pump => Tet(A)	norA	3000391
28901.8982.peg.4173	3000165	tetracycline antibiotic	antibiotic efflux	major facilitator superfamily (MFS) antibiotic efflux pump	Tetracycline resistance, MFS efflux pump => Tet(A)	TetA	3000165
28901.8982.peg.4173	3000165	tetracycline antibiotic	antibiotic efflux	major facilitator superfamily (MFS) antibiotic efflux pump	Tetracycline resistance, MFS efflux pump => Tet(A)	TetA-B	3000165
28901.8982.peg.4173	3000165	tetracycline antibiotic	antibiotic efflux	major facilitator superfamily (MFS) antibiotic efflux pump	Tetracycline resistance, MFS efflux pump => Tet(A)	TetA-G	3000165
28901.8982.peg.4173	3000165	tetracycline antibiotic	antibiotic efflux	major facilitator superfamily (MFS) antibiotic efflux pump	Tetracycline resistance, MFS efflux pump => Tet(A)	TetD	3000168
28901.8982.peg.4173	3000165	tetracycline antibiotic	antibiotic efflux	major facilitator superfamily (MFS) antibiotic efflux pump	Tetracycline resistance, MFS efflux pump => Tet(A)	TetE	3000173
28901.8982.peg.4173	3000165	tetracycline antibiotic	antibiotic efflux	major facilitator superfamily (MFS) antibiotic efflux pump	Tetracycline resistance, MFS efflux pump => Tet(A)	TetH-TetJ	3000175;:3000177
28901.8982.peg.4173	3000165	tetracycline antibiotic	antibiotic efflux	major facilitator superfamily (MFS) antibiotic efflux pump	Tetracycline resistance, MFS efflux pump => Tet(A)	TetH	3000175
28901.8982.peg.4173	3000165	tetracycline antibiotic	antibiotic efflux	major facilitator superfamily (MFS) antibiotic efflux pump	Tetracycline resistance, MFS efflux pump => Tet(A)	TetJ	3000177
28901.8982.peg.4173	3000165	tetracycline antibiotic	antibiotic efflux	major facilitator superfamily (MFS) antibiotic efflux pump	Tetracycline resistance, MFS efflux pump => Tet(A)	Tetracycline_Resistance_MFS_Efflux_Pump	3000239
28901.8982.peg.4173	3000165	tetracycline antibiotic	antibiotic efflux	major facilitator superfamily (MFS) antibiotic efflux pump	Tetracycline resistance, MFS efflux pump => Tet(A)	TetY	3000182
28901.9022.peg.618	3000263	fluoroquinolone antibiotic; monobactam; carbapenem; cephalosporin; glycylcycline; cephamycin; penam; tetracycline antibiotic; rifamycin antibiotic; phenicol antibiotic; triclosan; penem	antibiotic efflux; reduced permeability to antibiotic	resistance-nodulation-cell division (RND) antibiotic efflux pump; General Bacterial Porin with reduced permeability to beta-lactams	Multiple antibiotic resistance protein MarA	marA	3000263
28901.9077.peg.4916	3000410	sulfonamide antibiotic	antibiotic target replacement	sulfonamide resistant sul
28901.9094.peg.4372	3003841	aminoglycoside antibiotic	antibiotic efflux	kdpDE	DNA-binding response regulator KdpE	baeR	3000828
28901.9094.peg.4372	3003841	aminoglycoside antibiotic	antibiotic efflux	kdpDE	DNA-binding response regulator KdpE	vanR	3000574
28901.9116.peg.4537	3005186	cephamycin	antibiotic inactivation	CMY beta-lactamase	Class C beta-lactamase (EC 3.5.2.6) => CMY/CMY-2/CFE/LAT family	ClassC-AmpC	3000076;:3000019
28901.9116.peg.4537	3005186	cephamycin	antibiotic inactivation	CMY beta-lactamase	Class C beta-lactamase (EC 3.5.2.6) => CMY/CMY-2/CFE/LAT family	CMY-LAT-MOX-ACT-MIR-FOX	3000072;:3000058;:3000067;:3000084;:3000069;:3000083
28901.9116.peg.4537	3005186	cephamycin	antibiotic inactivation	CMY beta-lactamase	Class C beta-lactamase (EC 3.5.2.6) => CMY/CMY-2/CFE/LAT family	CMY	3000069
28901.9116.peg.4537	3005186	cephamycin	antibiotic inactivation	CMY beta-lactamase	Class C beta-lactamase (EC 3.5.2.6) => CMY/CMY-2/CFE/LAT family	ACT-MIR	3000072;:3000058
28901.9116.peg.4537	3005186	cephamycin	antibiotic inactivation	CMY beta-lactamase	Class C beta-lactamase (EC 3.5.2.6) => CMY/CMY-2/CFE/LAT family	ACT	3000072
28901.9116.peg.4537	3005186	cephamycin	antibiotic inactivation	CMY beta-lactamase	Class C beta-lactamase (EC 3.5.2.6) => CMY/CMY-2/CFE/LAT family	MIR	3000058
28901.9140.peg.4266	3003841	aminoglycoside antibiotic	antibiotic efflux	kdpDE	DNA-binding response regulator KdpE	baeR	3000828
28901.9140.peg.4266	3003841	aminoglycoside antibiotic	antibiotic efflux	kdpDE	DNA-binding response regulator KdpE	vanR	3000574
28901.9152.peg.5606	3000410	sulfonamide antibiotic	antibiotic target replacement	sulfonamide resistant sul
28901.9152.peg.5674	3000410	sulfonamide antibiotic	antibiotic target replacement	sulfonamide resistant sul
28901.9161.peg.4647	3003841	aminoglycoside antibiotic	antibiotic efflux	kdpDE	DNA-binding response regulator KdpE	baeR	3000828
28901.9161.peg.4647	3003841	aminoglycoside antibiotic	antibiotic efflux	kdpDE	DNA-binding response regulator KdpE	vanR	3000574
340190.3.peg.2901	3003841	aminoglycoside antibiotic	antibiotic efflux	kdpDE	DNA-binding response regulator KdpE	baeR	3000828
353569.5.peg.5082	3002826	macrolide antibiotic	antibiotic inactivation	macrolide esterase
353569.5.peg.5086	3005085	aminoglycoside antibiotic	antibiotic inactivation	AAC(3)	Aminoglycoside N(3)-acetyltransferase (EC 2.3.1.81) => AAC(3)-II,III,IV,VI,VIII,IX,X	AAC3	3000322
353569.5.peg.5086	3005085	aminoglycoside antibiotic	antibiotic inactivation	AAC(3)	Aminoglycoside N(3)-acetyltransferase (EC 2.3.1.81) => AAC(3)-II,III,IV,VI,VIII,IX,X	AAC3-I	3001205
353569.5.peg.5086	3005085	aminoglycoside antibiotic	antibiotic inactivation	AAC(3)	Aminoglycoside N(3)-acetyltransferase (EC 2.3.1.81) => AAC(3)-II,III,IV,VI,VIII,IX,X	Aminoglycoside
353569.5.peg.5088	3002826	macrolide antibiotic	antibiotic inactivation	macrolide esterase
353569.5.peg.5090	3002596	aminoglycoside antibiotic	antibiotic inactivation	AAC(6')	Aminoglycoside N(6')-acetyltransferase (EC 2.3.1.82) => AAC(6')-Ib/AAC(6')-II	AAC6-I	3001207
353569.5.peg.5090	3002596	aminoglycoside antibiotic	antibiotic inactivation	AAC(6')	Aminoglycoside N(6')-acetyltransferase (EC 2.3.1.82) => AAC(6')-Ib/AAC(6')-II	AAC6-II	3001208
353569.5.peg.5090	3002596	aminoglycoside antibiotic	antibiotic inactivation	AAC(6')	Aminoglycoside N(6')-acetyltransferase (EC 2.3.1.82) => AAC(6')-Ib/AAC(6')-II	Aminoglycoside
353569.5.peg.5339	3003015	diaminopyrimidine antibiotic	antibiotic target replacement	trimethoprim resistant dihydrofolate reductase dfr
353569.5.peg.5485	3004656	phenicol antibiotic	antibiotic inactivation	chloramphenicol acetyltransferase (CAT)
486999.10.peg.3234	3004628	aminoglycoside antibiotic	antibiotic inactivation	AAC(2')
58095.45.peg.3630	3002608	aminoglycoside antibiotic	antibiotic inactivation	ANT(3'')	Aminoglycoside 3''-nucleotidyltransferase (EC 2.7.7.-) => ANT(3'')-Ia (AadA family)	Aminoglycoside
58095.45.peg.3630	3002608	aminoglycoside antibiotic	antibiotic inactivation	ANT(3'')	Aminoglycoside 3''-nucleotidyltransferase (EC 2.7.7.-) => ANT(3'')-Ia (AadA family)	ANT
58095.45.peg.3630	3002608	aminoglycoside antibiotic	antibiotic inactivation	ANT(3'')	Aminoglycoside 3''-nucleotidyltransferase (EC 2.7.7.-) => ANT(3'')-Ia (AadA family)	ANT3	3000232
58095.45.peg.3630	3002608	aminoglycoside antibiotic	antibiotic inactivation	ANT(3'')	Aminoglycoside 3''-nucleotidyltransferase (EC 2.7.7.-) => ANT(3'')-Ia (AadA family)	ANT9	3000228
58095.45.peg.3647	3000173	tetracycline antibiotic	antibiotic efflux	major facilitator superfamily (MFS) antibiotic efflux pump	Tetracycline resistance, MFS efflux pump => Tet(E)	MFSAntibioticEffluxPump
58095.45.peg.3647	3000173	tetracycline antibiotic	antibiotic efflux	major facilitator superfamily (MFS) antibiotic efflux pump	Tetracycline resistance, MFS efflux pump => Tet(E)	norA	3000391
58095.45.peg.3647	3000173	tetracycline antibiotic	antibiotic efflux	major facilitator superfamily (MFS) antibiotic efflux pump	Tetracycline resistance, MFS efflux pump => Tet(E)	TetA	3000165
58095.45.peg.3647	3000173	tetracycline antibiotic	antibiotic efflux	major facilitator superfamily (MFS) antibiotic efflux pump	Tetracycline resistance, MFS efflux pump => Tet(E)	TetA-B	3000165
58095.45.peg.3647	3000173	tetracycline antibiotic	antibiotic efflux	major facilitator superfamily (MFS) antibiotic efflux pump	Tetracycline resistance, MFS efflux pump => Tet(E)	TetA-G	3000165
58095.45.peg.3647	3000173	tetracycline antibiotic	antibiotic efflux	major facilitator superfamily (MFS) antibiotic efflux pump	Tetracycline resistance, MFS efflux pump => Tet(E)	TetD	3000168
58095.45.peg.3647	3000173	tetracycline antibiotic	antibiotic efflux	major facilitator superfamily (MFS) antibiotic efflux pump	Tetracycline resistance, MFS efflux pump => Tet(E)	TetE	3000173
58095.45.peg.3647	3000173	tetracycline antibiotic	antibiotic efflux	major facilitator superfamily (MFS) antibiotic efflux pump	Tetracycline resistance, MFS efflux pump => Tet(E)	TetH-TetJ	3000175;:3000177
58095.45.peg.3647	3000173	tetracycline antibiotic	antibiotic efflux	major facilitator superfamily (MFS) antibiotic efflux pump	Tetracycline resistance, MFS efflux pump => Tet(E)	TetH	3000175
58095.45.peg.3647	3000173	tetracycline antibiotic	antibiotic efflux	major facilitator superfamily (MFS) antibiotic efflux pump	Tetracycline resistance, MFS efflux pump => Tet(E)	TetJ	3000177
58095.45.peg.3647	3000173	tetracycline antibiotic	antibiotic efflux	major facilitator superfamily (MFS) antibiotic efflux pump	Tetracycline resistance, MFS efflux pump => Tet(E)	Tetracycline_Resistance_MFS_Efflux_Pump	3000239
58095.45.peg.3647	3000173	tetracycline antibiotic	antibiotic efflux	major facilitator superfamily (MFS) antibiotic efflux pump	Tetracycline resistance, MFS efflux pump => Tet(E)	TetY	3000182
58095.45.peg.3649	3002639	aminoglycoside antibiotic	antibiotic inactivation	APH(3'')	Aminoglycoside 3''-phosphotransferase (EC 2.7.1.87) => APH(3'')-I	Aminoglycoside
58095.45.peg.3649	3002639	aminoglycoside antibiotic	antibiotic inactivation	APH(3'')	Aminoglycoside 3''-phosphotransferase (EC 2.7.1.87) => APH(3'')-I	APH3	3000126
58095.45.peg.3649	3002639	aminoglycoside antibiotic	antibiotic inactivation	APH(3'')	Aminoglycoside 3''-phosphotransferase (EC 2.7.1.87) => APH(3'')-I	APH3_double_prime
58095.45.peg.3649	3002639	aminoglycoside antibiotic	antibiotic inactivation	APH(3'')	Aminoglycoside 3''-phosphotransferase (EC 2.7.1.87) => APH(3'')-I	APH3_prime
58095.46.peg.4635	3002848	rifamycin antibiotic	antibiotic inactivation	rifampin ADP-ribosyltransferase (Arr)
590.11962.peg.2503	3003950	nitroimidazole antibiotic	antibiotic efflux	ATP-binding cassette (ABC) antibiotic efflux pump	Lipid A export permease/ATP-binding protein MsbA	ABCAntibioticEffluxPump	0010001
590.11962.peg.2503	3003950	nitroimidazole antibiotic	antibiotic efflux	ATP-binding cassette (ABC) antibiotic efflux pump	Lipid A export permease/ATP-binding protein MsbA	adeS	3000549
590.11962.peg.2503	3003950	nitroimidazole antibiotic	antibiotic efflux	ATP-binding cassette (ABC) antibiotic efflux pump	Lipid A export permease/ATP-binding protein MsbA	macB	3000535
590.11962.peg.2503	3003950	nitroimidazole antibiotic	antibiotic efflux	ATP-binding cassette (ABC) antibiotic efflux pump	Lipid A export permease/ATP-binding protein MsbA	MFSAntibioticEffluxPump
590.11962.peg.2503	3003950	nitroimidazole antibiotic	antibiotic efflux	ATP-binding cassette (ABC) antibiotic efflux pump	Lipid A export permease/ATP-binding protein MsbA	msbA	3000460
590.12185.peg.2302	3003207	fosfomycin	antibiotic inactivation	fosfomycin thiol transferase
590.12196.peg.4584	3003841	aminoglycoside antibiotic	antibiotic efflux	kdpDE	DNA-binding response regulator KdpE	baeR	3000828
590.12196.peg.4584	3003841	aminoglycoside antibiotic	antibiotic efflux	kdpDE	DNA-binding response regulator KdpE	vanR	3000574
590.12262.peg.1386	3002569	aminoglycoside antibiotic	antibiotic inactivation	AAC(6')	Aminoglycoside N(6')-acetyltransferase (EC 2.3.1.82) => AAC(6')-Ic,f,g,h,j,k,l,r-z	AAC6-I	3001207
590.12285.peg.4478	3005056	tetracycline antibiotic	antibiotic inactivation	tetracycline inactivation enzyme	Tetracycline resistance, tetracycline-inactivating enzyme => Tet(X)	Tet_Inactivator
590.12285.peg.4478	3005056	tetracycline antibiotic	antibiotic inactivation	tetracycline inactivation enzyme	Tetracycline resistance, tetracycline-inactivating enzyme => Tet(X)	Tetracycline_Resistance_Ribosomal_Protection_Protein	0000002
590.12285.peg.4478	3005056	tetracycline antibiotic	antibiotic inactivation	tetracycline inactivation enzyme	Tetracycline resistance, tetracycline-inactivating enzyme => Tet(X)	TetX	3000205
590.12289.peg.3688	3004089	aminoglycoside antibiotic	antibiotic inactivation	ANT(3'')	Aminoglycoside 3''-nucleotidyltransferase (EC 2.7.7.-) => ANT(3'')-Ia (AadA family)	Aminoglycoside
590.12289.peg.3688	3004089	aminoglycoside antibiotic	antibiotic inactivation	ANT(3'')	Aminoglycoside 3''-nucleotidyltransferase (EC 2.7.7.-) => ANT(3'')-Ia (AadA family)	ANT
590.12289.peg.3688	3004089	aminoglycoside antibiotic	antibiotic inactivation	ANT(3'')	Aminoglycoside 3''-nucleotidyltransferase (EC 2.7.7.-) => ANT(3'')-Ia (AadA family)	ANT3	3000232
590.12289.peg.3688	3004089	aminoglycoside antibiotic	antibiotic inactivation	ANT(3'')	Aminoglycoside 3''-nucleotidyltransferase (EC 2.7.7.-) => ANT(3'')-Ia (AadA family)	ANT9	3000228
590.12294.peg.1999	3001328	tetracycline antibiotic; benzalkonium chloride; rhodamine	antibiotic efflux	major facilitator superfamily (MFS) antibiotic efflux pump	Multidrug efflux pump MdfA/Cmr (of MFS type), broad spectrum	emrB	3000074
590.12294.peg.1999	3001328	tetracycline antibiotic; benzalkonium chloride; rhodamine	antibiotic efflux	major facilitator superfamily (MFS) antibiotic efflux pump	Multidrug efflux pump MdfA/Cmr (of MFS type), broad spectrum	MFSAntibioticEffluxPump
590.12294.peg.1999	3001328	tetracycline antibiotic; benzalkonium chloride; rhodamine	antibiotic efflux	major facilitator superfamily (MFS) antibiotic efflux pump	Multidrug efflux pump MdfA/Cmr (of MFS type), broad spectrum	Tetracycline_Resistance_MFS_Efflux_Pump	3000239
590.12294.peg.1999	3001328	tetracycline antibiotic; benzalkonium chloride; rhodamine	antibiotic efflux	major facilitator superfamily (MFS) antibiotic efflux pump	Multidrug efflux pump MdfA/Cmr (of MFS type), broad spectrum	TetY	3000182
590.12343.peg.4910	3002641	aminoglycoside antibiotic	antibiotic inactivation	APH(3')	Aminoglycoside 3'-phosphotransferase (EC 2.7.1.95) => APH(3')-I	Aminoglycoside
590.12343.peg.4910	3002641	aminoglycoside antibiotic	antibiotic inactivation	APH(3')	Aminoglycoside 3'-phosphotransferase (EC 2.7.1.95) => APH(3')-I	APH3	3000126
590.12343.peg.4910	3002641	aminoglycoside antibiotic	antibiotic inactivation	APH(3')	Aminoglycoside 3'-phosphotransferase (EC 2.7.1.95) => APH(3')-I	APH3_double_prime
590.12343.peg.4910	3002641	aminoglycoside antibiotic	antibiotic inactivation	APH(3')	Aminoglycoside 3'-phosphotransferase (EC 2.7.1.95) => APH(3')-I	APH3_prime
590.12343.peg.4935	3003107	macrolide antibiotic	antibiotic efflux	major facilitator superfamily (MFS) antibiotic efflux pump	Macrolide resistance, MFS efflux pump => Mef(B)	Tetracycline_Resistance_MFS_Efflux_Pump	3000239
590.12343.peg.4935	3003107	macrolide antibiotic	antibiotic efflux	major facilitator superfamily (MFS) antibiotic efflux pump	Macrolide resistance, MFS efflux pump => Mef(B)	TetY	3000182
590.12380.peg.791	3000790	monobactam; carbapenem; cephalosporin; cephamycin; penam; phenicol antibiotic; penem	antibiotic efflux	resistance-nodulation-cell division (RND) antibiotic efflux pump	Multidrug efflux system, inner membrane proton/drug antiporter (RND type) => MexQ of MexPQ-OpmE system	ABCAntibioticEffluxPump	0010001
590.12380.peg.791	3000790	monobactam; carbapenem; cephalosporin; cephamycin; penam; phenicol antibiotic; penem	antibiotic efflux	resistance-nodulation-cell division (RND) antibiotic efflux pump	Multidrug efflux system, inner membrane proton/drug antiporter (RND type) => MexQ of MexPQ-OpmE system	adeB	3000775
590.12380.peg.791	3000790	monobactam; carbapenem; cephalosporin; cephamycin; penam; phenicol antibiotic; penem	antibiotic efflux	resistance-nodulation-cell division (RND) antibiotic efflux pump	Multidrug efflux system, inner membrane proton/drug antiporter (RND type) => MexQ of MexPQ-OpmE system	macA	3000533
590.12380.peg.791	3000790	monobactam; carbapenem; cephalosporin; cephamycin; penam; phenicol antibiotic; penem	antibiotic efflux	resistance-nodulation-cell division (RND) antibiotic efflux pump	Multidrug efflux system, inner membrane proton/drug antiporter (RND type) => MexQ of MexPQ-OpmE system	MexW-MexI	3000808
590.12380.peg.791	3000790	monobactam; carbapenem; cephalosporin; cephamycin; penam; phenicol antibiotic; penem	antibiotic efflux	resistance-nodulation-cell division (RND) antibiotic efflux pump	Multidrug efflux system, inner membrane proton/drug antiporter (RND type) => MexQ of MexPQ-OpmE system	MexX	3001214
590.12380.peg.791	3000790	monobactam; carbapenem; cephalosporin; cephamycin; penam; phenicol antibiotic; penem	antibiotic efflux	resistance-nodulation-cell division (RND) antibiotic efflux pump	Multidrug efflux system, inner membrane proton/drug antiporter (RND type) => MexQ of MexPQ-OpmE system	MFSAntibioticEffluxPump
590.12380.peg.791	3000790	monobactam; carbapenem; cephalosporin; cephamycin; penam; phenicol antibiotic; penem	antibiotic efflux	resistance-nodulation-cell division (RND) antibiotic efflux pump	Multidrug efflux system, inner membrane proton/drug antiporter (RND type) => MexQ of MexPQ-OpmE system	RNDefflux	0010004
590.12465.peg.133	3000929	monobactam; cephalosporin; penam; penem	antibiotic inactivation	TEM beta-lactamase
590.12507.peg.394	3002804	fosfomycin	antibiotic inactivation	fosfomycin thiol transferase
590.12507.peg.667	3000791	monobactam; carbapenem; cephalosporin; cephamycin; penam; phenicol antibiotic; penem	antibiotic efflux	resistance-nodulation-cell division (RND) antibiotic efflux pump	Multidrug efflux system, outer membrane factor lipoprotein of OprM/OprM family	ABCAntibioticEffluxPump	0010001
590.12507.peg.667	3000791	monobactam; carbapenem; cephalosporin; cephamycin; penam; phenicol antibiotic; penem	antibiotic efflux	resistance-nodulation-cell division (RND) antibiotic efflux pump	Multidrug efflux system, outer membrane factor lipoprotein of OprM/OprM family	adeC-adeK-oprM	3000776;:3000782;:3000379
590.12507.peg.667	3000791	monobactam; carbapenem; cephalosporin; cephamycin; penam; phenicol antibiotic; penem	antibiotic efflux	resistance-nodulation-cell division (RND) antibiotic efflux pump	Multidrug efflux system, outer membrane factor lipoprotein of OprM/OprM family	macA	3000533
590.12507.peg.667	3000791	monobactam; carbapenem; cephalosporin; cephamycin; penam; phenicol antibiotic; penem	antibiotic efflux	resistance-nodulation-cell division (RND) antibiotic efflux pump	Multidrug efflux system, outer membrane factor lipoprotein of OprM/OprM family	MFSAntibioticEffluxPump
590.12507.peg.667	3000791	monobactam; carbapenem; cephalosporin; cephamycin; penam; phenicol antibiotic; penem	antibiotic efflux	resistance-nodulation-cell division (RND) antibiotic efflux pump	Multidrug efflux system, outer membrane factor lipoprotein of OprM/OprM family	RNDefflux	0010004
590.12507.peg.667	3000791	monobactam; carbapenem; cephalosporin; cephamycin; penam; phenicol antibiotic; penem	antibiotic efflux	resistance-nodulation-cell division (RND) antibiotic efflux pump	Multidrug efflux system, outer membrane factor lipoprotein of OprM/OprM family	tolC	3000237
590.12515.peg.4984	3002835	lincosamide antibiotic	antibiotic inactivation	lincosamide nucleotidyltransferase (LNU)	Lincosamide nucleotidyltransferase => Lnu(A)	ANT2	3000230
590.12606.peg.4076	3004580	macrolide antibiotic; aminoglycoside antibiotic; cephalosporin; tetracycline antibiotic; peptide antibiotic; rifamycin antibiotic	antibiotic efflux	major facilitator superfamily (MFS) antibiotic efflux pump
590.12625.peg.5319	3002581	aminoglycoside antibiotic	antibiotic inactivation	AAC(6')	Aminoglycoside N(6')-acetyltransferase (EC 2.3.1.82) => AAC(6')-Ib/AAC(6')-II	AAC6-I	3001207
590.12625.peg.5319	3002581	aminoglycoside antibiotic	antibiotic inactivation	AAC(6')	Aminoglycoside N(6')-acetyltransferase (EC 2.3.1.82) => AAC(6')-Ib/AAC(6')-II	AAC6-II	3001208
590.12625.peg.5319	3002581	aminoglycoside antibiotic	antibiotic inactivation	AAC(6')	Aminoglycoside N(6')-acetyltransferase (EC 2.3.1.82) => AAC(6')-Ib/AAC(6')-II	Aminoglycoside
590.12808.peg.4728	3002055	cephamycin	antibiotic inactivation	CMY beta-lactamase	Class C beta-lactamase (EC 3.5.2.6) => CMY/CMY-2/CFE/LAT family	CMY-LAT-MOX-ACT-MIR-FOX	3000072;:3000058;:3000067;:3000084;:3000069;:3000083
590.12808.peg.4728	3002055	cephamycin	antibiotic inactivation	CMY beta-lactamase	Class C beta-lactamase (EC 3.5.2.6) => CMY/CMY-2/CFE/LAT family	CMY	3000069
590.12808.peg.4728	3002055	cephamycin	antibiotic inactivation	CMY beta-lactamase	Class C beta-lactamase (EC 3.5.2.6) => CMY/CMY-2/CFE/LAT family	ACT-MIR	3000072;:3000058
590.12808.peg.4728	3002055	cephamycin	antibiotic inactivation	CMY beta-lactamase	Class C beta-lactamase (EC 3.5.2.6) => CMY/CMY-2/CFE/LAT family	ACT	3000072
590.12808.peg.4728	3002055	cephamycin	antibiotic inactivation	CMY beta-lactamase	Class C beta-lactamase (EC 3.5.2.6) => CMY/CMY-2/CFE/LAT family	MIR	3000058
590.12820.peg.3133	3003986	pleuromutilin antibiotic	antibiotic efflux	ATP-binding cassette (ABC) antibiotic efflux pump
590.13012.peg.5005	3003986	pleuromutilin antibiotic	antibiotic efflux	ATP-binding cassette (ABC) antibiotic efflux pump
590.13183.peg.250	3001327	fluoroquinolone antibiotic	antibiotic efflux	multidrug and toxic compound extrusion (MATE) transporter
590.13449.peg.1329	3000074	fluoroquinolone antibiotic	antibiotic efflux	major facilitator superfamily (MFS) antibiotic efflux pump	Multidrug efflux system EmrAB-OMF, inner-membrane proton/drug antiporter EmrB (MFS type)	ABCAntibioticEffluxPump	0010001
590.13449.peg.1329	3000074	fluoroquinolone antibiotic	antibiotic efflux	major facilitator superfamily (MFS) antibiotic efflux pump	Multidrug efflux system EmrAB-OMF, inner-membrane proton/drug antiporter EmrB (MFS type)	adeS	3000549
590.13449.peg.1329	3000074	fluoroquinolone antibiotic	antibiotic efflux	major facilitator superfamily (MFS) antibiotic efflux pump	Multidrug efflux system EmrAB-OMF, inner-membrane proton/drug antiporter EmrB (MFS type)	emrB	3000074
590.13449.peg.1329	3000074	fluoroquinolone antibiotic	antibiotic efflux	major facilitator superfamily (MFS) antibiotic efflux pump	Multidrug efflux system EmrAB-OMF, inner-membrane proton/drug antiporter EmrB (MFS type)	ImrB
590.13449.peg.1329	3000074	fluoroquinolone antibiotic	antibiotic efflux	major facilitator superfamily (MFS) antibiotic efflux pump	Multidrug efflux system EmrAB-OMF, inner-membrane proton/drug antiporter EmrB (MFS type)	norA	3000391
590.13449.peg.1329	3000074	fluoroquinolone antibiotic	antibiotic efflux	major facilitator superfamily (MFS) antibiotic efflux pump	Multidrug efflux system EmrAB-OMF, inner-membrane proton/drug antiporter EmrB (MFS type)	RNDefflux	0010004
590.13449.peg.1329	3000074	fluoroquinolone antibiotic	antibiotic efflux	major facilitator superfamily (MFS) antibiotic efflux pump	Multidrug efflux system EmrAB-OMF, inner-membrane proton/drug antiporter EmrB (MFS type)	Tetracycline_Resistance_MFS_Efflux_Pump	3000239
590.13449.peg.1329	3000074	fluoroquinolone antibiotic	antibiotic efflux	major facilitator superfamily (MFS) antibiotic efflux pump	Multidrug efflux system EmrAB-OMF, inner-membrane proton/drug antiporter EmrB (MFS type)	TetY	3000182
590.13496.peg.4928	3000412	sulfonamide antibiotic	antibiotic target replacement	sulfonamide resistant sul
590.13556.peg.5126	3000166	tetracycline antibiotic	antibiotic efflux	major facilitator superfamily (MFS) antibiotic efflux pump	Tetracycline resistance, MFS efflux pump => Tet(B)	emrB	3000074
590.13556.peg.5126	3000166	tetracycline antibiotic	antibiotic efflux	major facilitator superfamily (MFS) antibiotic efflux pump	Tetracycline resistance, MFS efflux pump => Tet(B)	MFSAntibioticEffluxPump
590.13556.peg.5126	3000166	tetracycline antibiotic	antibiotic efflux	major facilitator superfamily (MFS) antibiotic efflux pump	Tetracycline resistance, MFS efflux pump => Tet(B)	norA	3000391
590.13556.peg.5126	3000166	tetracycline antibiotic	antibiotic efflux	major facilitator superfamily (MFS) antibiotic efflux pump	Tetracycline resistance, MFS efflux pump => Tet(B)	TetA	3000165
590.13556.peg.5126	3000166	tetracycline antibiotic	antibiotic efflux	major facilitator superfamily (MFS) antibiotic efflux pump	Tetracycline resistance, MFS efflux pump => Tet(B)	TetA-B	3000165
590.13556.peg.5126	3000166	tetracycline antibiotic	antibiotic efflux	major facilitator superfamily (MFS) antibiotic efflux pump	Tetracycline resistance, MFS efflux pump => Tet(B)	TetA-G	3000165
590.13556.peg.5126	3000166	tetracycline antibiotic	antibiotic efflux	major facilitator superfamily (MFS) antibiotic efflux pump	Tetracycline resistance, MFS efflux pump => Tet(B)	TetD	3000168
590.13556.peg.5126	3000166	tetracycline antibiotic	antibiotic efflux	major facilitator superfamily (MFS) antibiotic efflux pump	Tetracycline resistance, MFS efflux pump => Tet(B)	TetE	3000173
590.13556.peg.5126	3000166	tetracycline antibiotic	antibiotic efflux	major facilitator superfamily (MFS) antibiotic efflux pump	Tetracycline resistance, MFS efflux pump => Tet(B)	TetH-TetJ	3000175;:3000177
590.13556.peg.5126	3000166	tetracycline antibiotic	antibiotic efflux	major facilitator superfamily (MFS) antibiotic efflux pump	Tetracycline resistance, MFS efflux pump => Tet(B)	TetH	3000175
590.13556.peg.5126	3000166	tetracycline antibiotic	antibiotic efflux	major facilitator superfamily (MFS) antibiotic efflux pump	Tetracycline resistance, MFS efflux pump => Tet(B)	TetJ	3000177
590.13556.peg.5126	3000166	tetracycline antibiotic	antibiotic efflux	major facilitator superfamily (MFS) antibiotic efflux pump	Tetracycline resistance, MFS efflux pump => Tet(B)	Tetracycline_Resistance_MFS_Efflux_Pump	3000239
590.13556.peg.5126	3000166	tetracycline antibiotic	antibiotic efflux	major facilitator superfamily (MFS) antibiotic efflux pump	Tetracycline resistance, MFS efflux pump => Tet(B)	TetY	3000182
590.13563.peg.4297	3000166	tetracycline antibiotic	antibiotic efflux	major facilitator superfamily (MFS) antibiotic efflux pump	Tetracycline resistance, MFS efflux pump => Tet(B)	emrB	3000074
590.13563.peg.4297	3000166	tetracycline antibiotic	antibiotic efflux	major facilitator superfamily (MFS) antibiotic efflux pump	Tetracycline resistance, MFS efflux pump => Tet(B)	MFSAntibioticEffluxPump
590.13563.peg.4297	3000166	tetracycline antibiotic	antibiotic efflux	major facilitator superfamily (MFS) antibiotic efflux pump	Tetracycline resistance, MFS efflux pump => Tet(B)	norA	3000391
590.13563.peg.4297	3000166	tetracycline antibiotic	antibiotic efflux	major facilitator superfamily (MFS) antibiotic efflux pump	Tetracycline resistance, MFS efflux pump => Tet(B)	TetA	3000165
590.13563.peg.4297	3000166	tetracycline antibiotic	antibiotic efflux	major facilitator superfamily (MFS) antibiotic efflux pump	Tetracycline resistance, MFS efflux pump => Tet(B)	TetA-B	3000165
590.13563.peg.4297	3000166	tetracycline antibiotic	antibiotic efflux	major facilitator superfamily (MFS) antibiotic efflux pump	Tetracycline resistance, MFS efflux pump => Tet(B)	TetA-G	3000165
590.13563.peg.4297	3000166	tetracycline antibiotic	antibiotic efflux	major facilitator superfamily (MFS) antibiotic efflux pump	Tetracycline resistance, MFS efflux pump => Tet(B)	TetD	3000168
590.13563.peg.4297	3000166	tetracycline antibiotic	antibiotic efflux	major facilitator superfamily (MFS) antibiotic efflux pump	Tetracycline resistance, MFS efflux pump => Tet(B)	TetE	3000173
590.13563.peg.4297	3000166	tetracycline antibiotic	antibiotic efflux	major facilitator superfamily (MFS) antibiotic efflux pump	Tetracycline resistance, MFS efflux pump => Tet(B)	TetH-TetJ	3000175;:3000177
590.13563.peg.4297	3000166	tetracycline antibiotic	antibiotic efflux	major facilitator superfamily (MFS) antibiotic efflux pump	Tetracycline resistance, MFS efflux pump => Tet(B)	TetH	3000175
590.13563.peg.4297	3000166	tetracycline antibiotic	antibiotic efflux	major facilitator superfamily (MFS) antibiotic efflux pump	Tetracycline resistance, MFS efflux pump => Tet(B)	TetJ	3000177
590.13563.peg.4297	3000166	tetracycline antibiotic	antibiotic efflux	major facilitator superfamily (MFS) antibiotic efflux pump	Tetracycline resistance, MFS efflux pump => Tet(B)	Tetracycline_Resistance_MFS_Efflux_Pump	3000239
590.13563.peg.4297	3000166	tetracycline antibiotic	antibiotic efflux	major facilitator superfamily (MFS) antibiotic efflux pump	Tetracycline resistance, MFS efflux pump => Tet(B)	TetY	3000182
590.13567.peg.5055	3002660	aminoglycoside antibiotic	antibiotic inactivation	APH(6)	Aminoglycoside 6-phosphotransferase (EC 2.7.1.72) => APH(6)-Ic/APH(6)-Id	APH6	3000151
590.13596.peg.4630	3003986	pleuromutilin antibiotic	antibiotic efflux	ATP-binding cassette (ABC) antibiotic efflux pump
590.13735.peg.5100	3002837	lincosamide antibiotic	antibiotic inactivation	lincosamide nucleotidyltransferase (LNU)
590.13769.peg.4423	3002055	cephamycin	antibiotic inactivation	CMY beta-lactamase	Class C beta-lactamase (EC 3.5.2.6) => CMY/CMY-2/CFE/LAT family	ClassC-AmpC	3000076;:3000019
590.13769.peg.4423	3002055	cephamycin	antibiotic inactivation	CMY beta-lactamase	Class C beta-lactamase (EC 3.5.2.6) => CMY/CMY-2/CFE/LAT family	CMY-LAT-MOX-ACT-MIR-FOX	3000072;:3000058;:3000067;:3000084;:3000069;:3000083
590.13769.peg.4423	3002055	cephamycin	antibiotic inactivation	CMY beta-lactamase	Class C beta-lactamase (EC 3.5.2.6) => CMY/CMY-2/CFE/LAT family	CMY	3000069
590.13769.peg.4423	3002055	cephamycin	antibiotic inactivation	CMY beta-lactamase	Class C beta-lactamase (EC 3.5.2.6) => CMY/CMY-2/CFE/LAT family	ACT-MIR	3000072;:3000058
590.13769.peg.4423	3002055	cephamycin	antibiotic inactivation	CMY beta-lactamase	Class C beta-lactamase (EC 3.5.2.6) => CMY/CMY-2/CFE/LAT family	ACT	3000072
590.13769.peg.4423	3002055	cephamycin	antibiotic inactivation	CMY beta-lactamase	Class C beta-lactamase (EC 3.5.2.6) => CMY/CMY-2/CFE/LAT family	MIR	3000058
590.13793.peg.5180	3002530	aminoglycoside antibiotic	antibiotic inactivation	AAC(3)
590.14027.peg.1380	3000491	aminoglycoside antibiotic	antibiotic efflux	resistance-nodulation-cell division (RND) antibiotic efflux pump	Aminoglycosides efflux system AcrAD-TolC, inner-membrane proton/drug antiporter AcrD (RND type)	ABCAntibioticEffluxPump	0010001
590.14027.peg.1380	3000491	aminoglycoside antibiotic	antibiotic efflux	resistance-nodulation-cell division (RND) antibiotic efflux pump	Aminoglycosides efflux system AcrAD-TolC, inner-membrane proton/drug antiporter AcrD (RND type)	adeB	3000775
590.14027.peg.1380	3000491	aminoglycoside antibiotic	antibiotic efflux	resistance-nodulation-cell division (RND) antibiotic efflux pump	Aminoglycosides efflux system AcrAD-TolC, inner-membrane proton/drug antiporter AcrD (RND type)	macA	3000533
590.14027.peg.1380	3000491	aminoglycoside antibiotic	antibiotic efflux	resistance-nodulation-cell division (RND) antibiotic efflux pump	Aminoglycosides efflux system AcrAD-TolC, inner-membrane proton/drug antiporter AcrD (RND type)	MexW-MexI	3000808
590.14027.peg.1380	3000491	aminoglycoside antibiotic	antibiotic efflux	resistance-nodulation-cell division (RND) antibiotic efflux pump	Aminoglycosides efflux system AcrAD-TolC, inner-membrane proton/drug antiporter AcrD (RND type)	MexX	3001214
590.14027.peg.1380	3000491	aminoglycoside antibiotic	antibiotic efflux	resistance-nodulation-cell division (RND) antibiotic efflux pump	Aminoglycosides efflux system AcrAD-TolC, inner-membrane proton/drug antiporter AcrD (RND type)	MFSAntibioticEffluxPump
590.14027.peg.1380	3000491	aminoglycoside antibiotic	antibiotic efflux	resistance-nodulation-cell division (RND) antibiotic efflux pump	Aminoglycosides efflux system AcrAD-TolC, inner-membrane proton/drug antiporter AcrD (RND type)	RNDefflux	0010004
590.14189.peg.3416	3000216	fluoroquinolone antibiotic; cephalosporin; glycylcycline; penam; tetracycline antibiotic; rifamycin antibiotic; phenicol antibiotic; triclosan	antibiotic efflux	resistance-nodulation-cell division (RND) antibiotic efflux pump	Multidrug efflux system AcrAB-TolC, inner-membrane proton/drug antiporter AcrB (RND type)	ABCAntibioticEffluxPump	0010001
590.14189.peg.3416	3000216	fluoroquinolone antibiotic; cephalosporin; glycylcycline; penam; tetracycline antibiotic; rifamycin antibiotic; phenicol antibiotic; triclosan	antibiotic efflux	resistance-nodulation-cell division (RND) antibiotic efflux pump	Multidrug efflux system AcrAB-TolC, inner-membrane proton/drug antiporter AcrB (RND type)	adeB	3000775
590.14189.peg.3416	3000216	fluoroquinolone antibiotic; cephalosporin; glycylcycline; penam; tetracycline antibiotic; rifamycin antibiotic; phenicol antibiotic; triclosan	antibiotic efflux	resistance-nodulation-cell division (RND) antibiotic efflux pump	Multidrug efflux system AcrAB-TolC, inner-membrane proton/drug antiporter AcrB (RND type)	macA	3000533
590.14189.peg.3416	3000216	fluoroquinolone antibiotic; cephalosporin; glycylcycline; penam; tetracycline antibiotic; rifamycin antibiotic; phenicol antibiotic; triclosan	antibiotic efflux	resistance-nodulation-cell division (RND) antibiotic efflux pump	Multidrug efflux system AcrAB-TolC, inner-membrane proton/drug antiporter AcrB (RND type)	MexW-MexI	3000808
590.14189.peg.3416	3000216	fluoroquinolone antibiotic; cephalosporin; glycylcycline; penam; tetracycline antibiotic; rifamycin antibiotic; phenicol antibiotic; triclosan	antibiotic efflux	resistance-nodulation-cell division (RND) antibiotic efflux pump	Multidrug efflux system AcrAB-TolC, inner-membrane proton/drug antiporter AcrB (RND type)	MexX	3001214
590.14189.peg.3416	3000216	fluoroquinolone antibiotic; cephalosporin; glycylcycline; penam; tetracycline antibiotic; rifamycin antibiotic; phenicol antibiotic; triclosan	antibiotic efflux	resistance-nodulation-cell division (RND) antibiotic efflux pump	Multidrug efflux system AcrAB-TolC, inner-membrane proton/drug antiporter AcrB (RND type)	MFSAntibioticEffluxPump
590.14189.peg.3416	3000216	fluoroquinolone antibiotic; cephalosporin; glycylcycline; penam; tetracycline antibiotic; rifamycin antibiotic; phenicol antibiotic; triclosan	antibiotic efflux	resistance-nodulation-cell division (RND) antibiotic efflux pump	Multidrug efflux system AcrAB-TolC, inner-membrane proton/drug antiporter AcrB (RND type)	RNDefflux	0010004
590.14194.peg.4593	3000165	tetracycline antibiotic	antibiotic efflux	major facilitator superfamily (MFS) antibiotic efflux pump	Tetracycline resistance, MFS efflux pump => Tet(A)	MFSAntibioticEffluxPump
590.14194.peg.4593	3000165	tetracycline antibiotic	antibiotic efflux	major facilitator superfamily (MFS) antibiotic efflux pump	Tetracycline resistance, MFS efflux pump => Tet(A)	norA	3000391
590.14194.peg.4593	3000165	tetracycline antibiotic	antibiotic efflux	major facilitator superfamily (MFS) antibiotic efflux pump	Tetracycline resistance, MFS efflux pump => Tet(A)	TetA	3000165
590.14194.peg.4593	3000165	tetracycline antibiotic	antibiotic efflux	major facilitator superfamily (MFS) antibiotic efflux pump	Tetracycline resistance, MFS efflux pump => Tet(A)	TetA-B	3000165
590.14194.peg.4593	3000165	tetracycline antibiotic	antibiotic efflux	major facilitator superfamily (MFS) antibiotic efflux pump	Tetracycline resistance, MFS efflux pump => Tet(A)	TetA-G	3000165
590.14194.peg.4593	3000165	tetracycline antibiotic	antibiotic efflux	major facilitator superfamily (MFS) antibiotic efflux pump	Tetracycline resistance, MFS efflux pump => Tet(A)	TetD	3000168
590.14194.peg.4593	3000165	tetracycline antibiotic	antibiotic efflux	major facilitator superfamily (MFS) antibiotic efflux pump	Tetracycline resistance, MFS efflux pump => Tet(A)	TetE	3000173
590.14194.peg.4593	3000165	tetracycline antibiotic	antibiotic efflux	major facilitator superfamily (MFS) antibiotic efflux pump	Tetracycline resistance, MFS efflux pump => Tet(A)	TetH-TetJ	3000175;:3000177
590.14194.peg.4593	3000165	tetracycline antibiotic	antibiotic efflux	major facilitator superfamily (MFS) antibiotic efflux pump	Tetracycline resistance, MFS efflux pump => Tet(A)	TetH	3000175
590.14194.peg.4593	3000165	tetracycline antibiotic	antibiotic efflux	major facilitator superfamily (MFS) antibiotic efflux pump	Tetracycline resistance, MFS efflux pump => Tet(A)	TetJ	3000177
590.14194.peg.4593	3000165	tetracycline antibiotic	antibiotic efflux	major facilitator superfamily (MFS) antibiotic efflux pump	Tetracycline resistance, MFS efflux pump => Tet(A)	Tetracycline_Resistance_MFS_Efflux_Pump	3000239
590.14194.peg.4593	3000165	tetracycline antibiotic	antibiotic efflux	major facilitator superfamily (MFS) antibiotic efflux pump	Tetracycline resistance, MFS efflux pump => Tet(A)	TetY	3000182
590.14280.peg.4401	3002530	aminoglycoside antibiotic	antibiotic inactivation	AAC(3)
590.14342.peg.4869	3000166	tetracycline antibiotic	antibiotic efflux	major facilitator superfamily (MFS) antibiotic efflux pump	Tetracycline resistance, MFS efflux pump => Tet(B)	MFSAntibioticEffluxPump
590.14342.peg.4869	3000166	tetracycline antibiotic	antibiotic efflux	major facilitator superfamily (MFS) antibiotic efflux pump	Tetracycline resistance, MFS efflux pump => Tet(B)	norA	3000391
590.14342.peg.4869	3000166	tetracycline antibiotic	antibiotic efflux	major facilitator superfamily (MFS) antibiotic efflux pump	Tetracycline resistance, MFS efflux pump => Tet(B)	TetA	3000165
590.14342.peg.4869	3000166	tetracycline antibiotic	antibiotic efflux	major facilitator superfamily (MFS) antibiotic efflux pump	Tetracycline resistance, MFS efflux pump => Tet(B)	TetA-B	3000165
590.14342.peg.4869	3000166	tetracycline antibiotic	antibiotic efflux	major facilitator superfamily (MFS) antibiotic efflux pump	Tetracycline resistance, MFS efflux pump => Tet(B)	TetA-G	3000165
590.14342.peg.4869	3000166	tetracycline antibiotic	antibiotic efflux	major facilitator superfamily (MFS) antibiotic efflux pump	Tetracycline resistance, MFS efflux pump => Tet(B)	TetD	3000168
590.14342.peg.4869	3000166	tetracycline antibiotic	antibiotic efflux	major facilitator superfamily (MFS) antibiotic efflux pump	Tetracycline resistance, MFS efflux pump => Tet(B)	TetE	3000173
590.14342.peg.4869	3000166	tetracycline antibiotic	antibiotic efflux	major facilitator superfamily (MFS) antibiotic efflux pump	Tetracycline resistance, MFS efflux pump => Tet(B)	TetH-TetJ	3000175;:3000177
590.14342.peg.4869	3000166	tetracycline antibiotic	antibiotic efflux	major facilitator superfamily (MFS) antibiotic efflux pump	Tetracycline resistance, MFS efflux pump => Tet(B)	TetH	3000175
590.14342.peg.4869	3000166	tetracycline antibiotic	antibiotic efflux	major facilitator superfamily (MFS) antibiotic efflux pump	Tetracycline resistance, MFS efflux pump => Tet(B)	TetJ	3000177
590.14342.peg.4869	3000166	tetracycline antibiotic	antibiotic efflux	major facilitator superfamily (MFS) antibiotic efflux pump	Tetracycline resistance, MFS efflux pump => Tet(B)	Tetracycline_Resistance_MFS_Efflux_Pump	3000239
590.14342.peg.4869	3000166	tetracycline antibiotic	antibiotic efflux	major facilitator superfamily (MFS) antibiotic efflux pump	Tetracycline resistance, MFS efflux pump => Tet(B)	TetY	3000182
590.14465.peg.3062	3003022	diaminopyrimidine antibiotic	antibiotic target replacement	trimethoprim resistant dihydrofolate reductase dfr
590.14501.peg.4985	3000410	sulfonamide antibiotic	antibiotic target replacement	sulfonamide resistant sul
590.14502.peg.5220	3005521	carbapenem; cephalosporin; cephamycin; penam; penem	antibiotic inactivation	VIM beta-lactamase
590.14548.peg.5233	3002641	aminoglycoside antibiotic	antibiotic inactivation	APH(3')	Aminoglycoside 3'-phosphotransferase (EC 2.7.1.95) => APH(3')-I	Aminoglycoside
590.14548.peg.5233	3002641	aminoglycoside antibiotic	antibiotic inactivation	APH(3')	Aminoglycoside 3'-phosphotransferase (EC 2.7.1.95) => APH(3')-I	APH3	3000126
590.14548.peg.5233	3002641	aminoglycoside antibiotic	antibiotic inactivation	APH(3')	Aminoglycoside 3'-phosphotransferase (EC 2.7.1.95) => APH(3')-I	APH3_double_prime
590.14548.peg.5233	3002641	aminoglycoside antibiotic	antibiotic inactivation	APH(3')	Aminoglycoside 3'-phosphotransferase (EC 2.7.1.95) => APH(3')-I	APH3_prime
590.14583.peg.5196	3005036	glycopeptide antibiotic	antibiotic inactivation	Bleomycin resistant protein
590.14600.peg.4614	3003106	macrolide antibiotic; lincosamide antibiotic; streptogramin antibiotic	antibiotic target alteration	Erm 23S ribosomal RNA methyltransferase	23S rRNA (adenine(2058)-N(6))-dimethyltransferase (EC 2.1.1.184) => Erm(42)	Erm23SRibosomalRNAMethyltransferase	3000560
590.14600.peg.4614	3003106	macrolide antibiotic; lincosamide antibiotic; streptogramin antibiotic	antibiotic target alteration	Erm 23S ribosomal RNA methyltransferase	23S rRNA (adenine(2058)-N(6))-dimethyltransferase (EC 2.1.1.184) => Erm(42)	ErmA	3000347
590.14600.peg.4614	3003106	macrolide antibiotic; lincosamide antibiotic; streptogramin antibiotic	antibiotic target alteration	Erm 23S ribosomal RNA methyltransferase	23S rRNA (adenine(2058)-N(6))-dimethyltransferase (EC 2.1.1.184) => Erm(42)	ErmB	3000375
590.14600.peg.4614	3003106	macrolide antibiotic; lincosamide antibiotic; streptogramin antibiotic	antibiotic target alteration	Erm 23S ribosomal RNA methyltransferase	23S rRNA (adenine(2058)-N(6))-dimethyltransferase (EC 2.1.1.184) => Erm(42)	ErmC	3000250
590.14634.peg.4220	3003841	aminoglycoside antibiotic	antibiotic efflux	kdpDE	DNA-binding response regulator KdpE	baeR	3000828
590.14634.peg.4220	3003841	aminoglycoside antibiotic	antibiotic efflux	kdpDE	DNA-binding response regulator KdpE	vanR	3000574
590.14727.peg.4484	3002660	aminoglycoside antibiotic	antibiotic inactivation	APH(6)	Aminoglycoside 6-phosphotransferase (EC 2.7.1.72) => APH(6)-Ic/APH(6)-Id	APH6	3000151
590.14727.peg.4616	3002660	aminoglycoside antibiotic	antibiotic inactivation	APH(6)	Aminoglycoside 6-phosphotransferase (EC 2.7.1.72) => APH(6)-Ic/APH(6)-Id	Aminoglycoside
590.14727.peg.4616	3002660	aminoglycoside antibiotic	antibiotic inactivation	APH(6)	Aminoglycoside 6-phosphotransferase (EC 2.7.1.72) => APH(6)-Ic/APH(6)-Id	APH6	3000151
590.14790.peg.130	3000826	fluoroquinolone antibiotic; cephalosporin; glycylcycline; penam; tetracycline antibiotic; rifamycin antibiotic; phenicol antibiotic; triclosan	antibiotic efflux	resistance-nodulation-cell division (RND) antibiotic efflux pump
590.14799.peg.4451	3003841	aminoglycoside antibiotic	antibiotic efflux	kdpDE	DNA-binding response regulator KdpE	baeR	3000828
590.14799.peg.4451	3003841	aminoglycoside antibiotic	antibiotic efflux	kdpDE	DNA-binding response regulator KdpE	vanR	3000574
590.14818.peg.4120	3003578	peptide antibiotic	antibiotic target alteration	pmr phosphoethanolamine transferase
590.14964.peg.5031	3004056	macrolide antibiotic; fluoroquinolone antibiotic; monobactam; carbapenem; cephalosporin; cephamycin; penam; tetracycline antibiotic; peptide antibiotic; aminocoumarin antibiotic; diaminopyrimidine antibiotic; sulfonamide antibiotic; phenicol antibiotic; penem	antibiotic efflux	resistance-nodulation-cell division (RND) antibiotic efflux pump
590.14966.peg.3644	3003841	aminoglycoside antibiotic	antibiotic efflux	kdpDE	DNA-binding response regulator KdpE	baeR	3000828
590.14966.peg.3644	3003841	aminoglycoside antibiotic	antibiotic efflux	kdpDE	DNA-binding response regulator KdpE	vanR	3000574
590.15049.peg.3915	3003048	peptide antibiotic	antibiotic efflux	major facilitator superfamily (MFS) antibiotic efflux pump
590.15053.peg.4842	3003986	pleuromutilin antibiotic	antibiotic efflux	ATP-binding cassette (ABC) antibiotic efflux pump
590.15062.peg.4495	3000826	fluoroquinolone antibiotic; cephalosporin; glycylcycline; penam; tetracycline antibiotic; rifamycin antibiotic; phenicol antibiotic; triclosan	antibiotic efflux	resistance-nodulation-cell division (RND) antibiotic efflux pump	N-(3-oxohexanoyl)-L-homoserine lactone-binding transcriptional activator @ N-(3-oxooctanoyl)-L-homoserine lactone-binding transcriptional activator	adeS	3000549
590.15276.peg.3400	3000251	macrolide antibiotic; lincosamide antibiotic; streptogramin antibiotic; tetracycline antibiotic; oxazolidinone antibiotic; phenicol antibiotic; pleuromutilin antibiotic	antibiotic target protection	ABC-F ATP-binding cassette ribosomal protection protein
590.15313.peg.4183	3000830	aminoglycoside antibiotic; aminocoumarin antibiotic	antibiotic efflux	resistance-nodulation-cell division (RND) antibiotic efflux pump	Copper sensory histidine kinase CpxA	baeS	3000829
590.15313.peg.4183	3000830	aminoglycoside antibiotic; aminocoumarin antibiotic	antibiotic efflux	resistance-nodulation-cell division (RND) antibiotic efflux pump	Copper sensory histidine kinase CpxA	GMR
590.15313.peg.4183	3000830	aminoglycoside antibiotic; aminocoumarin antibiotic	antibiotic efflux	resistance-nodulation-cell division (RND) antibiotic efflux pump	Copper sensory histidine kinase CpxA	phoQ	3000835
590.15313.peg.4183	3000830	aminoglycoside antibiotic; aminocoumarin antibiotic	antibiotic efflux	resistance-nodulation-cell division (RND) antibiotic efflux pump	Copper sensory histidine kinase CpxA	vanS	3000071
590.15326.peg.3943	3000216	fluoroquinolone antibiotic; cephalosporin; glycylcycline; penam; tetracycline antibiotic; rifamycin antibiotic; phenicol antibiotic; triclosan	antibiotic efflux	resistance-nodulation-cell division (RND) antibiotic efflux pump	Multidrug efflux system AcrAB-TolC, inner-membrane proton/drug antiporter AcrB (RND type)	ABCAntibioticEffluxPump	0010001
590.15326.peg.3943	3000216	fluoroquinolone antibiotic; cephalosporin; glycylcycline; penam; tetracycline antibiotic; rifamycin antibiotic; phenicol antibiotic; triclosan	antibiotic efflux	resistance-nodulation-cell division (RND) antibiotic efflux pump	Multidrug efflux system AcrAB-TolC, inner-membrane proton/drug antiporter AcrB (RND type)	adeB	3000775
590.15326.peg.3943	3000216	fluoroquinolone antibiotic; cephalosporin; glycylcycline; penam; tetracycline antibiotic; rifamycin antibiotic; phenicol antibiotic; triclosan	antibiotic efflux	resistance-nodulation-cell division (RND) antibiotic efflux pump	Multidrug efflux system AcrAB-TolC, inner-membrane proton/drug antiporter AcrB (RND type)	macA	3000533
590.15326.peg.3943	3000216	fluoroquinolone antibiotic; cephalosporin; glycylcycline; penam; tetracycline antibiotic; rifamycin antibiotic; phenicol antibiotic; triclosan	antibiotic efflux	resistance-nodulation-cell division (RND) antibiotic efflux pump	Multidrug efflux system AcrAB-TolC, inner-membrane proton/drug antiporter AcrB (RND type)	MexW-MexI	3000808
590.15326.peg.3943	3000216	fluoroquinolone antibiotic; cephalosporin; glycylcycline; penam; tetracycline antibiotic; rifamycin antibiotic; phenicol antibiotic; triclosan	antibiotic efflux	resistance-nodulation-cell division (RND) antibiotic efflux pump	Multidrug efflux system AcrAB-TolC, inner-membrane proton/drug antiporter AcrB (RND type)	MexX	3001214
590.15326.peg.3943	3000216	fluoroquinolone antibiotic; cephalosporin; glycylcycline; penam; tetracycline antibiotic; rifamycin antibiotic; phenicol antibiotic; triclosan	antibiotic efflux	resistance-nodulation-cell division (RND) antibiotic efflux pump	Multidrug efflux system AcrAB-TolC, inner-membrane proton/drug antiporter AcrB (RND type)	MFSAntibioticEffluxPump
590.15326.peg.3943	3000216	fluoroquinolone antibiotic; cephalosporin; glycylcycline; penam; tetracycline antibiotic; rifamycin antibiotic; phenicol antibiotic; triclosan	antibiotic efflux	resistance-nodulation-cell division (RND) antibiotic efflux pump	Multidrug efflux system AcrAB-TolC, inner-membrane proton/drug antiporter AcrB (RND type)	RNDefflux	0010004
590.15333.peg.4219	3003841	aminoglycoside antibiotic	antibiotic efflux	kdpDE	DNA-binding response regulator KdpE	baeR	3000828
590.15333.peg.4219	3003841	aminoglycoside antibiotic	antibiotic efflux	kdpDE	DNA-binding response regulator KdpE	vanR	3000574
590.15370.peg.4865	3004113	fosfomycin	antibiotic inactivation	fosfomycin thiol transferase
590.15647.peg.1876	3000074	fluoroquinolone antibiotic	antibiotic efflux	major facilitator superfamily (MFS) antibiotic efflux pump	Multidrug efflux system EmrAB-OMF, inner-membrane proton/drug antiporter EmrB (MFS type)	emrB	3000074
590.15647.peg.1876	3000074	fluoroquinolone antibiotic	antibiotic efflux	major facilitator superfamily (MFS) antibiotic efflux pump	Multidrug efflux system EmrAB-OMF, inner-membrane proton/drug antiporter EmrB (MFS type)	ImrB
590.15647.peg.1876	3000074	fluoroquinolone antibiotic	antibiotic efflux	major facilitator superfamily (MFS) antibiotic efflux pump	Multidrug efflux system EmrAB-OMF, inner-membrane proton/drug antiporter EmrB (MFS type)	norA	3000391
590.15647.peg.1876	3000074	fluoroquinolone antibiotic	antibiotic efflux	major facilitator superfamily (MFS) antibiotic efflux pump	Multidrug efflux system EmrAB-OMF, inner-membrane proton/drug antiporter EmrB (MFS type)	Tetracycline_Resistance_MFS_Efflux_Pump	3000239
590.15647.peg.1876	3000074	fluoroquinolone antibiotic	antibiotic efflux	major facilitator superfamily (MFS) antibiotic efflux pump	Multidrug efflux system EmrAB-OMF, inner-membrane proton/drug antiporter EmrB (MFS type)	TetY	3000182
590.15720.peg.5001	3002660	aminoglycoside antibiotic	antibiotic inactivation	APH(6)	Aminoglycoside 6-phosphotransferase (EC 2.7.1.72) => APH(6)-Ic/APH(6)-Id	Aminoglycoside
590.15720.peg.5001	3002660	aminoglycoside antibiotic	antibiotic inactivation	APH(6)	Aminoglycoside 6-phosphotransferase (EC 2.7.1.72) => APH(6)-Ic/APH(6)-Id	APH6	3000151
590.15801.peg.201	3004580	macrolide antibiotic; aminoglycoside antibiotic; cephalosporin; tetracycline antibiotic; peptide antibiotic; rifamycin antibiotic	antibiotic efflux	major facilitator superfamily (MFS) antibiotic efflux pump
590.15801.peg.202	3004583	macrolide antibiotic; aminoglycoside antibiotic; cephalosporin; tetracycline antibiotic; peptide antibiotic; rifamycin antibiotic	antibiotic efflux	major facilitator superfamily (MFS) antibiotic efflux pump
590.15801.peg.576	3004611	cephalosporin; penam	antibiotic inactivation	ampC-type beta-lactamase	UPF0214 protein YfeW	ClassC-AmpC	3000076;:3000019
590.15801.peg.576	3004611	cephalosporin; penam	antibiotic inactivation	ampC-type beta-lactamase	UPF0214 protein YfeW	CMY-LAT-MOX-ACT-MIR-FOX	3000072;:3000058;:3000067;:3000084;:3000069;:3000083
590.15801.peg.576	3004611	cephalosporin; penam	antibiotic inactivation	ampC-type beta-lactamase	UPF0214 protein YfeW	CMY-MOX-FOX
590.15801.peg.576	3004611	cephalosporin; penam	antibiotic inactivation	ampC-type beta-lactamase	UPF0214 protein YfeW	CMY	3000069
590.15801.peg.576	3004611	cephalosporin; penam	antibiotic inactivation	ampC-type beta-lactamase	UPF0214 protein YfeW	MOX	3000083
590.15801.peg.576	3004611	cephalosporin; penam	antibiotic inactivation	ampC-type beta-lactamase	UPF0214 protein YfeW	FOX	3000067
590.15801.peg.576	3004611	cephalosporin; penam	antibiotic inactivation	ampC-type beta-lactamase	UPF0214 protein YfeW	ACT-MIR	3000072;:3000058
590.15801.peg.576	3004611	cephalosporin; penam	antibiotic inactivation	ampC-type beta-lactamase	UPF0214 protein YfeW	ACT	3000072
590.15801.peg.576	3004611	cephalosporin; penam	antibiotic inactivation	ampC-type beta-lactamase	UPF0214 protein YfeW	MIR	3000058
590.15801.peg.576	3004611	cephalosporin; penam	antibiotic inactivation	ampC-type beta-lactamase	UPF0214 protein YfeW	OCH	3000094
590.15801.peg.576	3004611	cephalosporin; penam	antibiotic inactivation	ampC-type beta-lactamase	UPF0214 protein YfeW	PDC	3000098
590.15801.peg.576	3004611	cephalosporin; penam	antibiotic inactivation	ampC-type beta-lactamase	UPF0214 protein YfeW	DHA	3000068
590.15801.peg.576	3004611	cephalosporin; penam	antibiotic inactivation	ampC-type beta-lactamase	UPF0214 protein YfeW	MCA
590.15801.peg.576	3004611	cephalosporin; penam	antibiotic inactivation	ampC-type beta-lactamase	UPF0214 protein YfeW	PAC
590.15801.peg.2117	3000826	fluoroquinolone antibiotic; cephalosporin; glycylcycline; penam; tetracycline antibiotic; rifamycin antibiotic; phenicol antibiotic; triclosan	antibiotic efflux	resistance-nodulation-cell division (RND) antibiotic efflux pump	N-(3-oxohexanoyl)-L-homoserine lactone-binding transcriptional activator @ N-(3-oxooctanoyl)-L-homoserine lactone-binding transcriptional activator	adeS	3000549
590.15801.peg.2849	3004612	cephalosporin; penam	antibiotic inactivation	ampC-type beta-lactamase
590.15801.peg.3775	3001328	tetracycline antibiotic; benzalkonium chloride; rhodamine	antibiotic efflux	major facilitator superfamily (MFS) antibiotic efflux pump	Multidrug efflux pump MdfA/Cmr (of MFS type), broad spectrum	emrB	3000074
590.15801.peg.3775	3001328	tetracycline antibiotic; benzalkonium chloride; rhodamine	antibiotic efflux	major facilitator superfamily (MFS) antibiotic efflux pump	Multidrug efflux pump MdfA/Cmr (of MFS type), broad spectrum	MFSAntibioticEffluxPump
590.15801.peg.3775	3001328	tetracycline antibiotic; benzalkonium chloride; rhodamine	antibiotic efflux	major facilitator superfamily (MFS) antibiotic efflux pump	Multidrug efflux pump MdfA/Cmr (of MFS type), broad spectrum	Tetracycline_Resistance_MFS_Efflux_Pump	3000239
590.15801.peg.3775	3001328	tetracycline antibiotic; benzalkonium chloride; rhodamine	antibiotic efflux	major facilitator superfamily (MFS) antibiotic efflux pump	Multidrug efflux pump MdfA/Cmr (of MFS type), broad spectrum	TetY	3000182
590.15845.peg.4401	3003986	pleuromutilin antibiotic	antibiotic efflux	ATP-binding cassette (ABC) antibiotic efflux pump
590.15892.peg.5069	3002639	aminoglycoside antibiotic	antibiotic inactivation	APH(3'')	Aminoglycoside 3''-phosphotransferase (EC 2.7.1.87) => APH(3'')-I	Aminoglycoside
590.15892.peg.5069	3002639	aminoglycoside antibiotic	antibiotic inactivation	APH(3'')	Aminoglycoside 3''-phosphotransferase (EC 2.7.1.87) => APH(3'')-I	APH3	3000126
590.15892.peg.5069	3002639	aminoglycoside antibiotic	antibiotic inactivation	APH(3'')	Aminoglycoside 3''-phosphotransferase (EC 2.7.1.87) => APH(3'')-I	APH3_double_prime
590.15892.peg.5069	3002639	aminoglycoside antibiotic	antibiotic inactivation	APH(3'')	Aminoglycoside 3''-phosphotransferase (EC 2.7.1.87) => APH(3'')-I	APH3_prime
590.15966.peg.4057	3004586	tetracycline antibiotic	antibiotic inactivation	tetracycline inactivation enzyme
590.15971.peg.3542	3004580	macrolide antibiotic; aminoglycoside antibiotic; cephalosporin; tetracycline antibiotic; peptide antibiotic; rifamycin antibiotic	antibiotic efflux	major facilitator superfamily (MFS) antibiotic efflux pump
590.16077.peg.514	3004583	macrolide antibiotic; aminoglycoside antibiotic; cephalosporin; tetracycline antibiotic; peptide antibiotic; rifamycin antibiotic	antibiotic efflux	major facilitator superfamily (MFS) antibiotic efflux pump
590.16088.peg.4532	3003841	aminoglycoside antibiotic	antibiotic efflux	kdpDE	DNA-binding response regulator KdpE	baeR	3000828
590.16088.peg.4532	3003841	aminoglycoside antibiotic	antibiotic efflux	kdpDE	DNA-binding response regulator KdpE	vanR	3000574
590.16104.peg.4368	3003841	aminoglycoside antibiotic	antibiotic efflux	kdpDE	DNA-binding response regulator KdpE	baeR	3000828
590.16104.peg.4368	3003841	aminoglycoside antibiotic	antibiotic efflux	kdpDE	DNA-binding response regulator KdpE	vanR	3000574
590.16115.peg.5150	3003841	aminoglycoside antibiotic	antibiotic efflux	kdpDE	DNA-binding response regulator KdpE	baeR	3000828
590.16115.peg.5150	3003841	aminoglycoside antibiotic	antibiotic efflux	kdpDE	DNA-binding response regulator KdpE	vanR	3000574
590.16130.peg.5481	3000230	aminoglycoside antibiotic	antibiotic inactivation	ANT(2'')	Aminoglycoside 2''-nucleotidyltransferase (EC 2.7.7.46) => ANT(2'')-Ia (AadB family)	ANT2	3000230
590.16202.peg.5022	3002719	fluoroquinolone antibiotic	antibiotic target protection	quinolone resistance protein (qnr)
590.16205.peg.4689	3004085	lincosamide antibiotic	antibiotic inactivation	lincosamide nucleotidyltransferase (LNU)	Lincosamide nucleotidyltransferase => Lnu(B)	ANT4	3000229
590.16344.peg.501	3002569	aminoglycoside antibiotic	antibiotic inactivation	AAC(6')	Aminoglycoside N(6')-acetyltransferase (EC 2.3.1.82) => AAC(6')-Ic,f,g,h,j,k,l,r-z	AAC6-I	3001207
590.16373.peg.4568	3002659	aminoglycoside antibiotic	antibiotic inactivation	APH(6)	Aminoglycoside 6-phosphotransferase (EC 2.7.1.72) => APH(6)-Ic/APH(6)-Id	APH6	3000151
590.16373.peg.4737	3002530	aminoglycoside antibiotic	antibiotic inactivation	AAC(3)
590.16397.peg.4303	3003841	aminoglycoside antibiotic	antibiotic efflux	kdpDE	DNA-binding response regulator KdpE	baeR	3000828
590.16397.peg.4303	3003841	aminoglycoside antibiotic	antibiotic efflux	kdpDE	DNA-binding response regulator KdpE	vanR	3000574
590.16452.peg.5099	3002701	phenicol antibiotic	antibiotic efflux	major facilitator superfamily (MFS) antibiotic efflux pump
590.16646.peg.5187	3002660	aminoglycoside antibiotic	antibiotic inactivation	APH(6)	Aminoglycoside 6-phosphotransferase (EC 2.7.1.72) => APH(6)-Ic/APH(6)-Id	Aminoglycoside
590.16646.peg.5187	3002660	aminoglycoside antibiotic	antibiotic inactivation	APH(6)	Aminoglycoside 6-phosphotransferase (EC 2.7.1.72) => APH(6)-Ic/APH(6)-Id	APH6	3000151
590.16728.peg.4318	3000491	aminoglycoside antibiotic	antibiotic efflux	resistance-nodulation-cell division (RND) antibiotic efflux pump	Aminoglycosides efflux system AcrAD-TolC, inner-membrane proton/drug antiporter AcrD (RND type)	ABCAntibioticEffluxPump	0010001
590.16728.peg.4318	3000491	aminoglycoside antibiotic	antibiotic efflux	resistance-nodulation-cell division (RND) antibiotic efflux pump	Aminoglycosides efflux system AcrAD-TolC, inner-membrane proton/drug antiporter AcrD (RND type)	adeB	3000775
590.16728.peg.4318	3000491	aminoglycoside antibiotic	antibiotic efflux	resistance-nodulation-cell division (RND) antibiotic efflux pump	Aminoglycosides efflux system AcrAD-TolC, inner-membrane proton/drug antiporter AcrD (RND type)	macA	3000533
590.16728.peg.4318	3000491	aminoglycoside antibiotic	antibiotic efflux	resistance-nodulation-cell division (RND) antibiotic efflux pump	Aminoglycosides efflux system AcrAD-TolC, inner-membrane proton/drug antiporter AcrD (RND type)	MexW-MexI	3000808
590.16728.peg.4318	3000491	aminoglycoside antibiotic	antibiotic efflux	resistance-nodulation-cell division (RND) antibiotic efflux pump	Aminoglycosides efflux system AcrAD-TolC, inner-membrane proton/drug antiporter AcrD (RND type)	MexX	3001214
590.16728.peg.4318	3000491	aminoglycoside antibiotic	antibiotic efflux	resistance-nodulation-cell division (RND) antibiotic efflux pump	Aminoglycosides efflux system AcrAD-TolC, inner-membrane proton/drug antiporter AcrD (RND type)	MFSAntibioticEffluxPump
590.16728.peg.4318	3000491	aminoglycoside antibiotic	antibiotic efflux	resistance-nodulation-cell division (RND) antibiotic efflux pump	Aminoglycosides efflux system AcrAD-TolC, inner-membrane proton/drug antiporter AcrD (RND type)	RNDefflux	0010004
590.16732.peg.210	3003841	aminoglycoside antibiotic	antibiotic efflux	kdpDE	DNA-binding response regulator KdpE	baeR	3000828
590.16732.peg.210	3003841	aminoglycoside antibiotic	antibiotic efflux	kdpDE	DNA-binding response regulator KdpE	vanR	3000574
590.16759.peg.2934	3002630	aminoglycoside antibiotic	antibiotic inactivation	ANT(9)
590.16809.peg.4222	3002578	aminoglycoside antibiotic	antibiotic inactivation	AAC(6')
590.16841.peg.3303	3000826	fluoroquinolone antibiotic; cephalosporin; glycylcycline; penam; tetracycline antibiotic; rifamycin antibiotic; phenicol antibiotic; triclosan	antibiotic efflux	resistance-nodulation-cell division (RND) antibiotic efflux pump
590.16930.peg.4616	3003986	pleuromutilin antibiotic	antibiotic efflux	ATP-binding cassette (ABC) antibiotic efflux pump
590.17046.peg.2107	3004364	peptide antibiotic	antibiotic target alteration	lipid A acyltransferase
590.17149.peg.4981	3002639	aminoglycoside antibiotic	antibiotic inactivation	APH(3'')	Aminoglycoside 3''-phosphotransferase (EC 2.7.1.87) => APH(3'')-I	APH3	3000126
590.17149.peg.4981	3002639	aminoglycoside antibiotic	antibiotic inactivation	APH(3'')	Aminoglycoside 3''-phosphotransferase (EC 2.7.1.87) => APH(3'')-I	APH3_double_prime
590.17173.peg.4188	3003133	cephamycin	antibiotic inactivation	CMY beta-lactamase	Putative inner membrane protein	ClassC-AmpC	3000076;:3000019
590.17173.peg.4188	3003133	cephamycin	antibiotic inactivation	CMY beta-lactamase	Putative inner membrane protein	CMY-LAT-MOX-ACT-MIR-FOX	3000072;:3000058;:3000067;:3000084;:3000069;:3000083
590.17173.peg.4188	3003133	cephamycin	antibiotic inactivation	CMY beta-lactamase	Putative inner membrane protein	CMY	3000069
590.17173.peg.4188	3003133	cephamycin	antibiotic inactivation	CMY beta-lactamase	Putative inner membrane protein	ACT-MIR	3000072;:3000058
590.17173.peg.4188	3003133	cephamycin	antibiotic inactivation	CMY beta-lactamase	Putative inner membrane protein	ACT	3000072
590.17173.peg.4188	3003133	cephamycin	antibiotic inactivation	CMY beta-lactamase	Putative inner membrane protein	MIR	3000058
590.17173.peg.4188	3003133	cephamycin	antibiotic inactivation	CMY beta-lactamase	Putative inner membrane protein	PDC	3000098
590.17217.peg.5340	3002660	aminoglycoside antibiotic	antibiotic inactivation	APH(6)	Aminoglycoside 6-phosphotransferase (EC 2.7.1.72) => APH(6)-Ic/APH(6)-Id	Aminoglycoside
590.17217.peg.5340	3002660	aminoglycoside antibiotic	antibiotic inactivation	APH(6)	Aminoglycoside 6-phosphotransferase (EC 2.7.1.72) => APH(6)-Ic/APH(6)-Id	APH6	3000151
590.17223.peg.4360	3003841	aminoglycoside antibiotic	antibiotic efflux	kdpDE	DNA-binding response regulator KdpE	baeR	3000828
590.17223.peg.4360	3003841	aminoglycoside antibiotic	antibiotic efflux	kdpDE	DNA-binding response regulator KdpE	vanR	3000574
590.17297.peg.3887	3003841	aminoglycoside antibiotic	antibiotic efflux	kdpDE	DNA-binding response regulator KdpE	baeR	3000828
590.17297.peg.3887	3003841	aminoglycoside antibiotic	antibiotic efflux	kdpDE	DNA-binding response regulator KdpE	vanR	3000574
590.17325.peg.4541	3003841	aminoglycoside antibiotic	antibiotic efflux	kdpDE	DNA-binding response regulator KdpE	baeR	3000828
590.17325.peg.4541	3003841	aminoglycoside antibiotic	antibiotic efflux	kdpDE	DNA-binding response regulator KdpE	vanR	3000574
590.17335.peg.5068	3002540	aminoglycoside antibiotic	antibiotic inactivation	AAC(3)	Aminoglycoside N(3)-acetyltransferase (EC 2.3.1.81) => AAC(3)-II,III,IV,VI,VIII,IX,X	AAC3	3000322
590.17335.peg.5068	3002540	aminoglycoside antibiotic	antibiotic inactivation	AAC(3)	Aminoglycoside N(3)-acetyltransferase (EC 2.3.1.81) => AAC(3)-II,III,IV,VI,VIII,IX,X	AAC3-I	3001205
590.17335.peg.5068	3002540	aminoglycoside antibiotic	antibiotic inactivation	AAC(3)	Aminoglycoside N(3)-acetyltransferase (EC 2.3.1.81) => AAC(3)-II,III,IV,VI,VIII,IX,X	Aminoglycoside
590.17395.peg.5092	3000166	tetracycline antibiotic	antibiotic efflux	major facilitator superfamily (MFS) antibiotic efflux pump	Tetracycline resistance, MFS efflux pump => Tet(B)	emrB	3000074
590.17395.peg.5092	3000166	tetracycline antibiotic	antibiotic efflux	major facilitator superfamily (MFS) antibiotic efflux pump	Tetracycline resistance, MFS efflux pump => Tet(B)	MFSAntibioticEffluxPump
590.17395.peg.5092	3000166	tetracycline antibiotic	antibiotic efflux	major facilitator superfamily (MFS) antibiotic efflux pump	Tetracycline resistance, MFS efflux pump => Tet(B)	norA	3000391
590.17395.peg.5092	3000166	tetracycline antibiotic	antibiotic efflux	major facilitator superfamily (MFS) antibiotic efflux pump	Tetracycline resistance, MFS efflux pump => Tet(B)	TetA	3000165
590.17395.peg.5092	3000166	tetracycline antibiotic	antibiotic efflux	major facilitator superfamily (MFS) antibiotic efflux pump	Tetracycline resistance, MFS efflux pump => Tet(B)	TetA-B	3000165
590.17395.peg.5092	3000166	tetracycline antibiotic	antibiotic efflux	major facilitator superfamily (MFS) antibiotic efflux pump	Tetracycline resistance, MFS efflux pump => Tet(B)	TetA-G	3000165
590.17395.peg.5092	3000166	tetracycline antibiotic	antibiotic efflux	major facilitator superfamily (MFS) antibiotic efflux pump	Tetracycline resistance, MFS efflux pump => Tet(B)	TetD	3000168
590.17395.peg.5092	3000166	tetracycline antibiotic	antibiotic efflux	major facilitator superfamily (MFS) antibiotic efflux pump	Tetracycline resistance, MFS efflux pump => Tet(B)	TetE	3000173
590.17395.peg.5092	3000166	tetracycline antibiotic	antibiotic efflux	major facilitator superfamily (MFS) antibiotic efflux pump	Tetracycline resistance, MFS efflux pump => Tet(B)	TetH-TetJ	3000175;:3000177
590.17395.peg.5092	3000166	tetracycline antibiotic	antibiotic efflux	major facilitator superfamily (MFS) antibiotic efflux pump	Tetracycline resistance, MFS efflux pump => Tet(B)	TetH	3000175
590.17395.peg.5092	3000166	tetracycline antibiotic	antibiotic efflux	major facilitator superfamily (MFS) antibiotic efflux pump	Tetracycline resistance, MFS efflux pump => Tet(B)	TetJ	3000177
590.17395.peg.5092	3000166	tetracycline antibiotic	antibiotic efflux	major facilitator superfamily (MFS) antibiotic efflux pump	Tetracycline resistance, MFS efflux pump => Tet(B)	Tetracycline_Resistance_MFS_Efflux_Pump	3000239
590.17395.peg.5092	3000166	tetracycline antibiotic	antibiotic efflux	major facilitator superfamily (MFS) antibiotic efflux pump	Tetracycline resistance, MFS efflux pump => Tet(B)	TetY	3000182
590.17456.peg.5336	3002956	glycopeptide antibiotic	antibiotic target alteration	vanY; glycopeptide resistance gene cluster
590.17877.peg.1409	3004597	macrolide antibiotic; fluoroquinolone antibiotic; aminoglycoside antibiotic; carbapenem; cephalosporin; penam; peptide antibiotic; penem	antibiotic efflux	major facilitator superfamily (MFS) antibiotic efflux pump	Multidrug efflux system EmrAB-OMF, inner-membrane proton/drug antiporter EmrB (MFS type)	adeS	3000549
590.17877.peg.1409	3004597	macrolide antibiotic; fluoroquinolone antibiotic; aminoglycoside antibiotic; carbapenem; cephalosporin; penam; peptide antibiotic; penem	antibiotic efflux	major facilitator superfamily (MFS) antibiotic efflux pump	Multidrug efflux system EmrAB-OMF, inner-membrane proton/drug antiporter EmrB (MFS type)	emrB	3000074
590.17877.peg.1409	3004597	macrolide antibiotic; fluoroquinolone antibiotic; aminoglycoside antibiotic; carbapenem; cephalosporin; penam; peptide antibiotic; penem	antibiotic efflux	major facilitator superfamily (MFS) antibiotic efflux pump	Multidrug efflux system EmrAB-OMF, inner-membrane proton/drug antiporter EmrB (MFS type)	ImrB
590.17877.peg.1409	3004597	macrolide antibiotic; fluoroquinolone antibiotic; aminoglycoside antibiotic; carbapenem; cephalosporin; penam; peptide antibiotic; penem	antibiotic efflux	major facilitator superfamily (MFS) antibiotic efflux pump	Multidrug efflux system EmrAB-OMF, inner-membrane proton/drug antiporter EmrB (MFS type)	MFSAntibioticEffluxPump
590.17877.peg.1409	3004597	macrolide antibiotic; fluoroquinolone antibiotic; aminoglycoside antibiotic; carbapenem; cephalosporin; penam; peptide antibiotic; penem	antibiotic efflux	major facilitator superfamily (MFS) antibiotic efflux pump	Multidrug efflux system EmrAB-OMF, inner-membrane proton/drug antiporter EmrB (MFS type)	norA	3000391
590.17877.peg.1409	3004597	macrolide antibiotic; fluoroquinolone antibiotic; aminoglycoside antibiotic; carbapenem; cephalosporin; penam; peptide antibiotic; penem	antibiotic efflux	major facilitator superfamily (MFS) antibiotic efflux pump	Multidrug efflux system EmrAB-OMF, inner-membrane proton/drug antiporter EmrB (MFS type)	RNDefflux	0010004
590.17877.peg.1409	3004597	macrolide antibiotic; fluoroquinolone antibiotic; aminoglycoside antibiotic; carbapenem; cephalosporin; penam; peptide antibiotic; penem	antibiotic efflux	major facilitator superfamily (MFS) antibiotic efflux pump	Multidrug efflux system EmrAB-OMF, inner-membrane proton/drug antiporter EmrB (MFS type)	Tetracycline_Resistance_MFS_Efflux_Pump	3000239
590.17877.peg.1409	3004597	macrolide antibiotic; fluoroquinolone antibiotic; aminoglycoside antibiotic; carbapenem; cephalosporin; penam; peptide antibiotic; penem	antibiotic efflux	major facilitator superfamily (MFS) antibiotic efflux pump	Multidrug efflux system EmrAB-OMF, inner-membrane proton/drug antiporter EmrB (MFS type)	TetY	3000182
595.117.peg.3739	3000828	aminoglycoside antibiotic; aminocoumarin antibiotic	antibiotic efflux	resistance-nodulation-cell division (RND) antibiotic efflux pump	Response regulator BaeR	baeR	3000828
595.117.peg.3739	3000828	aminoglycoside antibiotic; aminocoumarin antibiotic	antibiotic efflux	resistance-nodulation-cell division (RND) antibiotic efflux pump	Response regulator BaeR	PvrR	3003688
595.117.peg.3739	3000828	aminoglycoside antibiotic; aminocoumarin antibiotic	antibiotic efflux	resistance-nodulation-cell division (RND) antibiotic efflux pump	Response regulator BaeR	vanR	3000574
595.68.peg.4991	3005010	acridine dye; disinfecting agents and intercalating dyes	antibiotic efflux	major facilitator superfamily (MFS) antibiotic efflux pump
598.23.peg.1135	3004592	macrolide antibiotic; lincosamide antibiotic; streptogramin antibiotic	antibiotic target alteration	Erm 23S ribosomal RNA methyltransferase
598.25.peg.3850	3002578	aminoglycoside antibiotic	antibiotic inactivation	AAC(6')
85569.108.peg.4054	3001327	fluoroquinolone antibiotic	antibiotic efflux	multidrug and toxic compound extrusion (MATE) transporter
85569.11.peg.5367	3002539	aminoglycoside antibiotic	antibiotic inactivation	AAC(3)	Aminoglycoside N(3)-acetyltransferase (EC 2.3.1.81) => AAC(3)-II,III,IV,VI,VIII,IX,X	AAC3	3000322
85569.11.peg.5367	3002539	aminoglycoside antibiotic	antibiotic inactivation	AAC(3)	Aminoglycoside N(3)-acetyltransferase (EC 2.3.1.81) => AAC(3)-II,III,IV,VI,VIII,IX,X	AAC3-I	3001205
85569.150.peg.5008	3002705	phenicol antibiotic	antibiotic efflux	major facilitator superfamily (MFS) antibiotic efflux pump	Chloramphenicol/florfenicol resistance, MFS efflux pump => FloR family	TetY	3000182
85569.150.peg.5072	3002705	phenicol antibiotic	antibiotic efflux	major facilitator superfamily (MFS) antibiotic efflux pump	Chloramphenicol/florfenicol resistance, MFS efflux pump => FloR family	emrB	3000074
85569.150.peg.5072	3002705	phenicol antibiotic	antibiotic efflux	major facilitator superfamily (MFS) antibiotic efflux pump	Chloramphenicol/florfenicol resistance, MFS efflux pump => FloR family	ImrB
85569.150.peg.5072	3002705	phenicol antibiotic	antibiotic efflux	major facilitator superfamily (MFS) antibiotic efflux pump	Chloramphenicol/florfenicol resistance, MFS efflux pump => FloR family	MFSAntibioticEffluxPump
85569.150.peg.5072	3002705	phenicol antibiotic	antibiotic efflux	major facilitator superfamily (MFS) antibiotic efflux pump	Chloramphenicol/florfenicol resistance, MFS efflux pump => FloR family	TetA	3000165
85569.150.peg.5072	3002705	phenicol antibiotic	antibiotic efflux	major facilitator superfamily (MFS) antibiotic efflux pump	Chloramphenicol/florfenicol resistance, MFS efflux pump => FloR family	TetA-B	3000165
85569.150.peg.5072	3002705	phenicol antibiotic	antibiotic efflux	major facilitator superfamily (MFS) antibiotic efflux pump	Chloramphenicol/florfenicol resistance, MFS efflux pump => FloR family	TetD	3000168
85569.150.peg.5072	3002705	phenicol antibiotic	antibiotic efflux	major facilitator superfamily (MFS) antibiotic efflux pump	Chloramphenicol/florfenicol resistance, MFS efflux pump => FloR family	TetE	3000173
85569.150.peg.5072	3002705	phenicol antibiotic	antibiotic efflux	major facilitator superfamily (MFS) antibiotic efflux pump	Chloramphenicol/florfenicol resistance, MFS efflux pump => FloR family	TetH-TetJ	3000175;:3000177
85569.150.peg.5072	3002705	phenicol antibiotic	antibiotic efflux	major facilitator superfamily (MFS) antibiotic efflux pump	Chloramphenicol/florfenicol resistance, MFS efflux pump => FloR family	TetH	3000175
85569.150.peg.5072	3002705	phenicol antibiotic	antibiotic efflux	major facilitator superfamily (MFS) antibiotic efflux pump	Chloramphenicol/florfenicol resistance, MFS efflux pump => FloR family	TetJ	3000177
85569.150.peg.5072	3002705	phenicol antibiotic	antibiotic efflux	major facilitator superfamily (MFS) antibiotic efflux pump	Chloramphenicol/florfenicol resistance, MFS efflux pump => FloR family	Tetracycline_Resistance_MFS_Efflux_Pump	3000239
85569.150.peg.5072	3002705	phenicol antibiotic	antibiotic efflux	major facilitator superfamily (MFS) antibiotic efflux pump	Chloramphenicol/florfenicol resistance, MFS efflux pump => FloR family	TetY	3000182
85569.265.peg.3990	3000790	monobactam; carbapenem; cephalosporin; cephamycin; penam; phenicol antibiotic; penem	antibiotic efflux	resistance-nodulation-cell division (RND) antibiotic efflux pump	Multidrug efflux system, inner membrane proton/drug antiporter (RND type) => MexQ of MexPQ-OpmE system	ABCAntibioticEffluxPump	0010001
85569.265.peg.3990	3000790	monobactam; carbapenem; cephalosporin; cephamycin; penam; phenicol antibiotic; penem	antibiotic efflux	resistance-nodulation-cell division (RND) antibiotic efflux pump	Multidrug efflux system, inner membrane proton/drug antiporter (RND type) => MexQ of MexPQ-OpmE system	adeB	3000775
85569.265.peg.3990	3000790	monobactam; carbapenem; cephalosporin; cephamycin; penam; phenicol antibiotic; penem	antibiotic efflux	resistance-nodulation-cell division (RND) antibiotic efflux pump	Multidrug efflux system, inner membrane proton/drug antiporter (RND type) => MexQ of MexPQ-OpmE system	macA	3000533
85569.265.peg.3990	3000790	monobactam; carbapenem; cephalosporin; cephamycin; penam; phenicol antibiotic; penem	antibiotic efflux	resistance-nodulation-cell division (RND) antibiotic efflux pump	Multidrug efflux system, inner membrane proton/drug antiporter (RND type) => MexQ of MexPQ-OpmE system	MexW-MexI	3000808
85569.265.peg.3990	3000790	monobactam; carbapenem; cephalosporin; cephamycin; penam; phenicol antibiotic; penem	antibiotic efflux	resistance-nodulation-cell division (RND) antibiotic efflux pump	Multidrug efflux system, inner membrane proton/drug antiporter (RND type) => MexQ of MexPQ-OpmE system	MexX	3001214
85569.265.peg.3990	3000790	monobactam; carbapenem; cephalosporin; cephamycin; penam; phenicol antibiotic; penem	antibiotic efflux	resistance-nodulation-cell division (RND) antibiotic efflux pump	Multidrug efflux system, inner membrane proton/drug antiporter (RND type) => MexQ of MexPQ-OpmE system	MFSAntibioticEffluxPump
85569.265.peg.3990	3000790	monobactam; carbapenem; cephalosporin; cephamycin; penam; phenicol antibiotic; penem	antibiotic efflux	resistance-nodulation-cell division (RND) antibiotic efflux pump	Multidrug efflux system, inner membrane proton/drug antiporter (RND type) => MexQ of MexPQ-OpmE system	RNDefflux	0010004
85569.28.peg.4363	3002602	aminoglycoside antibiotic	antibiotic inactivation	ANT(3'')	Aminoglycoside 3''-nucleotidyltransferase (EC 2.7.7.-) => ANT(3'')-Ia (AadA family)	Aminoglycoside
85569.28.peg.4363	3002602	aminoglycoside antibiotic	antibiotic inactivation	ANT(3'')	Aminoglycoside 3''-nucleotidyltransferase (EC 2.7.7.-) => ANT(3'')-Ia (AadA family)	ANT
85569.28.peg.4363	3002602	aminoglycoside antibiotic	antibiotic inactivation	ANT(3'')	Aminoglycoside 3''-nucleotidyltransferase (EC 2.7.7.-) => ANT(3'')-Ia (AadA family)	ANT3	3000232
85569.28.peg.4363	3002602	aminoglycoside antibiotic	antibiotic inactivation	ANT(3'')	Aminoglycoside 3''-nucleotidyltransferase (EC 2.7.7.-) => ANT(3'')-Ia (AadA family)	ANT9	3000228
85569.370.peg.5038	3002660	aminoglycoside antibiotic	antibiotic inactivation	APH(6)	Aminoglycoside 6-phosphotransferase (EC 2.7.1.72) => APH(6)-Ic/APH(6)-Id	Aminoglycoside
85569.370.peg.5038	3002660	aminoglycoside antibiotic	antibiotic inactivation	APH(6)	Aminoglycoside 6-phosphotransferase (EC 2.7.1.72) => APH(6)-Ic/APH(6)-Id	APH6	3000151
85569.370.peg.5042	3000412	sulfonamide antibiotic	antibiotic target replacement	sulfonamide resistant sul
85569.373.peg.5083	3000410	sulfonamide antibiotic	antibiotic target replacement	sulfonamide resistant sul
85569.53.peg.296	3000791	monobactam; carbapenem; cephalosporin; cephamycin; penam; phenicol antibiotic; penem	antibiotic efflux	resistance-nodulation-cell division (RND) antibiotic efflux pump	Multidrug efflux system, outer membrane factor lipoprotein of OprM/OprM family	ABCAntibioticEffluxPump	0010001
85569.53.peg.296	3000791	monobactam; carbapenem; cephalosporin; cephamycin; penam; phenicol antibiotic; penem	antibiotic efflux	resistance-nodulation-cell division (RND) antibiotic efflux pump	Multidrug efflux system, outer membrane factor lipoprotein of OprM/OprM family	adeC-adeK-oprM	3000776;:3000782;:3000379
85569.53.peg.296	3000791	monobactam; carbapenem; cephalosporin; cephamycin; penam; phenicol antibiotic; penem	antibiotic efflux	resistance-nodulation-cell division (RND) antibiotic efflux pump	Multidrug efflux system, outer membrane factor lipoprotein of OprM/OprM family	macA	3000533
85569.53.peg.296	3000791	monobactam; carbapenem; cephalosporin; cephamycin; penam; phenicol antibiotic; penem	antibiotic efflux	resistance-nodulation-cell division (RND) antibiotic efflux pump	Multidrug efflux system, outer membrane factor lipoprotein of OprM/OprM family	MFSAntibioticEffluxPump
85569.53.peg.296	3000791	monobactam; carbapenem; cephalosporin; cephamycin; penam; phenicol antibiotic; penem	antibiotic efflux	resistance-nodulation-cell division (RND) antibiotic efflux pump	Multidrug efflux system, outer membrane factor lipoprotein of OprM/OprM family	RNDefflux	0010004
85569.53.peg.296	3000791	monobactam; carbapenem; cephalosporin; cephamycin; penam; phenicol antibiotic; penem	antibiotic efflux	resistance-nodulation-cell division (RND) antibiotic efflux pump	Multidrug efflux system, outer membrane factor lipoprotein of OprM/OprM family	tolC	3000237
85569.53.peg.298	3000789	monobactam; carbapenem; cephalosporin; cephamycin; penam; phenicol antibiotic; penem	antibiotic efflux	resistance-nodulation-cell division (RND) antibiotic efflux pump	Multidrug efflux system, membrane fusion component => MexP of MexPQ-OpmE system	MexE	3000803
85569.53.peg.299	3000789	monobactam; carbapenem; cephalosporin; cephamycin; penam; phenicol antibiotic; penem	antibiotic efflux	resistance-nodulation-cell division (RND) antibiotic efflux pump	RND efflux system, membrane fusion protein	ABCAntibioticEffluxPump	0010001
85569.53.peg.299	3000789	monobactam; carbapenem; cephalosporin; cephamycin; penam; phenicol antibiotic; penem	antibiotic efflux	resistance-nodulation-cell division (RND) antibiotic efflux pump	RND efflux system, membrane fusion protein	adeA-adeI	3000774;:3000780
85569.53.peg.299	3000789	monobactam; carbapenem; cephalosporin; cephamycin; penam; phenicol antibiotic; penem	antibiotic efflux	resistance-nodulation-cell division (RND) antibiotic efflux pump	RND efflux system, membrane fusion protein	macA	3000533
85569.53.peg.299	3000789	monobactam; carbapenem; cephalosporin; cephamycin; penam; phenicol antibiotic; penem	antibiotic efflux	resistance-nodulation-cell division (RND) antibiotic efflux pump	RND efflux system, membrane fusion protein	MexA	3000377
85569.53.peg.299	3000789	monobactam; carbapenem; cephalosporin; cephamycin; penam; phenicol antibiotic; penem	antibiotic efflux	resistance-nodulation-cell division (RND) antibiotic efflux pump	RND efflux system, membrane fusion protein	MexC	3000800
85569.53.peg.299	3000789	monobactam; carbapenem; cephalosporin; cephamycin; penam; phenicol antibiotic; penem	antibiotic efflux	resistance-nodulation-cell division (RND) antibiotic efflux pump	RND efflux system, membrane fusion protein	MexE	3000803
85569.53.peg.299	3000789	monobactam; carbapenem; cephalosporin; cephamycin; penam; phenicol antibiotic; penem	antibiotic efflux	resistance-nodulation-cell division (RND) antibiotic efflux pump	RND efflux system, membrane fusion protein	MexW-MexI	3000808
85569.53.peg.299	3000789	monobactam; carbapenem; cephalosporin; cephamycin; penam; phenicol antibiotic; penem	antibiotic efflux	resistance-nodulation-cell division (RND) antibiotic efflux pump	RND efflux system, membrane fusion protein	MexX	3001214
85569.53.peg.299	3000789	monobactam; carbapenem; cephalosporin; cephamycin; penam; phenicol antibiotic; penem	antibiotic efflux	resistance-nodulation-cell division (RND) antibiotic efflux pump	RND efflux system, membrane fusion protein	MFSAntibioticEffluxPump
85569.53.peg.299	3000789	monobactam; carbapenem; cephalosporin; cephamycin; penam; phenicol antibiotic; penem	antibiotic efflux	resistance-nodulation-cell division (RND) antibiotic efflux pump	RND efflux system, membrane fusion protein	RNDefflux	0010004
85569.53.peg.302	3000504	monobactam; carbapenem; cephalosporin; cephamycin; penam; phenicol antibiotic; penem	antibiotic efflux	resistance-nodulation-cell division (RND) antibiotic efflux pump	Transcriptional regulator	soxR	3000836
85569.53.peg.446	3000216	fluoroquinolone antibiotic; cephalosporin; glycylcycline; penam; tetracycline antibiotic; rifamycin antibiotic; phenicol antibiotic; triclosan	antibiotic efflux	resistance-nodulation-cell division (RND) antibiotic efflux pump	Acriflavine resistance protein B (AcrB)	ABCAntibioticEffluxPump	0010001
85569.53.peg.446	3000216	fluoroquinolone antibiotic; cephalosporin; glycylcycline; penam; tetracycline antibiotic; rifamycin antibiotic; phenicol antibiotic; triclosan	antibiotic efflux	resistance-nodulation-cell division (RND) antibiotic efflux pump	Acriflavine resistance protein B (AcrB)	adeB	3000775
85569.53.peg.446	3000216	fluoroquinolone antibiotic; cephalosporin; glycylcycline; penam; tetracycline antibiotic; rifamycin antibiotic; phenicol antibiotic; triclosan	antibiotic efflux	resistance-nodulation-cell division (RND) antibiotic efflux pump	Acriflavine resistance protein B (AcrB)	macA	3000533
85569.53.peg.446	3000216	fluoroquinolone antibiotic; cephalosporin; glycylcycline; penam; tetracycline antibiotic; rifamycin antibiotic; phenicol antibiotic; triclosan	antibiotic efflux	resistance-nodulation-cell division (RND) antibiotic efflux pump	Acriflavine resistance protein B (AcrB)	MexW-MexI	3000808
85569.53.peg.446	3000216	fluoroquinolone antibiotic; cephalosporin; glycylcycline; penam; tetracycline antibiotic; rifamycin antibiotic; phenicol antibiotic; triclosan	antibiotic efflux	resistance-nodulation-cell division (RND) antibiotic efflux pump	Acriflavine resistance protein B (AcrB)	MexX	3001214
85569.53.peg.446	3000216	fluoroquinolone antibiotic; cephalosporin; glycylcycline; penam; tetracycline antibiotic; rifamycin antibiotic; phenicol antibiotic; triclosan	antibiotic efflux	resistance-nodulation-cell division (RND) antibiotic efflux pump	Acriflavine resistance protein B (AcrB)	MFSAntibioticEffluxPump
85569.53.peg.446	3000216	fluoroquinolone antibiotic; cephalosporin; glycylcycline; penam; tetracycline antibiotic; rifamycin antibiotic; phenicol antibiotic; triclosan	antibiotic efflux	resistance-nodulation-cell division (RND) antibiotic efflux pump	Acriflavine resistance protein B (AcrB)	RNDefflux	0010004
85569.53.peg.4207	3004583	macrolide antibiotic; aminoglycoside antibiotic; cephalosporin; tetracycline antibiotic; peptide antibiotic; rifamycin antibiotic	antibiotic efflux	major facilitator superfamily (MFS) antibiotic efflux pump
85569.53.peg.5062	3000826	fluoroquinolone antibiotic; cephalosporin; glycylcycline; penam; tetracycline antibiotic; rifamycin antibiotic; phenicol antibiotic; triclosan	antibiotic efflux	resistance-nodulation-cell division (RND) antibiotic efflux pump
85569.53.peg.5063	3000826	fluoroquinolone antibiotic; cephalosporin; glycylcycline; penam; tetracycline antibiotic; rifamycin antibiotic; phenicol antibiotic; triclosan	antibiotic efflux	resistance-nodulation-cell division (RND) antibiotic efflux pump
85569.72.peg.4228	3003950	nitroimidazole antibiotic	antibiotic efflux	ATP-binding cassette (ABC) antibiotic efflux pump	Lipid A export permease/ATP-binding protein MsbA	msbA	3000460
85569.82.peg.3724	3004089	aminoglycoside antibiotic	antibiotic inactivation	ANT(3'')	Aminoglycoside 3''-nucleotidyltransferase (EC 2.7.7.-) => ANT(3'')-Ia (AadA family)	Aminoglycoside
85569.82.peg.3724	3004089	aminoglycoside antibiotic	antibiotic inactivation	ANT(3'')	Aminoglycoside 3''-nucleotidyltransferase (EC 2.7.7.-) => ANT(3'')-Ia (AadA family)	ANT
85569.82.peg.3724	3004089	aminoglycoside antibiotic	antibiotic inactivation	ANT(3'')	Aminoglycoside 3''-nucleotidyltransferase (EC 2.7.7.-) => ANT(3'')-Ia (AadA family)	ANT3	3000232
85569.82.peg.3724	3004089	aminoglycoside antibiotic	antibiotic inactivation	ANT(3'')	Aminoglycoside 3''-nucleotidyltransferase (EC 2.7.7.-) => ANT(3'')-Ia (AadA family)	ANT9	3000228
85569.85.peg.4999	3002660	aminoglycoside antibiotic	antibiotic inactivation	APH(6)	Aminoglycoside 6-phosphotransferase (EC 2.7.1.72) => APH(6)-Ic/APH(6)-Id	Aminoglycoside
85569.85.peg.4999	3002660	aminoglycoside antibiotic	antibiotic inactivation	APH(6)	Aminoglycoside 6-phosphotransferase (EC 2.7.1.72) => APH(6)-Ic/APH(6)-Id	APH6	3000151
90371.2136.peg.1504	3002055	cephamycin	antibiotic inactivation	CMY beta-lactamase	Class C beta-lactamase (EC 3.5.2.6) => CMY/CMY-2/CFE/LAT family	ClassC-AmpC	3000076;:3000019
90371.2136.peg.1504	3002055	cephamycin	antibiotic inactivation	CMY beta-lactamase	Class C beta-lactamase (EC 3.5.2.6) => CMY/CMY-2/CFE/LAT family	CMY-LAT-MOX-ACT-MIR-FOX	3000072;:3000058;:3000067;:3000084;:3000069;:3000083
90371.2136.peg.1504	3002055	cephamycin	antibiotic inactivation	CMY beta-lactamase	Class C beta-lactamase (EC 3.5.2.6) => CMY/CMY-2/CFE/LAT family	CMY	3000069
90371.2136.peg.1504	3002055	cephamycin	antibiotic inactivation	CMY beta-lactamase	Class C beta-lactamase (EC 3.5.2.6) => CMY/CMY-2/CFE/LAT family	ACT-MIR	3000072;:3000058
90371.2136.peg.1504	3002055	cephamycin	antibiotic inactivation	CMY beta-lactamase	Class C beta-lactamase (EC 3.5.2.6) => CMY/CMY-2/CFE/LAT family	ACT	3000072
90371.2136.peg.1504	3002055	cephamycin	antibiotic inactivation	CMY beta-lactamase	Class C beta-lactamase (EC 3.5.2.6) => CMY/CMY-2/CFE/LAT family	MIR	3000058
90371.2136.peg.4368	3000791	monobactam; carbapenem; cephalosporin; cephamycin; penam; phenicol antibiotic; penem	antibiotic efflux	resistance-nodulation-cell division (RND) antibiotic efflux pump	Multidrug efflux system, outer membrane factor lipoprotein of OprM/OprM family	ABCAntibioticEffluxPump	0010001
90371.2136.peg.4368	3000791	monobactam; carbapenem; cephalosporin; cephamycin; penam; phenicol antibiotic; penem	antibiotic efflux	resistance-nodulation-cell division (RND) antibiotic efflux pump	Multidrug efflux system, outer membrane factor lipoprotein of OprM/OprM family	adeC-adeK-oprM	3000776;:3000782;:3000379
90371.2136.peg.4368	3000791	monobactam; carbapenem; cephalosporin; cephamycin; penam; phenicol antibiotic; penem	antibiotic efflux	resistance-nodulation-cell division (RND) antibiotic efflux pump	Multidrug efflux system, outer membrane factor lipoprotein of OprM/OprM family	macA	3000533
90371.2136.peg.4368	3000791	monobactam; carbapenem; cephalosporin; cephamycin; penam; phenicol antibiotic; penem	antibiotic efflux	resistance-nodulation-cell division (RND) antibiotic efflux pump	Multidrug efflux system, outer membrane factor lipoprotein of OprM/OprM family	MFSAntibioticEffluxPump
90371.2136.peg.4368	3000791	monobactam; carbapenem; cephalosporin; cephamycin; penam; phenicol antibiotic; penem	antibiotic efflux	resistance-nodulation-cell division (RND) antibiotic efflux pump	Multidrug efflux system, outer membrane factor lipoprotein of OprM/OprM family	RNDefflux	0010004
90371.2136.peg.4368	3000791	monobactam; carbapenem; cephalosporin; cephamycin; penam; phenicol antibiotic; penem	antibiotic efflux	resistance-nodulation-cell division (RND) antibiotic efflux pump	Multidrug efflux system, outer membrane factor lipoprotein of OprM/OprM family	tolC	3000237
90371.2477.peg.4978	3002676	phenicol antibiotic	antibiotic inactivation	chloramphenicol acetyltransferase (CAT)
90371.2477.peg.4979	3001396	carbapenem; cephalosporin; penam	antibiotic inactivation	OXA beta-lactamase	Class D beta-lactamase (EC 3.5.2.6) => OXA-1 family	blaR1	3000217
90371.2477.peg.4979	3001396	carbapenem; cephalosporin; penam	antibiotic inactivation	OXA beta-lactamase	Class D beta-lactamase (EC 3.5.2.6) => OXA-1 family	ClassD	3000075;:3000017
90371.2477.peg.4979	3001396	carbapenem; cephalosporin; penam	antibiotic inactivation	OXA beta-lactamase	Class D beta-lactamase (EC 3.5.2.6) => OXA-1 family	LCR
90371.2477.peg.4979	3001396	carbapenem; cephalosporin; penam	antibiotic inactivation	OXA beta-lactamase	Class D beta-lactamase (EC 3.5.2.6) => OXA-1 family	mecR1	3000215
90371.2477.peg.4979	3001396	carbapenem; cephalosporin; penam	antibiotic inactivation	OXA beta-lactamase	Class D beta-lactamase (EC 3.5.2.6) => OXA-1 family	MSI
90371.2477.peg.4979	3001396	carbapenem; cephalosporin; penam	antibiotic inactivation	OXA beta-lactamase	Class D beta-lactamase (EC 3.5.2.6) => OXA-1 family	NPS
90371.2477.peg.4979	3001396	carbapenem; cephalosporin; penam	antibiotic inactivation	OXA beta-lactamase	Class D beta-lactamase (EC 3.5.2.6) => OXA-1 family	OXA	3000017
90371.2477.peg.4979	3001396	carbapenem; cephalosporin; penam	antibiotic inactivation	OXA beta-lactamase	Class D beta-lactamase (EC 3.5.2.6) => OXA-1 family	OXA-cluster1	3000017
90371.2477.peg.4979	3001396	carbapenem; cephalosporin; penam	antibiotic inactivation	OXA beta-lactamase	Class D beta-lactamase (EC 3.5.2.6) => OXA-1 family	OXA-cluster2	3000017
90371.2477.peg.4979	3001396	carbapenem; cephalosporin; penam	antibiotic inactivation	OXA beta-lactamase	Class D beta-lactamase (EC 3.5.2.6) => OXA-1 family	OXA-cluster3	3000017
90371.2477.peg.4979	3001396	carbapenem; cephalosporin; penam	antibiotic inactivation	OXA beta-lactamase	Class D beta-lactamase (EC 3.5.2.6) => OXA-1 family	OXA-cluster4	3000017
90371.2477.peg.4979	3001396	carbapenem; cephalosporin; penam	antibiotic inactivation	OXA beta-lactamase	Class D beta-lactamase (EC 3.5.2.6) => OXA-1 family	OXA-cluster5	3000017
90371.2477.peg.4979	3001396	carbapenem; cephalosporin; penam	antibiotic inactivation	OXA beta-lactamase	Class D beta-lactamase (EC 3.5.2.6) => OXA-1 family	OXA-cluster6	3000017
90371.2477.peg.4979	3001396	carbapenem; cephalosporin; penam	antibiotic inactivation	OXA beta-lactamase	Class D beta-lactamase (EC 3.5.2.6) => OXA-1 family	OXA-cluster7	3000017
90371.2477.peg.4979	3001396	carbapenem; cephalosporin; penam	antibiotic inactivation	OXA beta-lactamase	Class D beta-lactamase (EC 3.5.2.6) => OXA-1 family	OXA-cluster8	3000017
90371.2486.peg.4487	3000179	tetracycline antibiotic	antibiotic efflux	major facilitator superfamily (MFS) antibiotic efflux pump
90371.2486.peg.4790	3004139	peptide antibiotic	antibiotic target alteration	MCR phosphoethanolamine transferase	Lipid A phosphatidylethanolamine transferase (EC 2.7.8.43) => colistin resistance MCR-3	MCR	3004268
90371.2486.peg.4790	3004139	peptide antibiotic	antibiotic target alteration	MCR phosphoethanolamine transferase	Lipid A phosphatidylethanolamine transferase (EC 2.7.8.43) => colistin resistance MCR-3	MCR-1	3004268
90371.2486.peg.4790	3004139	peptide antibiotic	antibiotic target alteration	MCR phosphoethanolamine transferase	Lipid A phosphatidylethanolamine transferase (EC 2.7.8.43) => colistin resistance MCR-3	MCR-3	3004268
90371.2486.peg.4790	3004139	peptide antibiotic	antibiotic target alteration	MCR phosphoethanolamine transferase	Lipid A phosphatidylethanolamine transferase (EC 2.7.8.43) => colistin resistance MCR-3	MCR-4	3004268
90371.2489.peg.199	3002671	phenicol antibiotic	antibiotic inactivation	chloramphenicol acetyltransferase (CAT)
913070.17.peg.3002	3001329	fosfomycin	antibiotic efflux	major facilitator superfamily (MFS) antibiotic efflux pump	Multidrug resistance protein MdtG	emrB	3000074
913070.17.peg.3002	3001329	fosfomycin	antibiotic efflux	major facilitator superfamily (MFS) antibiotic efflux pump	Multidrug resistance protein MdtG	MFSAntibioticEffluxPump
913070.17.peg.3002	3001329	fosfomycin	antibiotic efflux	major facilitator superfamily (MFS) antibiotic efflux pump	Multidrug resistance protein MdtG	norA	3000391
913070.17.peg.3002	3001329	fosfomycin	antibiotic efflux	major facilitator superfamily (MFS) antibiotic efflux pump	Multidrug resistance protein MdtG	TetA	3000165
913070.17.peg.3002	3001329	fosfomycin	antibiotic efflux	major facilitator superfamily (MFS) antibiotic efflux pump	Multidrug resistance protein MdtG	TetA-B	3000165
913070.17.peg.3002	3001329	fosfomycin	antibiotic efflux	major facilitator superfamily (MFS) antibiotic efflux pump	Multidrug resistance protein MdtG	TetA-G	3000165
913070.17.peg.3002	3001329	fosfomycin	antibiotic efflux	major facilitator superfamily (MFS) antibiotic efflux pump	Multidrug resistance protein MdtG	TetD	3000168
913070.17.peg.3002	3001329	fosfomycin	antibiotic efflux	major facilitator superfamily (MFS) antibiotic efflux pump	Multidrug resistance protein MdtG	TetE	3000173
913070.17.peg.3002	3001329	fosfomycin	antibiotic efflux	major facilitator superfamily (MFS) antibiotic efflux pump	Multidrug resistance protein MdtG	TetH-TetJ	3000175;:3000177
913070.17.peg.3002	3001329	fosfomycin	antibiotic efflux	major facilitator superfamily (MFS) antibiotic efflux pump	Multidrug resistance protein MdtG	TetH	3000175
913070.17.peg.3002	3001329	fosfomycin	antibiotic efflux	major facilitator superfamily (MFS) antibiotic efflux pump	Multidrug resistance protein MdtG	TetJ	3000177
913070.17.peg.3002	3001329	fosfomycin	antibiotic efflux	major facilitator superfamily (MFS) antibiotic efflux pump	Multidrug resistance protein MdtG	Tetracycline_Resistance_MFS_Efflux_Pump	3000239
913070.17.peg.3002	3001329	fosfomycin	antibiotic efflux	major facilitator superfamily (MFS) antibiotic efflux pump	Multidrug resistance protein MdtG	TetY	3000182
98360.49.peg.4227	3003967	fluoroquinolone antibiotic	antibiotic efflux	major facilitator superfamily (MFS) antibiotic efflux pump
98360.96.peg.3886	3001026	monobactam; cephalosporin; penam; penem	antibiotic inactivation	TEM beta-lactamase	Class A beta-lactamase (EC 3.5.2.6) => TEM family	bla	3000262
98360.96.peg.3886	3001026	monobactam; cephalosporin; penam; penem	antibiotic inactivation	TEM beta-lactamase	Class A beta-lactamase (EC 3.5.2.6) => TEM family	CARB	3000091;:3000092
98360.96.peg.3886	3001026	monobactam; cephalosporin; penam; penem	antibiotic inactivation	TEM beta-lactamase	Class A beta-lactamase (EC 3.5.2.6) => TEM family	ClassA	3000078
98360.96.peg.3886	3001026	monobactam; cephalosporin; penam; penem	antibiotic inactivation	TEM beta-lactamase	Class A beta-lactamase (EC 3.5.2.6) => TEM family	CTX-M	3000016
98360.96.peg.3886	3001026	monobactam; cephalosporin; penam; penem	antibiotic inactivation	TEM beta-lactamase	Class A beta-lactamase (EC 3.5.2.6) => TEM family	GES	3000066
98360.96.peg.3886	3001026	monobactam; cephalosporin; penam; penem	antibiotic inactivation	TEM beta-lactamase	Class A beta-lactamase (EC 3.5.2.6) => TEM family	IMI	3000018
98360.96.peg.3886	3001026	monobactam; cephalosporin; penam; penem	antibiotic inactivation	TEM beta-lactamase	Class A beta-lactamase (EC 3.5.2.6) => TEM family	KPC	3000059
98360.96.peg.3886	3001026	monobactam; cephalosporin; penam; penem	antibiotic inactivation	TEM beta-lactamase	Class A beta-lactamase (EC 3.5.2.6) => TEM family	OXY	3002388
98360.96.peg.3886	3001026	monobactam; cephalosporin; penam; penem	antibiotic inactivation	TEM beta-lactamase	Class A beta-lactamase (EC 3.5.2.6) => TEM family	SED
98360.96.peg.3886	3001026	monobactam; cephalosporin; penam; penem	antibiotic inactivation	TEM beta-lactamase	Class A beta-lactamase (EC 3.5.2.6) => TEM family	SHV-LEN-OKP	3000096
98360.96.peg.3886	3001026	monobactam; cephalosporin; penam; penem	antibiotic inactivation	TEM beta-lactamase	Class A beta-lactamase (EC 3.5.2.6) => TEM family	SHV-LEN	3000096
98360.96.peg.3886	3001026	monobactam; cephalosporin; penam; penem	antibiotic inactivation	TEM beta-lactamase	Class A beta-lactamase (EC 3.5.2.6) => TEM family	SHV
98360.96.peg.3886	3001026	monobactam; cephalosporin; penam; penem	antibiotic inactivation	TEM beta-lactamase	Class A beta-lactamase (EC 3.5.2.6) => TEM family	LEN
98360.96.peg.3886	3001026	monobactam; cephalosporin; penam; penem	antibiotic inactivation	TEM beta-lactamase	Class A beta-lactamase (EC 3.5.2.6) => TEM family	OKP
98360.96.peg.3886	3001026	monobactam; cephalosporin; penam; penem	antibiotic inactivation	TEM beta-lactamase	Class A beta-lactamase (EC 3.5.2.6) => TEM family	OKP-A
98360.96.peg.3886	3001026	monobactam; cephalosporin; penam; penem	antibiotic inactivation	TEM beta-lactamase	Class A beta-lactamase (EC 3.5.2.6) => TEM family	OKP-B
98360.96.peg.3886	3001026	monobactam; cephalosporin; penam; penem	antibiotic inactivation	TEM beta-lactamase	Class A beta-lactamase (EC 3.5.2.6) => TEM family	SME	3000055
98360.96.peg.3886	3001026	monobactam; cephalosporin; penam; penem	antibiotic inactivation	TEM beta-lactamase	Class A beta-lactamase (EC 3.5.2.6) => TEM family	TEM	3000014
1079901.3.peg.3896	3003890	fosfomycin	antibiotic target alteration	antibiotic-resistant UhpT	Hexose phosphate transport protein UhpT	Tetracycline_Resistance_MFS_Efflux_Pump	3000239
1079901.3.peg.3896	3003890	fosfomycin	antibiotic target alteration	antibiotic-resistant UhpT	Hexose phosphate transport protein UhpT	TetY	3000182
1079901.3.peg.4420	3003889	fosfomycin	antibiotic target alteration	antibiotic-resistant GlpT	Glycerol-3-phosphate transporter	Tetracycline_Resistance_MFS_Efflux_Pump	3000239
1079901.3.peg.4420	3003889	fosfomycin	antibiotic target alteration	antibiotic-resistant GlpT	Glycerol-3-phosphate transporter	TetY	3000182
590.13776.peg.3625	3004446	cephalosporin; cephamycin; penam	antibiotic target alteration	Penicillin-binding protein mutations conferring resistance to beta-lactam antibiotics
90371.2128.peg.2781	3003369	elfamycin antibiotic	antibiotic target alteration	elfamycin resistant EF-Tu	Translation elongation factor Tu	TetM-TetW-TetO-TetS	3000186; :3000194;:3000190;:3000192
90371.2128.peg.2781	3003369	elfamycin antibiotic	antibiotic target alteration	elfamycin resistant EF-Tu	Translation elongation factor Tu	TetM	3000186
90371.2128.peg.2781	3003369	elfamycin antibiotic	antibiotic target alteration	elfamycin resistant EF-Tu	Translation elongation factor Tu	TetW	3000194
90371.2128.peg.2781	3003369	elfamycin antibiotic	antibiotic target alteration	elfamycin resistant EF-Tu	Translation elongation factor Tu	TetO	3000190
90371.2128.peg.2781	3003369	elfamycin antibiotic	antibiotic target alteration	elfamycin resistant EF-Tu	Translation elongation factor Tu	TetS	3000192
90371.2128.peg.2781	3003369	elfamycin antibiotic	antibiotic target alteration	elfamycin resistant EF-Tu	Translation elongation factor Tu	Tetracycline_Resistance_Ribosomal_Protection_Protein	0000002
98360.99.peg.2794	3003369	elfamycin antibiotic	antibiotic target alteration	elfamycin resistant EF-Tu	Translation elongation factor Tu	TetM-TetW-TetO-TetS	3000186; :3000194;:3000190;:3000192
98360.99.peg.2794	3003369	elfamycin antibiotic	antibiotic target alteration	elfamycin resistant EF-Tu	Translation elongation factor Tu	TetM	3000186
98360.99.peg.2794	3003369	elfamycin antibiotic	antibiotic target alteration	elfamycin resistant EF-Tu	Translation elongation factor Tu	TetW	3000194
98360.99.peg.2794	3003369	elfamycin antibiotic	antibiotic target alteration	elfamycin resistant EF-Tu	Translation elongation factor Tu	TetO	3000190
98360.99.peg.2794	3003369	elfamycin antibiotic	antibiotic target alteration	elfamycin resistant EF-Tu	Translation elongation factor Tu	TetS	3000192
98360.99.peg.2794	3003369	elfamycin antibiotic	antibiotic target alteration	elfamycin resistant EF-Tu	Translation elongation factor Tu	Tetracycline_Resistance_Ribosomal_Protection_Protein	0000002
1079901.3.peg.2989	3003381	fluoroquinolone antibiotic; cephalosporin; glycylcycline; penam; tetracycline antibiotic; rifamycin antibiotic; phenicol antibiotic; triclosan	antibiotic target alteration; antibiotic efflux	ATP-binding cassette (ABC) antibiotic efflux pump; major facilitator superfamily (MFS) antibiotic efflux pump; resistance-nodulation-cell division (RND) antibiotic efflux pump	Redox-sensitive transcriptional activator SoxR	soxR	3000836
108619.148.peg.3588	3003807	fluoroquinolone antibiotic; cephalosporin; glycylcycline; penam; tetracycline antibiotic; rifamycin antibiotic; phenicol antibiotic; triclosan	antibiotic target alteration; antibiotic efflux	resistance-nodulation-cell division (RND) antibiotic efflux pump
108619.160.peg.1942	3003479	tetracycline antibiotic	antibiotic target alteration; antibiotic efflux	major facilitator superfamily (MFS) antibiotic efflux pump	Tetracycline resistance regulatory protein TetR
192955.67.peg.3364	3003807	fluoroquinolone antibiotic; cephalosporin; glycylcycline; penam; tetracycline antibiotic; rifamycin antibiotic; phenicol antibiotic; triclosan	antibiotic target alteration; antibiotic efflux	resistance-nodulation-cell division (RND) antibiotic efflux pump	Transcriptional regulator of acrAB operon, AcrR	ramA	3000823
590.13168.peg.960	3003378	fluoroquinolone antibiotic; cephalosporin; glycylcycline; penam; tetracycline antibiotic; rifamycin antibiotic; phenicol antibiotic; triclosan	antibiotic target alteration; antibiotic efflux	resistance-nodulation-cell division (RND) antibiotic efflux pump
590.16644.peg.412	3003511	fluoroquinolone antibiotic; monobactam; carbapenem; cephalosporin; glycylcycline; cephamycin; penam; tetracycline antibiotic; rifamycin antibiotic; phenicol antibiotic; triclosan; penem	antibiotic target alteration; antibiotic efflux; reduced permeability to antibiotic	ATP-binding cassette (ABC) antibiotic efflux pump; major facilitator superfamily (MFS) antibiotic efflux pump; resistance-nodulation-cell division (RND) antibiotic efflux pump; General Bacterial Porin with reduced permeability to beta-lactams	DNA-binding transcriptional dual regulator SoxS	marA	3000263
590.16644.peg.412	3003511	fluoroquinolone antibiotic; monobactam; carbapenem; cephalosporin; glycylcycline; cephamycin; penam; tetracycline antibiotic; rifamycin antibiotic; phenicol antibiotic; triclosan; penem	antibiotic target alteration; antibiotic efflux; reduced permeability to antibiotic	ATP-binding cassette (ABC) antibiotic efflux pump; major facilitator superfamily (MFS) antibiotic efflux pump; resistance-nodulation-cell division (RND) antibiotic efflux pump; General Bacterial Porin with reduced permeability to beta-lactams	DNA-binding transcriptional dual regulator SoxS	robA	3000825
590.15759.peg.5113					hypothetical protein	16S_Ribosomal_RNA_Methyltransferase	3000857
590.16452.peg.5455					Cyclopropane-fatty-acyl-phospholipid synthase (EC 2.1.1.79)	16S_Ribosomal_RNA_Methyltransferase	3000857
1079901.3.peg.1453					SAM-dependent methyltransferase	16S_Ribosomal_RNA_Methyltransferase	3000857
1079901.3.peg.475					Spermidine N1-acetyltransferase (EC 2.3.1.57)	AAC6-I	3001207
149390.3.peg.3697					Acetyltransferase	AAC6-I	3001207
590.16440.peg.5139					hypothetical protein	AAC6-I	3001207
590.16381.peg.4031					hypothetical protein	AAC6-I	3001207
590.17513.peg.2839					Spermidine N1-acetyltransferase (EC 2.3.1.57)	AAC6-I	3001207
1243597.3.peg.2060					N6-hydroxylysine O-acetyltransferase (EC 2.3.1.102), aerobactin biosynthesis protein IucB @ Siderophore synthetase small component, acetyltransferase	AAC6-I	3001207
1243597.3.peg.2060					N6-hydroxylysine O-acetyltransferase (EC 2.3.1.102), aerobactin biosynthesis protein IucB @ Siderophore synthetase small component, acetyltransferase	AAC6-II	3001208
192955.103.peg.4488					N6-hydroxylysine O-acetyltransferase (EC 2.3.1.102), aerobactin biosynthesis protein IucB @ Siderophore synthetase small component, acetyltransferase	AAC6-I	3001207
192955.103.peg.4488					N6-hydroxylysine O-acetyltransferase (EC 2.3.1.102), aerobactin biosynthesis protein IucB @ Siderophore synthetase small component, acetyltransferase	AAC6-II	3001208
1697391.3.peg.4579					N6-hydroxylysine O-acetyltransferase (EC 2.3.1.102), aerobactin biosynthesis protein IucB @ Siderophore synthetase small component, acetyltransferase	AAC6-I	3001207
1697391.3.peg.4579					N6-hydroxylysine O-acetyltransferase (EC 2.3.1.102), aerobactin biosynthesis protein IucB @ Siderophore synthetase small component, acetyltransferase	AAC6-II	3001208
590.16845.peg.5256					hypothetical protein	AAC6-I	3001207
1620419.82.peg.288					hypothetical protein	AAC6-I	3001207
590.15801.peg.3907					L-amino acid N-acyltransferase MnaT	AAC6-I	3001207
590.13886.peg.4530					Undecaprenyl-phosphate N-acetylglucosaminyl 1-phosphate transferase (EC 2.7.8.-)	AAC6-I	3001207
590.15943.peg.5273					Acetyltransferase, GNAT family	AAC6-I	3001207
590.16480.peg.4792					hypothetical protein	AAC6-I	3001207
28144.34.peg.733					hypothetical protein	AAC6-I	3001207
590.16451.peg.5418					YbjA protein	AAC6-I	3001207
28901.8419.peg.5704					ribosomal-protein-alanine N-acetyltransferase	AAC6-I	3001207
913070.17.peg.1023					hypothetical protein	AAC6-I	3001207
1079901.3.peg.2524					L-methionine N-acetyltransferase @ L-phenylalanine N-acetyltransferase (EC 2.3.1.53)	AAC6-I	3001207
590.14355.peg.4878					hypothetical protein	AAC6-I	3001207
590.14367.peg.5079					hypothetical protein	AAC6-I	3001207
1160769.3.peg.4673					Acetyltransferase	AAC6-I	3001207
28150.52.peg.2952					Ribosomal-protein-S18p-alanine acetyltransferase (EC 2.3.1.128)	AAC6-I	3001207
590.16803.peg.452					Uncharacterized N-acetyltransferase YjgM	AAC6-I	3001207
28901.823.peg.811					Aminoglycoside 3'-phosphotransferase (EC 2.7.1.95) => APH(3')-II/APH(3')-XV	AAC6-I	3001207
28901.823.peg.811					Aminoglycoside 3'-phosphotransferase (EC 2.7.1.95) => APH(3')-II/APH(3')-XV	Aminoglycoside
28901.823.peg.811					Aminoglycoside 3'-phosphotransferase (EC 2.7.1.95) => APH(3')-II/APH(3')-XV	APH3	3000126
28901.823.peg.811					Aminoglycoside 3'-phosphotransferase (EC 2.7.1.95) => APH(3')-II/APH(3')-XV	APH3_double_prime
28901.823.peg.811					Aminoglycoside 3'-phosphotransferase (EC 2.7.1.95) => APH(3')-II/APH(3')-XV	APH3_prime
590.14502.peg.5283					Acetyltransferase	AAC6-I	3001207
590.12747.peg.4977					Uncharacterized N-acetyltransferase YjgM	AAC6-I	3001207
590.15801.peg.2846					Protein PhnO	AAC6-I	3001207
85569.323.peg.3883					Uncharacterized N-acetyltransferase YjaB	AAC6-I	3001207
595.113.peg.2413					hypothetical protein	AAC6-I	3001207
590.16019.peg.4678					Ribosomal-protein-S18p-alanine acetyltransferase (EC 2.3.1.128)	AAC6-I	3001207
108619.141.peg.4853					Acetyltransferase	AAC6-I	3001207
28901.8863.peg.5015					hypothetical protein	AAC6-I	3001207
1620419.78.peg.3738					Acetyltransferase	AAC6-I	3001207
590.16381.peg.4025					hypothetical protein	AAC6-I	3001207
590.16049.peg.4985					Acetyltransferase, GNAT family	AAC6-I	3001207
590.14303.peg.4591					Uncharacterized N-acetyltransferase YjgM	AAC6-I	3001207
115981.22.peg.286					Protein PhnO	AAC6-I	3001207
85569.108.peg.1473					Uncharacterized N-acetyltransferase YjgM	AAC6-I	3001207
590.16974.peg.5042					Acetyltransferase, GNAT family	AAC6-I	3001207
590.16845.peg.5270					Ribosomal-protein-S18p-alanine acetyltransferase (EC 2.3.1.128)	AAC6-I	3001207
590.14208.peg.5139					hypothetical protein	AAC6-I	3001207
1079901.3.peg.4180					Uncharacterized GNAT family acetyltransferase YiiD	AAC6-I	3001207
590.15914.peg.5056					hypothetical protein	AAC6-II	3001208
1079901.3.peg.2031					Multidrug efflux system AcrEF-TolC, inner-membrane proton/drug antiporter AcrF (RND type)	ABCAntibioticEffluxPump	0010001
1079901.3.peg.2031					Multidrug efflux system AcrEF-TolC, inner-membrane proton/drug antiporter AcrF (RND type)	adeB	3000775
1079901.3.peg.2031					Multidrug efflux system AcrEF-TolC, inner-membrane proton/drug antiporter AcrF (RND type)	macA	3000533
1079901.3.peg.2031					Multidrug efflux system AcrEF-TolC, inner-membrane proton/drug antiporter AcrF (RND type)	MexW-MexI	3000808
1079901.3.peg.2031					Multidrug efflux system AcrEF-TolC, inner-membrane proton/drug antiporter AcrF (RND type)	MexX	3001214
1079901.3.peg.2031					Multidrug efflux system AcrEF-TolC, inner-membrane proton/drug antiporter AcrF (RND type)	MFSAntibioticEffluxPump
1079901.3.peg.2031					Multidrug efflux system AcrEF-TolC, inner-membrane proton/drug antiporter AcrF (RND type)	RNDefflux	0010004
590.16451.peg.5353					RND efflux system, inner membrane transporter	ABCAntibioticEffluxPump	0010001
590.16451.peg.5353					RND efflux system, inner membrane transporter	adeB	3000775
590.16451.peg.5353					RND efflux system, inner membrane transporter	macA	3000533
590.16451.peg.5353					RND efflux system, inner membrane transporter	MexW-MexI	3000808
590.16451.peg.5353					RND efflux system, inner membrane transporter	MexX	3001214
590.16451.peg.5353					RND efflux system, inner membrane transporter	MFSAntibioticEffluxPump
590.16451.peg.5353					RND efflux system, inner membrane transporter	RNDefflux	0010004
108619.166.peg.5085					RND efflux system, inner membrane transporter	ABCAntibioticEffluxPump	0010001
108619.166.peg.5085					RND efflux system, inner membrane transporter	adeB	3000775
108619.166.peg.5085					RND efflux system, inner membrane transporter	macA	3000533
108619.166.peg.5085					RND efflux system, inner membrane transporter	MexW-MexI	3000808
108619.166.peg.5085					RND efflux system, inner membrane transporter	MexX	3001214
108619.166.peg.5085					RND efflux system, inner membrane transporter	MFSAntibioticEffluxPump
108619.166.peg.5085					RND efflux system, inner membrane transporter	RNDefflux	0010004
590.13886.peg.4529					RND efflux system, inner membrane transporter	ABCAntibioticEffluxPump	0010001
590.13886.peg.4529					RND efflux system, inner membrane transporter	adeB	3000775
590.13886.peg.4529					RND efflux system, inner membrane transporter	macA	3000533
590.13886.peg.4529					RND efflux system, inner membrane transporter	MexW-MexI	3000808
590.13886.peg.4529					RND efflux system, inner membrane transporter	MexX	3001214
590.13886.peg.4529					RND efflux system, inner membrane transporter	MFSAntibioticEffluxPump
590.13886.peg.4529					RND efflux system, inner membrane transporter	RNDefflux	0010004
85569.53.peg.3066					Multidrug transporter MdtB	ABCAntibioticEffluxPump	0010001
85569.53.peg.3066					Multidrug transporter MdtB	adeB	3000775
85569.53.peg.3066					Multidrug transporter MdtB	macA	3000533
85569.53.peg.3066					Multidrug transporter MdtB	MexW-MexI	3000808
85569.53.peg.3066					Multidrug transporter MdtB	MexX	3001214
85569.53.peg.3066					Multidrug transporter MdtB	MFSAntibioticEffluxPump
85569.53.peg.3066					Multidrug transporter MdtB	RNDefflux	0010004
58712.88.peg.2433					Aminoglycosides efflux system AcrAD-TolC, inner-membrane proton/drug antiporter AcrD (RND type)	ABCAntibioticEffluxPump	0010001
58712.88.peg.2433					Aminoglycosides efflux system AcrAD-TolC, inner-membrane proton/drug antiporter AcrD (RND type)	adeB	3000775
58712.88.peg.2433					Aminoglycosides efflux system AcrAD-TolC, inner-membrane proton/drug antiporter AcrD (RND type)	macA	3000533
58712.88.peg.2433					Aminoglycosides efflux system AcrAD-TolC, inner-membrane proton/drug antiporter AcrD (RND type)	MexW-MexI	3000808
58712.88.peg.2433					Aminoglycosides efflux system AcrAD-TolC, inner-membrane proton/drug antiporter AcrD (RND type)	MexX	3001214
58712.88.peg.2433					Aminoglycosides efflux system AcrAD-TolC, inner-membrane proton/drug antiporter AcrD (RND type)	MFSAntibioticEffluxPump
58712.88.peg.2433					Aminoglycosides efflux system AcrAD-TolC, inner-membrane proton/drug antiporter AcrD (RND type)	RNDefflux	0010004
28901.9125.peg.2438					Multidrug efflux system MdtABC-TolC, inner-membrane proton/drug antiporter MdtB (RND type)	ABCAntibioticEffluxPump	0010001
28901.9125.peg.2438					Multidrug efflux system MdtABC-TolC, inner-membrane proton/drug antiporter MdtB (RND type)	adeB	3000775
28901.9125.peg.2438					Multidrug efflux system MdtABC-TolC, inner-membrane proton/drug antiporter MdtB (RND type)	macA	3000533
28901.9125.peg.2438					Multidrug efflux system MdtABC-TolC, inner-membrane proton/drug antiporter MdtB (RND type)	MexW-MexI	3000808
28901.9125.peg.2438					Multidrug efflux system MdtABC-TolC, inner-membrane proton/drug antiporter MdtB (RND type)	MexX	3001214
28901.9125.peg.2438					Multidrug efflux system MdtABC-TolC, inner-membrane proton/drug antiporter MdtB (RND type)	MFSAntibioticEffluxPump
28901.9125.peg.2438					Multidrug efflux system MdtABC-TolC, inner-membrane proton/drug antiporter MdtB (RND type)	RNDefflux	0010004
85569.53.peg.447					Multidrug efflux system AcrAB-TolC, membrane fusion component AcrA	ABCAntibioticEffluxPump	0010001
85569.53.peg.447					Multidrug efflux system AcrAB-TolC, membrane fusion component AcrA	adeA-adeI	3000774;:3000780
85569.53.peg.447					Multidrug efflux system AcrAB-TolC, membrane fusion component AcrA	macA	3000533
85569.53.peg.447					Multidrug efflux system AcrAB-TolC, membrane fusion component AcrA	MexA	3000377
85569.53.peg.447					Multidrug efflux system AcrAB-TolC, membrane fusion component AcrA	MexC	3000800
85569.53.peg.447					Multidrug efflux system AcrAB-TolC, membrane fusion component AcrA	MexE	3000803
85569.53.peg.447					Multidrug efflux system AcrAB-TolC, membrane fusion component AcrA	MexX	3001214
85569.53.peg.447					Multidrug efflux system AcrAB-TolC, membrane fusion component AcrA	MFSAntibioticEffluxPump
85569.53.peg.447					Multidrug efflux system AcrAB-TolC, membrane fusion component AcrA	RNDefflux	0010004
108619.152.peg.2050					Multidrug efflux system AcrEF-TolC, membrane fusion component AcrE	ABCAntibioticEffluxPump	0010001
108619.152.peg.2050					Multidrug efflux system AcrEF-TolC, membrane fusion component AcrE	adeA-adeI	3000774;:3000780
108619.152.peg.2050					Multidrug efflux system AcrEF-TolC, membrane fusion component AcrE	macA	3000533
108619.152.peg.2050					Multidrug efflux system AcrEF-TolC, membrane fusion component AcrE	MexA	3000377
108619.152.peg.2050					Multidrug efflux system AcrEF-TolC, membrane fusion component AcrE	MexC	3000800
108619.152.peg.2050					Multidrug efflux system AcrEF-TolC, membrane fusion component AcrE	MexE	3000803
108619.152.peg.2050					Multidrug efflux system AcrEF-TolC, membrane fusion component AcrE	MexX	3001214
108619.152.peg.2050					Multidrug efflux system AcrEF-TolC, membrane fusion component AcrE	MFSAntibioticEffluxPump
108619.152.peg.2050					Multidrug efflux system AcrEF-TolC, membrane fusion component AcrE	RNDefflux	0010004
590.15801.peg.4528					ABC transporter protein IroC	ABCAntibioticEffluxPump	0010001
590.15801.peg.4528					ABC transporter protein IroC	adeS	3000549
590.15801.peg.4528					ABC transporter protein IroC	macB	3000535
590.15801.peg.4528					ABC transporter protein IroC	msbA	3000460
590.15801.peg.4528					ABC transporter protein IroC	RNDefflux	0010004
28901.8687.peg.4917					Multidrug efflux system AcrEF-TolC, membrane fusion component AcrE	ABCAntibioticEffluxPump	0010001
28901.8687.peg.4917					Multidrug efflux system AcrEF-TolC, membrane fusion component AcrE	adeA-adeI	3000774;:3000780
28901.8687.peg.4917					Multidrug efflux system AcrEF-TolC, membrane fusion component AcrE	macA	3000533
28901.8687.peg.4917					Multidrug efflux system AcrEF-TolC, membrane fusion component AcrE	MexA	3000377
28901.8687.peg.4917					Multidrug efflux system AcrEF-TolC, membrane fusion component AcrE	MexC	3000800
28901.8687.peg.4917					Multidrug efflux system AcrEF-TolC, membrane fusion component AcrE	MexE	3000803
28901.8687.peg.4917					Multidrug efflux system AcrEF-TolC, membrane fusion component AcrE	MexX	3001214
28901.8687.peg.4917					Multidrug efflux system AcrEF-TolC, membrane fusion component AcrE	MFSAntibioticEffluxPump
28901.8687.peg.4917					Multidrug efflux system AcrEF-TolC, membrane fusion component AcrE	RNDefflux	0010004
590.15084.peg.614					ABC transporter protein IroC	ABCAntibioticEffluxPump	0010001
590.15084.peg.614					ABC transporter protein IroC	adeS	3000549
590.15084.peg.614					ABC transporter protein IroC	macB	3000535
590.15084.peg.614					ABC transporter protein IroC	msbA	3000460
590.15084.peg.614					ABC transporter protein IroC	RNDefflux	0010004
590.16451.peg.5352					RND efflux system, membrane fusion protein	ABCAntibioticEffluxPump	0010001
590.16451.peg.5352					RND efflux system, membrane fusion protein	adeA-adeI	3000774;:3000780
590.16451.peg.5352					RND efflux system, membrane fusion protein	macA	3000533
590.16451.peg.5352					RND efflux system, membrane fusion protein	MexA	3000377
590.16451.peg.5352					RND efflux system, membrane fusion protein	MexC	3000800
590.16451.peg.5352					RND efflux system, membrane fusion protein	MexE	3000803
590.16451.peg.5352					RND efflux system, membrane fusion protein	MexX	3001214
590.16451.peg.5352					RND efflux system, membrane fusion protein	MFSAntibioticEffluxPump
590.16451.peg.5352					RND efflux system, membrane fusion protein	RNDefflux	0010004
1697391.3.peg.4918					ABC transporter protein IroC	ABCAntibioticEffluxPump	0010001
1697391.3.peg.4918					ABC transporter protein IroC	adeS	3000549
1697391.3.peg.4918					ABC transporter protein IroC	macB	3000535
1697391.3.peg.4918					ABC transporter protein IroC	msbA	3000460
1697391.3.peg.4918					ABC transporter protein IroC	RNDefflux	0010004
590.12954.peg.2840					Multidrug efflux system MdtABC-TolC, membrane fusion component MdtA	ABCAntibioticEffluxPump	0010001
590.12954.peg.2840					Multidrug efflux system MdtABC-TolC, membrane fusion component MdtA	adeA-adeI	3000774;:3000780
590.12954.peg.2840					Multidrug efflux system MdtABC-TolC, membrane fusion component MdtA	macA	3000533
590.12954.peg.2840					Multidrug efflux system MdtABC-TolC, membrane fusion component MdtA	MexA	3000377
590.12954.peg.2840					Multidrug efflux system MdtABC-TolC, membrane fusion component MdtA	MexC	3000800
590.12954.peg.2840					Multidrug efflux system MdtABC-TolC, membrane fusion component MdtA	MexE	3000803
590.12954.peg.2840					Multidrug efflux system MdtABC-TolC, membrane fusion component MdtA	MexW-MexI	3000808
590.12954.peg.2840					Multidrug efflux system MdtABC-TolC, membrane fusion component MdtA	MexX	3001214
590.12954.peg.2840					Multidrug efflux system MdtABC-TolC, membrane fusion component MdtA	MFSAntibioticEffluxPump
590.12954.peg.2840					Multidrug efflux system MdtABC-TolC, membrane fusion component MdtA	RNDefflux	0010004
85569.373.peg.2961					Multidrug efflux system MdtABC-TolC, membrane fusion component MdtA	ABCAntibioticEffluxPump	0010001
85569.373.peg.2961					Multidrug efflux system MdtABC-TolC, membrane fusion component MdtA	adeA-adeI	3000774;:3000780
85569.373.peg.2961					Multidrug efflux system MdtABC-TolC, membrane fusion component MdtA	macA	3000533
85569.373.peg.2961					Multidrug efflux system MdtABC-TolC, membrane fusion component MdtA	MexA	3000377
85569.373.peg.2961					Multidrug efflux system MdtABC-TolC, membrane fusion component MdtA	MexC	3000800
85569.373.peg.2961					Multidrug efflux system MdtABC-TolC, membrane fusion component MdtA	MexE	3000803
85569.373.peg.2961					Multidrug efflux system MdtABC-TolC, membrane fusion component MdtA	MexW-MexI	3000808
85569.373.peg.2961					Multidrug efflux system MdtABC-TolC, membrane fusion component MdtA	MexX	3001214
85569.373.peg.2961					Multidrug efflux system MdtABC-TolC, membrane fusion component MdtA	MFSAntibioticEffluxPump
85569.373.peg.2961					Multidrug efflux system MdtABC-TolC, membrane fusion component MdtA	RNDefflux	0010004
590.14530.peg.1049					Multidrug efflux system MdtABC-TolC, membrane fusion component MdtA	ABCAntibioticEffluxPump	0010001
590.14530.peg.1049					Multidrug efflux system MdtABC-TolC, membrane fusion component MdtA	adeA-adeI	3000774;:3000780
590.14530.peg.1049					Multidrug efflux system MdtABC-TolC, membrane fusion component MdtA	macA	3000533
590.14530.peg.1049					Multidrug efflux system MdtABC-TolC, membrane fusion component MdtA	MexA	3000377
590.14530.peg.1049					Multidrug efflux system MdtABC-TolC, membrane fusion component MdtA	MexC	3000800
590.14530.peg.1049					Multidrug efflux system MdtABC-TolC, membrane fusion component MdtA	MexE	3000803
590.14530.peg.1049					Multidrug efflux system MdtABC-TolC, membrane fusion component MdtA	MexW-MexI	3000808
590.14530.peg.1049					Multidrug efflux system MdtABC-TolC, membrane fusion component MdtA	MexX	3001214
590.14530.peg.1049					Multidrug efflux system MdtABC-TolC, membrane fusion component MdtA	MFSAntibioticEffluxPump
590.14530.peg.1049					Multidrug efflux system MdtABC-TolC, membrane fusion component MdtA	RNDefflux	0010004
85569.53.peg.3575					Aminoglycoside efflux pump AcrD	ABCAntibioticEffluxPump	0010001
85569.53.peg.3575					Aminoglycoside efflux pump AcrD	adeB	3000775
85569.53.peg.3575					Aminoglycoside efflux pump AcrD	macA	3000533
85569.53.peg.3575					Aminoglycoside efflux pump AcrD	MexW-MexI	3000808
85569.53.peg.3575					Aminoglycoside efflux pump AcrD	MexX	3001214
85569.53.peg.3575					Aminoglycoside efflux pump AcrD	MFSAntibioticEffluxPump
85569.53.peg.3575					Aminoglycoside efflux pump AcrD	RNDefflux	0010004
28901.8419.peg.5753					Heterodimeric efflux ABC transporter, permease/ATP-binding subunit 1	ABCAntibioticEffluxPump	0010001
28901.8419.peg.5753					Heterodimeric efflux ABC transporter, permease/ATP-binding subunit 1	adeS	3000549
28901.8419.peg.5753					Heterodimeric efflux ABC transporter, permease/ATP-binding subunit 1	macB	3000535
28901.8419.peg.5753					Heterodimeric efflux ABC transporter, permease/ATP-binding subunit 1	msbA	3000460
28901.8419.peg.4714					Heterodimeric efflux ABC transporter, permease/ATP-binding subunit 1	ABCAntibioticEffluxPump	0010001
28901.8419.peg.4714					Heterodimeric efflux ABC transporter, permease/ATP-binding subunit 1	adeS	3000549
28901.8419.peg.4714					Heterodimeric efflux ABC transporter, permease/ATP-binding subunit 1	macB	3000535
28901.8419.peg.4714					Heterodimeric efflux ABC transporter, permease/ATP-binding subunit 1	msbA	3000460
28901.8419.peg.4714					Heterodimeric efflux ABC transporter, permease/ATP-binding subunit 1	RNDefflux	0010004
58712.88.peg.1851					ABC transporter protein IroC	ABCAntibioticEffluxPump	0010001
58712.88.peg.1851					ABC transporter protein IroC	adeS	3000549
58712.88.peg.1851					ABC transporter protein IroC	macB	3000535
58712.88.peg.1851					ABC transporter protein IroC	msbA	3000460
58712.88.peg.1851					ABC transporter protein IroC	RNDefflux	0010004
590.15980.peg.5001					Efflux ABC transporter, permease/ATP-binding protein SCO2464	ABCAntibioticEffluxPump	0010001
590.15980.peg.5001					Efflux ABC transporter, permease/ATP-binding protein SCO2464	adeS	3000549
590.15980.peg.5001					Efflux ABC transporter, permease/ATP-binding protein SCO2464	macB	3000535
590.15980.peg.5001					Efflux ABC transporter, permease/ATP-binding protein SCO2464	msbA	3000460
590.15980.peg.5001					Efflux ABC transporter, permease/ATP-binding protein SCO2464	RNDefflux	0010004
590.14532.peg.5163					Efflux ABC transporter, permease/ATP-binding protein	ABCAntibioticEffluxPump	0010001
590.14532.peg.5163					Efflux ABC transporter, permease/ATP-binding protein	adeS	3000549
590.14532.peg.5163					Efflux ABC transporter, permease/ATP-binding protein	macB	3000535
590.14532.peg.5163					Efflux ABC transporter, permease/ATP-binding protein	msbA	3000460
590.16451.peg.5354					Efflux transport system, outer membrane factor (OMF) lipoprotein	ABCAntibioticEffluxPump	0010001
590.16451.peg.5354					Efflux transport system, outer membrane factor (OMF) lipoprotein	adeC-adeK-oprM	3000776;:3000782;:3000379
590.16451.peg.5354					Efflux transport system, outer membrane factor (OMF) lipoprotein	macA	3000533
590.16451.peg.5354					Efflux transport system, outer membrane factor (OMF) lipoprotein	MFSAntibioticEffluxPump
590.16451.peg.5354					Efflux transport system, outer membrane factor (OMF) lipoprotein	RNDefflux	0010004
590.16451.peg.5354					Efflux transport system, outer membrane factor (OMF) lipoprotein	tolC	3000237
590.16109.peg.3844					Efflux ABC transporter for glutathione/L-cysteine, essential for assembly of bd-type respiratory oxidases => CydD subunit	ABCAntibioticEffluxPump	0010001
590.16109.peg.3844					Efflux ABC transporter for glutathione/L-cysteine, essential for assembly of bd-type respiratory oxidases => CydD subunit	adeS	3000549
590.16109.peg.3844					Efflux ABC transporter for glutathione/L-cysteine, essential for assembly of bd-type respiratory oxidases => CydD subunit	macB	3000535
590.16109.peg.3844					Efflux ABC transporter for glutathione/L-cysteine, essential for assembly of bd-type respiratory oxidases => CydD subunit	msbA	3000460
1079901.3.peg.12					Bis-ABC ATPase Uup	ABCAntibioticEffluxPump	0010001
1079901.3.peg.12					Bis-ABC ATPase Uup	adeS	3000549
1079901.3.peg.12					Bis-ABC ATPase Uup	macB	3000535
1079901.3.peg.12					Bis-ABC ATPase Uup	msbA	3000460
28901.8419.peg.2034					hypothetical protein	ABCAntibioticEffluxPump	0010001
28901.8419.peg.2034					hypothetical protein	adeS	3000549
28901.8419.peg.2034					hypothetical protein	macB	3000535
28901.8419.peg.2034					hypothetical protein	msbA	3000460
108619.174.peg.273					hypothetical protein	ABCAntibioticEffluxPump	0010001
108619.174.peg.273					hypothetical protein	adeS	3000549
108619.174.peg.273					hypothetical protein	macB	3000535
108619.174.peg.273					hypothetical protein	msbA	3000460
108619.174.peg.273					hypothetical protein	RNDefflux	0010004
590.13792.peg.49					Efflux ABC transporter, permease/ATP-binding protein MdlA	ABCAntibioticEffluxPump	0010001
590.13792.peg.49					Efflux ABC transporter, permease/ATP-binding protein MdlA	adeS	3000549
590.13792.peg.49					Efflux ABC transporter, permease/ATP-binding protein MdlA	macB	3000535
590.13792.peg.49					Efflux ABC transporter, permease/ATP-binding protein MdlA	msbA	3000460
590.13792.peg.49					Efflux ABC transporter, permease/ATP-binding protein MdlA	RNDefflux	0010004
85569.86.peg.739					ABC transporter protein IroC	ABCAntibioticEffluxPump	0010001
85569.86.peg.739					ABC transporter protein IroC	adeS	3000549
85569.86.peg.739					ABC transporter protein IroC	macB	3000535
85569.86.peg.739					ABC transporter protein IroC	msbA	3000460
85569.86.peg.739					ABC transporter protein IroC	RNDefflux	0010004
28901.9133.peg.2048					Multidrug efflux system AcrEF-TolC, inner-membrane proton/drug antiporter AcrF (RND type)	ABCAntibioticEffluxPump	0010001
28901.9133.peg.2048					Multidrug efflux system AcrEF-TolC, inner-membrane proton/drug antiporter AcrF (RND type)	adeB	3000775
28901.9133.peg.2048					Multidrug efflux system AcrEF-TolC, inner-membrane proton/drug antiporter AcrF (RND type)	macA	3000533
28901.9133.peg.2048					Multidrug efflux system AcrEF-TolC, inner-membrane proton/drug antiporter AcrF (RND type)	MexW-MexI	3000808
28901.9133.peg.2048					Multidrug efflux system AcrEF-TolC, inner-membrane proton/drug antiporter AcrF (RND type)	MexX	3001214
28901.9133.peg.2048					Multidrug efflux system AcrEF-TolC, inner-membrane proton/drug antiporter AcrF (RND type)	MFSAntibioticEffluxPump
28901.9133.peg.2048					Multidrug efflux system AcrEF-TolC, inner-membrane proton/drug antiporter AcrF (RND type)	RNDefflux	0010004
590.14018.peg.3400					hypothetical protein	ABCAntibioticEffluxPump	0010001
590.14018.peg.3400					hypothetical protein	adeB	3000775
590.14018.peg.3400					hypothetical protein	macA	3000533
590.14018.peg.3400					hypothetical protein	MexW-MexI	3000808
590.14018.peg.3400					hypothetical protein	MexX	3001214
590.14018.peg.3400					hypothetical protein	RNDefflux	0010004
1620419.10.peg.4795					Iron siderophore ABC transporter, permease/ATP-binding protein YbtP	ABCAntibioticEffluxPump	0010001
1620419.10.peg.4795					Iron siderophore ABC transporter, permease/ATP-binding protein YbtP	adeS	3000549
1620419.10.peg.4795					Iron siderophore ABC transporter, permease/ATP-binding protein YbtP	macB	3000535
1620419.10.peg.4795					Iron siderophore ABC transporter, permease/ATP-binding protein YbtP	msbA	3000460
1620419.10.peg.4795					Iron siderophore ABC transporter, permease/ATP-binding protein YbtP	RNDefflux	0010004
1620419.10.peg.4796					Iron siderophore ABC transporter, permease/ATP-binding protein YbtQ	ABCAntibioticEffluxPump	0010001
1620419.10.peg.4796					Iron siderophore ABC transporter, permease/ATP-binding protein YbtQ	adeS	3000549
1620419.10.peg.4796					Iron siderophore ABC transporter, permease/ATP-binding protein YbtQ	macB	3000535
1620419.10.peg.4796					Iron siderophore ABC transporter, permease/ATP-binding protein YbtQ	msbA	3000460
85569.53.peg.5349					Multidrug efflux system AcrEF-TolC, inner-membrane proton/drug antiporter AcrF (RND type)	ABCAntibioticEffluxPump	0010001
85569.53.peg.5349					Multidrug efflux system AcrEF-TolC, inner-membrane proton/drug antiporter AcrF (RND type)	adeB	3000775
85569.53.peg.5349					Multidrug efflux system AcrEF-TolC, inner-membrane proton/drug antiporter AcrF (RND type)	macA	3000533
85569.53.peg.5349					Multidrug efflux system AcrEF-TolC, inner-membrane proton/drug antiporter AcrF (RND type)	MexW-MexI	3000808
85569.53.peg.5349					Multidrug efflux system AcrEF-TolC, inner-membrane proton/drug antiporter AcrF (RND type)	MexX	3001214
85569.53.peg.5349					Multidrug efflux system AcrEF-TolC, inner-membrane proton/drug antiporter AcrF (RND type)	MFSAntibioticEffluxPump
85569.53.peg.5349					Multidrug efflux system AcrEF-TolC, inner-membrane proton/drug antiporter AcrF (RND type)	RNDefflux	0010004
590.16294.peg.3842					Macrolide-specific efflux protein MacA	ABCAntibioticEffluxPump	0010001
590.16294.peg.3842					Macrolide-specific efflux protein MacA	adeA-adeI	3000774;:3000780
590.16294.peg.3842					Macrolide-specific efflux protein MacA	macA	3000533
590.16294.peg.3842					Macrolide-specific efflux protein MacA	MexA	3000377
590.16294.peg.3842					Macrolide-specific efflux protein MacA	MexC	3000800
590.16294.peg.3842					Macrolide-specific efflux protein MacA	MexE	3000803
590.16294.peg.3842					Macrolide-specific efflux protein MacA	MexW-MexI	3000808
590.16294.peg.3842					Macrolide-specific efflux protein MacA	RNDefflux	0010004
85569.145.peg.243					Energy-dependent translational throttle protein EttA	ABCAntibioticEffluxPump	0010001
85569.145.peg.243					Energy-dependent translational throttle protein EttA	macB	3000535
85569.145.peg.243					Energy-dependent translational throttle protein EttA	msbA	3000460
85569.99.peg.1084					ABC transporter, ATP-binding protein	ABCAntibioticEffluxPump	0010001
85569.99.peg.1084					ABC transporter, ATP-binding protein	macB	3000535
85569.99.peg.1084					ABC transporter, ATP-binding protein	msbA	3000460
85569.379.peg.1242					Multidrug efflux system AcrAB-TolC, inner-membrane proton/drug antiporter AcrB (RND type)	ABCAntibioticEffluxPump	0010001
85569.379.peg.1242					Multidrug efflux system AcrAB-TolC, inner-membrane proton/drug antiporter AcrB (RND type)	adeB	3000775
85569.379.peg.1242					Multidrug efflux system AcrAB-TolC, inner-membrane proton/drug antiporter AcrB (RND type)	macA	3000533
85569.379.peg.1242					Multidrug efflux system AcrAB-TolC, inner-membrane proton/drug antiporter AcrB (RND type)	MexW-MexI	3000808
85569.379.peg.1242					Multidrug efflux system AcrAB-TolC, inner-membrane proton/drug antiporter AcrB (RND type)	MexX	3001214
85569.379.peg.1242					Multidrug efflux system AcrAB-TolC, inner-membrane proton/drug antiporter AcrB (RND type)	MFSAntibioticEffluxPump
85569.379.peg.1242					Multidrug efflux system AcrAB-TolC, inner-membrane proton/drug antiporter AcrB (RND type)	RNDefflux	0010004
590.15890.peg.4932					Heterodimeric efflux ABC transporter, permease/ATP-binding subunit 1	ABCAntibioticEffluxPump	0010001
590.15890.peg.4932					Heterodimeric efflux ABC transporter, permease/ATP-binding subunit 1	adeS	3000549
590.15890.peg.4932					Heterodimeric efflux ABC transporter, permease/ATP-binding subunit 1	macB	3000535
590.15890.peg.4932					Heterodimeric efflux ABC transporter, permease/ATP-binding subunit 1	msbA	3000460
590.15890.peg.4932					Heterodimeric efflux ABC transporter, permease/ATP-binding subunit 1	RNDefflux	0010004
590.16300.peg.4993					Efflux ABC transporter, permease/ATP-binding protein SCO2464	ABCAntibioticEffluxPump	0010001
590.16300.peg.4993					Efflux ABC transporter, permease/ATP-binding protein SCO2464	adeS	3000549
590.16300.peg.4993					Efflux ABC transporter, permease/ATP-binding protein SCO2464	macB	3000535
590.16300.peg.4993					Efflux ABC transporter, permease/ATP-binding protein SCO2464	msbA	3000460
590.16300.peg.4993					Efflux ABC transporter, permease/ATP-binding protein SCO2464	RNDefflux	0010004
28901.9180.peg.4731					Bis-ABC ATPase YbiT	ABCAntibioticEffluxPump	0010001
28901.9180.peg.4731					Bis-ABC ATPase YbiT	macB	3000535
28901.9180.peg.4731					Bis-ABC ATPase YbiT	msbA	3000460
1079901.3.peg.4848					Macrolide export ATP-binding/permease protein MacB	ABCAntibioticEffluxPump	0010001
1079901.3.peg.4848					Macrolide export ATP-binding/permease protein MacB	adeS	3000549
1079901.3.peg.4848					Macrolide export ATP-binding/permease protein MacB	macB	3000535
1079901.3.peg.4848					Macrolide export ATP-binding/permease protein MacB	msbA	3000460
28150.5.peg.1016					Efflux ABC transporter, permease/ATP-binding protein MdlB	ABCAntibioticEffluxPump	0010001
28150.5.peg.1016					Efflux ABC transporter, permease/ATP-binding protein MdlB	adeS	3000549
28150.5.peg.1016					Efflux ABC transporter, permease/ATP-binding protein MdlB	macB	3000535
28150.5.peg.1016					Efflux ABC transporter, permease/ATP-binding protein MdlB	msbA	3000460
590.14516.peg.5048					Efflux ABC transporter, permease/ATP-binding protein SCO2463	ABCAntibioticEffluxPump	0010001
590.14516.peg.5048					Efflux ABC transporter, permease/ATP-binding protein SCO2463	adeS	3000549
590.14516.peg.5048					Efflux ABC transporter, permease/ATP-binding protein SCO2463	macB	3000535
590.14516.peg.5048					Efflux ABC transporter, permease/ATP-binding protein SCO2463	msbA	3000460
590.14516.peg.5048					Efflux ABC transporter, permease/ATP-binding protein SCO2463	RNDefflux	0010004
149387.5.peg.4942					hypothetical protein	ABCAntibioticEffluxPump	0010001
149387.5.peg.4942					hypothetical protein	adeB	3000775
149387.5.peg.4942					hypothetical protein	macA	3000533
149387.5.peg.4942					hypothetical protein	MexW-MexI	3000808
149387.5.peg.4942					hypothetical protein	MexX	3001214
149387.5.peg.4942					hypothetical protein	MFSAntibioticEffluxPump
149387.5.peg.4942					hypothetical protein	RNDefflux	0010004
590.16264.peg.1755					Efflux ABC transporter, permease/ATP-binding protein MdlB	ABCAntibioticEffluxPump	0010001
590.16264.peg.1755					Efflux ABC transporter, permease/ATP-binding protein MdlB	adeS	3000549
590.16264.peg.1755					Efflux ABC transporter, permease/ATP-binding protein MdlB	macB	3000535
590.16264.peg.1755					Efflux ABC transporter, permease/ATP-binding protein MdlB	msbA	3000460
590.16521.peg.5072					Efflux ABC transporter, permease/ATP-binding protein SCO2463	ABCAntibioticEffluxPump	0010001
590.16521.peg.5072					Efflux ABC transporter, permease/ATP-binding protein SCO2463	adeS	3000549
590.16521.peg.5072					Efflux ABC transporter, permease/ATP-binding protein SCO2463	macB	3000535
590.16521.peg.5072					Efflux ABC transporter, permease/ATP-binding protein SCO2463	msbA	3000460
590.16521.peg.5072					Efflux ABC transporter, permease/ATP-binding protein SCO2463	RNDefflux	0010004
590.16373.peg.4566					hypothetical protein	ABCAntibioticEffluxPump	0010001
590.16373.peg.4566					hypothetical protein	adeS	3000549
590.16373.peg.4566					hypothetical protein	macB	3000535
590.16373.peg.4566					hypothetical protein	msbA	3000460
85569.53.peg.4243					Bis-ABC ATPase YheS	ABCAntibioticEffluxPump	0010001
85569.53.peg.4243					Bis-ABC ATPase YheS	adeS	3000549
85569.53.peg.4243					Bis-ABC ATPase YheS	macB	3000535
85569.53.peg.4243					Bis-ABC ATPase YheS	msbA	3000460
590.15801.peg.938					Macrolide export ATP-binding/permease protein MacB	ABCAntibioticEffluxPump	0010001
590.15801.peg.938					Macrolide export ATP-binding/permease protein MacB	adeS	3000549
590.15801.peg.938					Macrolide export ATP-binding/permease protein MacB	macB	3000535
590.15801.peg.938					Macrolide export ATP-binding/permease protein MacB	msbA	3000460
28901.8419.peg.4713					Efflux ABC transporter, permease/ATP-binding protein	ABCAntibioticEffluxPump	0010001
28901.8419.peg.4713					Efflux ABC transporter, permease/ATP-binding protein	adeS	3000549
28901.8419.peg.4713					Efflux ABC transporter, permease/ATP-binding protein	macB	3000535
28901.8419.peg.4713					Efflux ABC transporter, permease/ATP-binding protein	msbA	3000460
1697391.3.peg.4901					Macrolide export ATP-binding/permease protein MacB	ABCAntibioticEffluxPump	0010001
1697391.3.peg.4901					Macrolide export ATP-binding/permease protein MacB	adeS	3000549
1697391.3.peg.4901					Macrolide export ATP-binding/permease protein MacB	macB	3000535
1697391.3.peg.4901					Macrolide export ATP-binding/permease protein MacB	msbA	3000460
590.13589.peg.5037					RND efflux system, inner membrane transporter	ABCAntibioticEffluxPump	0010001
590.13589.peg.5037					RND efflux system, inner membrane transporter	adeB	3000775
590.13589.peg.5037					RND efflux system, inner membrane transporter	macA	3000533
590.13589.peg.5037					RND efflux system, inner membrane transporter	MexW-MexI	3000808
590.13589.peg.5037					RND efflux system, inner membrane transporter	MexX	3001214
590.13589.peg.5037					RND efflux system, inner membrane transporter	MFSAntibioticEffluxPump
590.13589.peg.5037					RND efflux system, inner membrane transporter	RNDefflux	0010004
28901.8949.peg.4295					Macrolide-specific efflux protein MacA	ABCAntibioticEffluxPump	0010001
28901.8949.peg.4295					Macrolide-specific efflux protein MacA	adeA-adeI	3000774;:3000780
28901.8949.peg.4295					Macrolide-specific efflux protein MacA	macA	3000533
28901.8949.peg.4295					Macrolide-specific efflux protein MacA	MexA	3000377
28901.8949.peg.4295					Macrolide-specific efflux protein MacA	MexC	3000800
28901.8949.peg.4295					Macrolide-specific efflux protein MacA	MexE	3000803
590.15281.peg.3093					Bacteriocin/lantibiotic efflux ABC transporter, permease/ATP-binding protein	ABCAntibioticEffluxPump	0010001
590.15281.peg.3093					Bacteriocin/lantibiotic efflux ABC transporter, permease/ATP-binding protein	adeS	3000549
590.15281.peg.3093					Bacteriocin/lantibiotic efflux ABC transporter, permease/ATP-binding protein	macB	3000535
590.15281.peg.3093					Bacteriocin/lantibiotic efflux ABC transporter, permease/ATP-binding protein	msbA	3000460
85569.315.peg.2585					ABC transporter, ATP-binding protein YejF	ABCAntibioticEffluxPump	0010001
85569.315.peg.2585					ABC transporter, ATP-binding protein YejF	adeS	3000549
85569.315.peg.2585					ABC transporter, ATP-binding protein YejF	macB	3000535
85569.315.peg.2585					ABC transporter, ATP-binding protein YejF	msbA	3000460
1697391.3.peg.4900					Macrolide-specific efflux protein MacA	ABCAntibioticEffluxPump	0010001
1697391.3.peg.4900					Macrolide-specific efflux protein MacA	adeA-adeI	3000774;:3000780
1697391.3.peg.4900					Macrolide-specific efflux protein MacA	macA	3000533
1697391.3.peg.4900					Macrolide-specific efflux protein MacA	MexA	3000377
1697391.3.peg.4900					Macrolide-specific efflux protein MacA	MexC	3000800
1697391.3.peg.4900					Macrolide-specific efflux protein MacA	MexE	3000803
1697391.3.peg.4900					Macrolide-specific efflux protein MacA	MexW-MexI	3000808
1620419.70.peg.3959					Bacteriocin/lantibiotic efflux ABC transporter, permease/ATP-binding protein	ABCAntibioticEffluxPump	0010001
1620419.70.peg.3959					Bacteriocin/lantibiotic efflux ABC transporter, permease/ATP-binding protein	adeS	3000549
1620419.70.peg.3959					Bacteriocin/lantibiotic efflux ABC transporter, permease/ATP-binding protein	macB	3000535
1620419.70.peg.3959					Bacteriocin/lantibiotic efflux ABC transporter, permease/ATP-binding protein	msbA	3000460
590.15801.peg.2813					hypothetical protein	ABCAntibioticEffluxPump	0010001
590.15801.peg.2813					hypothetical protein	adeS	3000549
590.15801.peg.2813					hypothetical protein	macB	3000535
590.15801.peg.2813					hypothetical protein	msbA	3000460
590.13650.peg.5047					Multidrug efflux system AcrEF-TolC, inner-membrane proton/drug antiporter AcrF (RND type)	ABCAntibioticEffluxPump	0010001
590.13650.peg.5047					Multidrug efflux system AcrEF-TolC, inner-membrane proton/drug antiporter AcrF (RND type)	adeB	3000775
590.13650.peg.5047					Multidrug efflux system AcrEF-TolC, inner-membrane proton/drug antiporter AcrF (RND type)	macA	3000533
590.13650.peg.5047					Multidrug efflux system AcrEF-TolC, inner-membrane proton/drug antiporter AcrF (RND type)	MexW-MexI	3000808
590.13650.peg.5047					Multidrug efflux system AcrEF-TolC, inner-membrane proton/drug antiporter AcrF (RND type)	MexX	3001214
590.13650.peg.5047					Multidrug efflux system AcrEF-TolC, inner-membrane proton/drug antiporter AcrF (RND type)	MFSAntibioticEffluxPump
590.13650.peg.5047					Multidrug efflux system AcrEF-TolC, inner-membrane proton/drug antiporter AcrF (RND type)	RNDefflux	0010004
1697391.3.peg.4927					Bacteriocin/lantibiotic efflux ABC transporter, permease/ATP-binding protein	ABCAntibioticEffluxPump	0010001
1697391.3.peg.4927					Bacteriocin/lantibiotic efflux ABC transporter, permease/ATP-binding protein	adeS	3000549
1697391.3.peg.4927					Bacteriocin/lantibiotic efflux ABC transporter, permease/ATP-binding protein	macB	3000535
1697391.3.peg.4927					Bacteriocin/lantibiotic efflux ABC transporter, permease/ATP-binding protein	msbA	3000460
108619.162.peg.503					Type I secretion system ATPase	ABCAntibioticEffluxPump	0010001
108619.162.peg.503					Type I secretion system ATPase	adeS	3000549
108619.162.peg.503					Type I secretion system ATPase	macB	3000535
108619.162.peg.503					Type I secretion system ATPase	msbA	3000460
590.17408.peg.2791					Bis-ABC ATPase YheS	ABCAntibioticEffluxPump	0010001
590.17408.peg.2791					Bis-ABC ATPase YheS	adeS	3000549
590.17408.peg.2791					Bis-ABC ATPase YheS	macB	3000535
590.17408.peg.2791					Bis-ABC ATPase YheS	msbA	3000460
85569.265.peg.1961					ABC transporter, ATP-binding protein YejF	ABCAntibioticEffluxPump	0010001
85569.265.peg.1961					ABC transporter, ATP-binding protein YejF	adeS	3000549
85569.265.peg.1961					ABC transporter, ATP-binding protein YejF	macB	3000535
85569.265.peg.1961					ABC transporter, ATP-binding protein YejF	msbA	3000460
28901.8419.peg.5256					Bacteriocin/lantibiotic efflux ABC transporter, permease/ATP-binding protein	ABCAntibioticEffluxPump	0010001
28901.8419.peg.5256					Bacteriocin/lantibiotic efflux ABC transporter, permease/ATP-binding protein	adeS	3000549
28901.8419.peg.5256					Bacteriocin/lantibiotic efflux ABC transporter, permease/ATP-binding protein	macB	3000535
28901.8419.peg.5256					Bacteriocin/lantibiotic efflux ABC transporter, permease/ATP-binding protein	msbA	3000460
590.14368.peg.1880					Oligopeptide transport ATP-binding protein @ Glutathione ABC transporter, ATP-binding protein GsiA	ABCAntibioticEffluxPump	0010001
590.14368.peg.1880					Oligopeptide transport ATP-binding protein @ Glutathione ABC transporter, ATP-binding protein GsiA	adeS	3000549
590.14368.peg.1880					Oligopeptide transport ATP-binding protein @ Glutathione ABC transporter, ATP-binding protein GsiA	macB	3000535
590.14368.peg.1880					Oligopeptide transport ATP-binding protein @ Glutathione ABC transporter, ATP-binding protein GsiA	msbA	3000460
85569.138.peg.3187					Oligopeptide transport ATP-binding protein @ Glutathione ABC transporter, ATP-binding protein GsiA	ABCAntibioticEffluxPump	0010001
85569.138.peg.3187					Oligopeptide transport ATP-binding protein @ Glutathione ABC transporter, ATP-binding protein GsiA	adeS	3000549
85569.138.peg.3187					Oligopeptide transport ATP-binding protein @ Glutathione ABC transporter, ATP-binding protein GsiA	macB	3000535
85569.138.peg.3187					Oligopeptide transport ATP-binding protein @ Glutathione ABC transporter, ATP-binding protein GsiA	msbA	3000460
1243597.3.peg.1051					Bacteriocin/lantibiotic efflux ABC transporter, permease/ATP-binding protein	ABCAntibioticEffluxPump	0010001
1243597.3.peg.1051					Bacteriocin/lantibiotic efflux ABC transporter, permease/ATP-binding protein	adeS	3000549
1243597.3.peg.1051					Bacteriocin/lantibiotic efflux ABC transporter, permease/ATP-binding protein	macB	3000535
1243597.3.peg.1051					Bacteriocin/lantibiotic efflux ABC transporter, permease/ATP-binding protein	msbA	3000460
590.16046.peg.4431					Type I secretion system ATPase, LssB family LapB	ABCAntibioticEffluxPump	0010001
590.16046.peg.4431					Type I secretion system ATPase, LssB family LapB	adeS	3000549
590.16046.peg.4431					Type I secretion system ATPase, LssB family LapB	macB	3000535
590.16046.peg.4431					Type I secretion system ATPase, LssB family LapB	msbA	3000460
108619.94.peg.641					Macrolide-specific efflux protein MacA	ABCAntibioticEffluxPump	0010001
108619.94.peg.641					Macrolide-specific efflux protein MacA	adeA-adeI	3000774;:3000780
108619.94.peg.641					Macrolide-specific efflux protein MacA	macA	3000533
108619.94.peg.641					Macrolide-specific efflux protein MacA	MexA	3000377
108619.94.peg.641					Macrolide-specific efflux protein MacA	MexC	3000800
108619.94.peg.641					Macrolide-specific efflux protein MacA	MexE	3000803
108619.94.peg.641					Macrolide-specific efflux protein MacA	MexW-MexI	3000808
590.15432.peg.1425					Type I secretion system ATPase, LssB family LapB	ABCAntibioticEffluxPump	0010001
590.15432.peg.1425					Type I secretion system ATPase, LssB family LapB	adeS	3000549
590.15432.peg.1425					Type I secretion system ATPase, LssB family LapB	macB	3000535
590.15432.peg.1425					Type I secretion system ATPase, LssB family LapB	msbA	3000460
590.15801.peg.2118					L-cystine ABC transporter (wide substrate range), ATP-binding protein YecC	ABCAntibioticEffluxPump	0010001
590.15801.peg.2118					L-cystine ABC transporter (wide substrate range), ATP-binding protein YecC	adeS	3000549
590.15801.peg.2118					L-cystine ABC transporter (wide substrate range), ATP-binding protein YecC	macB	3000535
590.15801.peg.2118					L-cystine ABC transporter (wide substrate range), ATP-binding protein YecC	msbA	3000460
590.15758.peg.1913					Copper/silver efflux RND transporter, outer membrane protein CusC	ABCAntibioticEffluxPump	0010001
590.15758.peg.1913					Copper/silver efflux RND transporter, outer membrane protein CusC	adeC-adeK-oprM	3000776;:3000782;:3000379
590.15758.peg.1913					Copper/silver efflux RND transporter, outer membrane protein CusC	macA	3000533
590.15758.peg.1913					Copper/silver efflux RND transporter, outer membrane protein CusC	MFSAntibioticEffluxPump
590.15758.peg.1913					Copper/silver efflux RND transporter, outer membrane protein CusC	RNDefflux	0010004
590.15758.peg.1913					Copper/silver efflux RND transporter, outer membrane protein CusC	tolC	3000237
590.15483.peg.3779					Type I secretion system ATPase, LssB family LapB	ABCAntibioticEffluxPump	0010001
590.15483.peg.3779					Type I secretion system ATPase, LssB family LapB	adeS	3000549
590.15483.peg.3779					Type I secretion system ATPase, LssB family LapB	macB	3000535
590.15483.peg.3779					Type I secretion system ATPase, LssB family LapB	msbA	3000460
108619.100.peg.3963					Type I secretion system ATPase, LssB family LapB	ABCAntibioticEffluxPump	0010001
108619.100.peg.3963					Type I secretion system ATPase, LssB family LapB	adeS	3000549
108619.100.peg.3963					Type I secretion system ATPase, LssB family LapB	macB	3000535
108619.100.peg.3963					Type I secretion system ATPase, LssB family LapB	msbA	3000460
590.13613.peg.3518					Putative type-1 secretion protein	ABCAntibioticEffluxPump	0010001
590.13613.peg.3518					Putative type-1 secretion protein	adeS	3000549
590.13613.peg.3518					Putative type-1 secretion protein	macB	3000535
590.13613.peg.3518					Putative type-1 secretion protein	msbA	3000460
108619.152.peg.2137					Bacteriocin/lantibiotic efflux ABC transporter, permease/ATP-binding protein	ABCAntibioticEffluxPump	0010001
108619.152.peg.2137					Bacteriocin/lantibiotic efflux ABC transporter, permease/ATP-binding protein	adeS	3000549
108619.152.peg.2137					Bacteriocin/lantibiotic efflux ABC transporter, permease/ATP-binding protein	macB	3000535
108619.152.peg.2137					Bacteriocin/lantibiotic efflux ABC transporter, permease/ATP-binding protein	msbA	3000460
590.15445.peg.4445					Type I secretion system ATPase, LssB family LapB	ABCAntibioticEffluxPump	0010001
590.15445.peg.4445					Type I secretion system ATPase, LssB family LapB	adeS	3000549
590.15445.peg.4445					Type I secretion system ATPase, LssB family LapB	macB	3000535
590.15445.peg.4445					Type I secretion system ATPase, LssB family LapB	msbA	3000460
590.15062.peg.1911					Putative type-1 secretion protein	ABCAntibioticEffluxPump	0010001
590.15062.peg.1911					Putative type-1 secretion protein	adeS	3000549
590.15062.peg.1911					Putative type-1 secretion protein	macB	3000535
590.15062.peg.1911					Putative type-1 secretion protein	msbA	3000460
108619.162.peg.5					Bacteriocin/lantibiotic efflux ABC transporter, permease/ATP-binding protein	ABCAntibioticEffluxPump	0010001
108619.162.peg.5					Bacteriocin/lantibiotic efflux ABC transporter, permease/ATP-binding protein	adeS	3000549
108619.162.peg.5					Bacteriocin/lantibiotic efflux ABC transporter, permease/ATP-binding protein	macB	3000535
108619.162.peg.5					Bacteriocin/lantibiotic efflux ABC transporter, permease/ATP-binding protein	msbA	3000460
28901.1609.peg.4092					Multidrug efflux system AcrEF-TolC, membrane fusion component AcrE	ABCAntibioticEffluxPump	0010001
28901.1609.peg.4092					Multidrug efflux system AcrEF-TolC, membrane fusion component AcrE	adeA-adeI	3000774;:3000780
28901.1609.peg.4092					Multidrug efflux system AcrEF-TolC, membrane fusion component AcrE	macA	3000533
28901.1609.peg.4092					Multidrug efflux system AcrEF-TolC, membrane fusion component AcrE	MexA	3000377
28901.1609.peg.4092					Multidrug efflux system AcrEF-TolC, membrane fusion component AcrE	MexC	3000800
28901.1609.peg.4092					Multidrug efflux system AcrEF-TolC, membrane fusion component AcrE	MexE	3000803
28901.1609.peg.4092					Multidrug efflux system AcrEF-TolC, membrane fusion component AcrE	MexX	3001214
28901.1609.peg.4092					Multidrug efflux system AcrEF-TolC, membrane fusion component AcrE	MFSAntibioticEffluxPump
28901.1609.peg.4092					Multidrug efflux system AcrEF-TolC, membrane fusion component AcrE	RNDefflux	0010004
590.17042.peg.4866					Duplicated ATPase component CbrU of energizing module of predicted cobalamin ECF transporter	ABCAntibioticEffluxPump	0010001
590.17042.peg.4866					Duplicated ATPase component CbrU of energizing module of predicted cobalamin ECF transporter	macB	3000535
590.17042.peg.4866					Duplicated ATPase component CbrU of energizing module of predicted cobalamin ECF transporter	msbA	3000460
1079901.3.peg.2896					Sulfate and thiosulfate import ATP-binding protein CysA (EC 3.6.3.25)	ABCAntibioticEffluxPump	0010001
1079901.3.peg.2896					Sulfate and thiosulfate import ATP-binding protein CysA (EC 3.6.3.25)	adeS	3000549
1079901.3.peg.2896					Sulfate and thiosulfate import ATP-binding protein CysA (EC 3.6.3.25)	macB	3000535
1079901.3.peg.2896					Sulfate and thiosulfate import ATP-binding protein CysA (EC 3.6.3.25)	msbA	3000460
590.15890.peg.4919					Energy-dependent translational throttle protein EttA	ABCAntibioticEffluxPump	0010001
590.15890.peg.4919					Energy-dependent translational throttle protein EttA	macB	3000535
590.15890.peg.4919					Energy-dependent translational throttle protein EttA	msbA	3000460
58712.88.peg.2475					Sulfate and thiosulfate import ATP-binding protein CysA (EC 3.6.3.25)	ABCAntibioticEffluxPump	0010001
58712.88.peg.2475					Sulfate and thiosulfate import ATP-binding protein CysA (EC 3.6.3.25)	adeS	3000549
58712.88.peg.2475					Sulfate and thiosulfate import ATP-binding protein CysA (EC 3.6.3.25)	macB	3000535
58712.88.peg.2475					Sulfate and thiosulfate import ATP-binding protein CysA (EC 3.6.3.25)	msbA	3000460
28901.8794.peg.293					Efflux ABC transporter, permease/ATP-binding protein MdlB	ABCAntibioticEffluxPump	0010001
28901.8794.peg.293					Efflux ABC transporter, permease/ATP-binding protein MdlB	adeS	3000549
28901.8794.peg.293					Efflux ABC transporter, permease/ATP-binding protein MdlB	macB	3000535
28901.8794.peg.293					Efflux ABC transporter, permease/ATP-binding protein MdlB	msbA	3000460
590.16914.peg.4750					Bacteriocin/lantibiotic efflux ABC transporter, permease/ATP-binding protein	ABCAntibioticEffluxPump	0010001
590.16914.peg.4750					Bacteriocin/lantibiotic efflux ABC transporter, permease/ATP-binding protein	adeS	3000549
590.16914.peg.4750					Bacteriocin/lantibiotic efflux ABC transporter, permease/ATP-binding protein	macB	3000535
590.16914.peg.4750					Bacteriocin/lantibiotic efflux ABC transporter, permease/ATP-binding protein	msbA	3000460
1079901.3.peg.1027					Type I secretion system ATPase, LssB family LapB	ABCAntibioticEffluxPump	0010001
1079901.3.peg.1027					Type I secretion system ATPase, LssB family LapB	adeS	3000549
1079901.3.peg.1027					Type I secretion system ATPase, LssB family LapB	macB	3000535
1079901.3.peg.1027					Type I secretion system ATPase, LssB family LapB	msbA	3000460
149539.886.peg.51					Autoinducer 2 (AI-2) ABC transporter, dimeric ATP-binding protein	ABCAntibioticEffluxPump	0010001
149539.886.peg.51					Autoinducer 2 (AI-2) ABC transporter, dimeric ATP-binding protein	adeS	3000549
149539.886.peg.51					Autoinducer 2 (AI-2) ABC transporter, dimeric ATP-binding protein	macB	3000535
149539.886.peg.51					Autoinducer 2 (AI-2) ABC transporter, dimeric ATP-binding protein	msbA	3000460
913070.17.peg.710					Autoinducer 2 (AI-2) ABC transporter, dimeric ATP-binding protein	ABCAntibioticEffluxPump	0010001
913070.17.peg.710					Autoinducer 2 (AI-2) ABC transporter, dimeric ATP-binding protein	macB	3000535
913070.17.peg.710					Autoinducer 2 (AI-2) ABC transporter, dimeric ATP-binding protein	msbA	3000460
340190.6.peg.2438					Copper/silver efflux RND transporter, outer membrane protein CusC	ABCAntibioticEffluxPump	0010001
340190.6.peg.2438					Copper/silver efflux RND transporter, outer membrane protein CusC	adeC-adeK-oprM	3000776;:3000782;:3000379
340190.6.peg.2438					Copper/silver efflux RND transporter, outer membrane protein CusC	macA	3000533
340190.6.peg.2438					Copper/silver efflux RND transporter, outer membrane protein CusC	MFSAntibioticEffluxPump
340190.6.peg.2438					Copper/silver efflux RND transporter, outer membrane protein CusC	RNDefflux	0010004
340190.6.peg.2438					Copper/silver efflux RND transporter, outer membrane protein CusC	tolC	3000237
590.12413.peg.6					L-cystine ABC transporter (wide substrate range), ATP-binding protein YecC	ABCAntibioticEffluxPump	0010001
590.12413.peg.6					L-cystine ABC transporter (wide substrate range), ATP-binding protein YecC	adeS	3000549
590.12413.peg.6					L-cystine ABC transporter (wide substrate range), ATP-binding protein YecC	macB	3000535
590.12413.peg.6					L-cystine ABC transporter (wide substrate range), ATP-binding protein YecC	msbA	3000460
28901.8419.peg.5630					hypothetical protein	ABCAntibioticEffluxPump	0010001
28901.8419.peg.5630					hypothetical protein	adeS	3000549
28901.8419.peg.5630					hypothetical protein	macB	3000535
28901.8419.peg.5630					hypothetical protein	msbA	3000460
590.12244.peg.4067					L-cystine ABC transporter (wide substrate range), ATP-binding protein YecC	ABCAntibioticEffluxPump	0010001
590.12244.peg.4067					L-cystine ABC transporter (wide substrate range), ATP-binding protein YecC	adeS	3000549
590.12244.peg.4067					L-cystine ABC transporter (wide substrate range), ATP-binding protein YecC	macB	3000535
590.12244.peg.4067					L-cystine ABC transporter (wide substrate range), ATP-binding protein YecC	msbA	3000460
590.15934.peg.504					L-cystine ABC transporter (wide substrate range), ATP-binding protein YecC	ABCAntibioticEffluxPump	0010001
590.15934.peg.504					L-cystine ABC transporter (wide substrate range), ATP-binding protein YecC	adeS	3000549
590.15934.peg.504					L-cystine ABC transporter (wide substrate range), ATP-binding protein YecC	macB	3000535
590.15934.peg.504					L-cystine ABC transporter (wide substrate range), ATP-binding protein YecC	msbA	3000460
590.15801.peg.4699					Type I secretion system ATPase, LssB family LapB	ABCAntibioticEffluxPump	0010001
590.15801.peg.4699					Type I secretion system ATPase, LssB family LapB	adeS	3000549
590.15801.peg.4699					Type I secretion system ATPase, LssB family LapB	macB	3000535
590.15801.peg.4699					Type I secretion system ATPase, LssB family LapB	msbA	3000460
590.14399.peg.4735					Heterodimeric efflux ABC transporter, permease/ATP-binding subunit 2	ABCAntibioticEffluxPump	0010001
590.14399.peg.4735					Heterodimeric efflux ABC transporter, permease/ATP-binding subunit 2	adeS	3000549
590.14399.peg.4735					Heterodimeric efflux ABC transporter, permease/ATP-binding subunit 2	macB	3000535
590.14399.peg.4735					Heterodimeric efflux ABC transporter, permease/ATP-binding subunit 2	msbA	3000460
590.15801.peg.4517					ABC-type siderophore export system, fused ATPase and permease components	ABCAntibioticEffluxPump	0010001
590.15801.peg.4517					ABC-type siderophore export system, fused ATPase and permease components	adeS	3000549
590.15801.peg.4517					ABC-type siderophore export system, fused ATPase and permease components	macB	3000535
590.15801.peg.4517					ABC-type siderophore export system, fused ATPase and permease components	msbA	3000460
85569.53.peg.394					2-aminoethylphosphonate ABC transporter ATP-binding protein (TC 3.A.1.9.1)	ABCAntibioticEffluxPump	0010001
85569.53.peg.394					2-aminoethylphosphonate ABC transporter ATP-binding protein (TC 3.A.1.9.1)	adeS	3000549
85569.53.peg.394					2-aminoethylphosphonate ABC transporter ATP-binding protein (TC 3.A.1.9.1)	macB	3000535
85569.53.peg.394					2-aminoethylphosphonate ABC transporter ATP-binding protein (TC 3.A.1.9.1)	msbA	3000460
590.15801.peg.2850					Inner membrane component MdtN of tripartite multidrug resistance system	ABCAntibioticEffluxPump	0010001
590.15801.peg.2850					Inner membrane component MdtN of tripartite multidrug resistance system	adeA-adeI	3000774;:3000780
590.15801.peg.2850					Inner membrane component MdtN of tripartite multidrug resistance system	adeC-adeK-oprM	3000776;:3000782;:3000379
590.15801.peg.2850					Inner membrane component MdtN of tripartite multidrug resistance system	MexA	3000377
590.15801.peg.2850					Inner membrane component MdtN of tripartite multidrug resistance system	MexE	3000803
590.15801.peg.2850					Inner membrane component MdtN of tripartite multidrug resistance system	MexW-MexI	3000808
590.15801.peg.2850					Inner membrane component MdtN of tripartite multidrug resistance system	RNDefflux	0010004
590.17367.peg.3747					Glutamine ABC transporter, ATP-binding protein GlnQ	ABCAntibioticEffluxPump	0010001
590.17367.peg.3747					Glutamine ABC transporter, ATP-binding protein GlnQ	adeS	3000549
590.17367.peg.3747					Glutamine ABC transporter, ATP-binding protein GlnQ	macB	3000535
590.17367.peg.3747					Glutamine ABC transporter, ATP-binding protein GlnQ	msbA	3000460
590.16497.peg.4592					Macrolide-specific efflux protein MacA	ABCAntibioticEffluxPump	0010001
590.16497.peg.4592					Macrolide-specific efflux protein MacA	adeA-adeI	3000774;:3000780
590.16497.peg.4592					Macrolide-specific efflux protein MacA	macA	3000533
590.16497.peg.4592					Macrolide-specific efflux protein MacA	MexA	3000377
590.16497.peg.4592					Macrolide-specific efflux protein MacA	MexC	3000800
590.16497.peg.4592					Macrolide-specific efflux protein MacA	MexE	3000803
590.16497.peg.4592					Macrolide-specific efflux protein MacA	MFSAntibioticEffluxPump
590.17031.peg.2673					Glutamine ABC transporter, ATP-binding protein GlnQ	ABCAntibioticEffluxPump	0010001
590.17031.peg.2673					Glutamine ABC transporter, ATP-binding protein GlnQ	adeS	3000549
590.17031.peg.2673					Glutamine ABC transporter, ATP-binding protein GlnQ	macB	3000535
590.17031.peg.2673					Glutamine ABC transporter, ATP-binding protein GlnQ	msbA	3000460
85569.265.peg.2250					Lipoprotein-releasing system ATP-binding protein LolD	ABCAntibioticEffluxPump	0010001
85569.265.peg.2250					Lipoprotein-releasing system ATP-binding protein LolD	adeS	3000549
85569.265.peg.2250					Lipoprotein-releasing system ATP-binding protein LolD	macB	3000535
85569.265.peg.2250					Lipoprotein-releasing system ATP-binding protein LolD	msbA	3000460
28901.9006.peg.2930					Copper/silver efflux RND transporter, transmembrane protein CusA	ABCAntibioticEffluxPump	0010001
28901.9006.peg.2930					Copper/silver efflux RND transporter, transmembrane protein CusA	adeB	3000775
28901.9006.peg.2930					Copper/silver efflux RND transporter, transmembrane protein CusA	macA	3000533
28901.9006.peg.2930					Copper/silver efflux RND transporter, transmembrane protein CusA	MexW-MexI	3000808
28901.9006.peg.2930					Copper/silver efflux RND transporter, transmembrane protein CusA	MexX	3001214
28901.9006.peg.2930					Copper/silver efflux RND transporter, transmembrane protein CusA	MFSAntibioticEffluxPump
28901.9006.peg.2930					Copper/silver efflux RND transporter, transmembrane protein CusA	RNDefflux	0010004
590.16543.peg.5311					Efflux ABC transporter, ATP-binding protein	ABCAntibioticEffluxPump	0010001
590.16543.peg.5311					Efflux ABC transporter, ATP-binding protein	adeS	3000549
590.16543.peg.5311					Efflux ABC transporter, ATP-binding protein	macB	3000535
590.16543.peg.5311					Efflux ABC transporter, ATP-binding protein	msbA	3000460
28150.20.peg.2956					RND efflux system, inner membrane transporter	ABCAntibioticEffluxPump	0010001
28150.20.peg.2956					RND efflux system, inner membrane transporter	adeB	3000775
28150.20.peg.2956					RND efflux system, inner membrane transporter	macA	3000533
28150.20.peg.2956					RND efflux system, inner membrane transporter	MexW-MexI	3000808
28150.20.peg.2956					RND efflux system, inner membrane transporter	MexX	3001214
28150.20.peg.2956					RND efflux system, inner membrane transporter	MFSAntibioticEffluxPump
28150.20.peg.2956					RND efflux system, inner membrane transporter	RNDefflux	0010004
590.15045.peg.4577					Spermidine/putrescine import ABC transporter ATP-binding protein PotA (TC 3.A.1.11.1)	ABCAntibioticEffluxPump	0010001
590.15045.peg.4577					Spermidine/putrescine import ABC transporter ATP-binding protein PotA (TC 3.A.1.11.1)	macB	3000535
590.15045.peg.4577					Spermidine/putrescine import ABC transporter ATP-binding protein PotA (TC 3.A.1.11.1)	msbA	3000460
590.14273.peg.5094					Energy-dependent translational throttle protein EttA	ABCAntibioticEffluxPump	0010001
590.14273.peg.5094					Energy-dependent translational throttle protein EttA	macB	3000535
590.14273.peg.5094					Energy-dependent translational throttle protein EttA	msbA	3000460
1079901.3.peg.3177					Thiamin ABC transporter, ATPase component	ABCAntibioticEffluxPump	0010001
1079901.3.peg.3177					Thiamin ABC transporter, ATPase component	macB	3000535
1079901.3.peg.3177					Thiamin ABC transporter, ATPase component	msbA	3000460
595.113.peg.837					Efflux ABC transporter for glutathione/L-cysteine, essential for assembly of bd-type respiratory oxidases => CydC subunit	ABCAntibioticEffluxPump	0010001
595.113.peg.837					Efflux ABC transporter for glutathione/L-cysteine, essential for assembly of bd-type respiratory oxidases => CydC subunit	adeS	3000549
595.113.peg.837					Efflux ABC transporter for glutathione/L-cysteine, essential for assembly of bd-type respiratory oxidases => CydC subunit	macB	3000535
595.113.peg.837					Efflux ABC transporter for glutathione/L-cysteine, essential for assembly of bd-type respiratory oxidases => CydC subunit	msbA	3000460
1079901.3.peg.1513					Methionine ABC transporter ATP-binding protein	ABCAntibioticEffluxPump	0010001
1079901.3.peg.1513					Methionine ABC transporter ATP-binding protein	adeS	3000549
1079901.3.peg.1513					Methionine ABC transporter ATP-binding protein	macB	3000535
1079901.3.peg.1513					Methionine ABC transporter ATP-binding protein	msbA	3000460
590.16135.peg.5143					Sulfate and thiosulfate import ATP-binding protein CysA (EC 3.6.3.25)	ABCAntibioticEffluxPump	0010001
590.16135.peg.5143					Sulfate and thiosulfate import ATP-binding protein CysA (EC 3.6.3.25)	adeS	3000549
590.16135.peg.5143					Sulfate and thiosulfate import ATP-binding protein CysA (EC 3.6.3.25)	macB	3000535
590.16135.peg.5143					Sulfate and thiosulfate import ATP-binding protein CysA (EC 3.6.3.25)	msbA	3000460
590.13137.peg.3304					ABC-type efflux pump membrane fusion component YbhG	ABCAntibioticEffluxPump	0010001
590.13137.peg.3304					ABC-type efflux pump membrane fusion component YbhG	macA	3000533
590.13137.peg.3304					ABC-type efflux pump membrane fusion component YbhG	MexA	3000377
590.13137.peg.3304					ABC-type efflux pump membrane fusion component YbhG	MexC	3000800
590.13137.peg.3304					ABC-type efflux pump membrane fusion component YbhG	MexE	3000803
590.13137.peg.3304					ABC-type efflux pump membrane fusion component YbhG	MexW-MexI	3000808
590.13137.peg.3304					ABC-type efflux pump membrane fusion component YbhG	RNDefflux	0010004
590.15759.peg.5177					Bis-ABC ATPase SCO6512	ABCAntibioticEffluxPump	0010001
590.15759.peg.5177					Bis-ABC ATPase SCO6512	macB	3000535
590.15759.peg.5177					Bis-ABC ATPase SCO6512	msbA	3000460
108619.172.peg.3456					RND efflux system, inner membrane transporter	ABCAntibioticEffluxPump	0010001
108619.172.peg.3456					RND efflux system, inner membrane transporter	adeB	3000775
108619.172.peg.3456					RND efflux system, inner membrane transporter	macA	3000533
108619.172.peg.3456					RND efflux system, inner membrane transporter	MexW-MexI	3000808
108619.172.peg.3456					RND efflux system, inner membrane transporter	MexX	3001214
108619.172.peg.3456					RND efflux system, inner membrane transporter	MFSAntibioticEffluxPump
108619.172.peg.3456					RND efflux system, inner membrane transporter	RNDefflux	0010004
590.12347.peg.7					Oligopeptide ABC transporter, ATP-binding protein OppD (TC 3.A.1.5.1)	ABCAntibioticEffluxPump	0010001
590.12347.peg.7					Oligopeptide ABC transporter, ATP-binding protein OppD (TC 3.A.1.5.1)	adeS	3000549
590.12347.peg.7					Oligopeptide ABC transporter, ATP-binding protein OppD (TC 3.A.1.5.1)	macB	3000535
590.12347.peg.7					Oligopeptide ABC transporter, ATP-binding protein OppD (TC 3.A.1.5.1)	msbA	3000460
590.14193.peg.5059					Energy-dependent translational throttle protein EttA	ABCAntibioticEffluxPump	0010001
590.14193.peg.5059					Energy-dependent translational throttle protein EttA	macB	3000535
590.14193.peg.5059					Energy-dependent translational throttle protein EttA	msbA	3000460
590.12996.peg.4655					Cobalt ABC transporter, ATP-binding protein CbtL	ABCAntibioticEffluxPump	0010001
590.12996.peg.4655					Cobalt ABC transporter, ATP-binding protein CbtL	adeS	3000549
590.12996.peg.4655					Cobalt ABC transporter, ATP-binding protein CbtL	macB	3000535
590.12996.peg.4655					Cobalt ABC transporter, ATP-binding protein CbtL	msbA	3000460
58712.88.peg.3569					Methionine ABC transporter ATP-binding protein	ABCAntibioticEffluxPump	0010001
58712.88.peg.3569					Methionine ABC transporter ATP-binding protein	adeS	3000549
58712.88.peg.3569					Methionine ABC transporter ATP-binding protein	macB	3000535
58712.88.peg.3569					Methionine ABC transporter ATP-binding protein	msbA	3000460
28150.52.peg.2625					Zinc ABC transporter, ATP-binding protein ZnuC	ABCAntibioticEffluxPump	0010001
28150.52.peg.2625					Zinc ABC transporter, ATP-binding protein ZnuC	adeS	3000549
28150.52.peg.2625					Zinc ABC transporter, ATP-binding protein ZnuC	macB	3000535
28150.52.peg.2625					Zinc ABC transporter, ATP-binding protein ZnuC	msbA	3000460
28901.8419.peg.4144					ABC transporter, ATP-binding protein	ABCAntibioticEffluxPump	0010001
28901.8419.peg.4144					ABC transporter, ATP-binding protein	adeS	3000549
28901.8419.peg.4144					ABC transporter, ATP-binding protein	macB	3000535
28901.8419.peg.4144					ABC transporter, ATP-binding protein	msbA	3000460
590.14303.peg.4977					Bis-ABC ATPase SCO1840	ABCAntibioticEffluxPump	0010001
590.14303.peg.4977					Bis-ABC ATPase SCO1840	adeS	3000549
590.14303.peg.4977					Bis-ABC ATPase SCO1840	macB	3000535
590.14303.peg.4977					Bis-ABC ATPase SCO1840	msbA	3000460
85569.315.peg.2155					Spermidine/putrescine import ABC transporter ATP-binding protein PotA (TC 3.A.1.11.1)	ABCAntibioticEffluxPump	0010001
85569.315.peg.2155					Spermidine/putrescine import ABC transporter ATP-binding protein PotA (TC 3.A.1.11.1)	adeS	3000549
85569.315.peg.2155					Spermidine/putrescine import ABC transporter ATP-binding protein PotA (TC 3.A.1.11.1)	macB	3000535
85569.315.peg.2155					Spermidine/putrescine import ABC transporter ATP-binding protein PotA (TC 3.A.1.11.1)	msbA	3000460
590.16543.peg.5533					Fructose ABC transporter, ATP-binding component FrcA	ABCAntibioticEffluxPump	0010001
590.16543.peg.5533					Fructose ABC transporter, ATP-binding component FrcA	macB	3000535
590.16543.peg.5533					Fructose ABC transporter, ATP-binding component FrcA	msbA	3000460
85569.225.peg.2620					Multidrug transporter MdtC	ABCAntibioticEffluxPump	0010001
85569.225.peg.2620					Multidrug transporter MdtC	adeB	3000775
85569.225.peg.2620					Multidrug transporter MdtC	macA	3000533
85569.225.peg.2620					Multidrug transporter MdtC	MexW-MexI	3000808
85569.225.peg.2620					Multidrug transporter MdtC	MexX	3001214
85569.225.peg.2620					Multidrug transporter MdtC	RNDefflux	0010004
590.15747.peg.1781					Manganese ABC transporter, ATP-binding protein SitB	ABCAntibioticEffluxPump	0010001
590.15747.peg.1781					Manganese ABC transporter, ATP-binding protein SitB	macB	3000535
590.15747.peg.1781					Manganese ABC transporter, ATP-binding protein SitB	msbA	3000460
590.16526.peg.5112					Glycerol-3-phosphate ABC transporter, ATP-binding protein UgpC (TC 3.A.1.1.3)	ABCAntibioticEffluxPump	0010001
590.16526.peg.5112					Glycerol-3-phosphate ABC transporter, ATP-binding protein UgpC (TC 3.A.1.1.3)	adeS	3000549
590.16526.peg.5112					Glycerol-3-phosphate ABC transporter, ATP-binding protein UgpC (TC 3.A.1.1.3)	macB	3000535
590.16526.peg.5112					Glycerol-3-phosphate ABC transporter, ATP-binding protein UgpC (TC 3.A.1.1.3)	msbA	3000460
28901.8790.peg.5008					Multidrug efflux system AcrAB-TolC, inner-membrane proton/drug antiporter AcrB (RND type)	ABCAntibioticEffluxPump	0010001
28901.8790.peg.5008					Multidrug efflux system AcrAB-TolC, inner-membrane proton/drug antiporter AcrB (RND type)	adeB	3000775
28901.8790.peg.5008					Multidrug efflux system AcrAB-TolC, inner-membrane proton/drug antiporter AcrB (RND type)	macA	3000533
28901.8790.peg.5008					Multidrug efflux system AcrAB-TolC, inner-membrane proton/drug antiporter AcrB (RND type)	MexW-MexI	3000808
28901.8790.peg.5008					Multidrug efflux system AcrAB-TolC, inner-membrane proton/drug antiporter AcrB (RND type)	MexX	3001214
28901.8790.peg.5008					Multidrug efflux system AcrAB-TolC, inner-membrane proton/drug antiporter AcrB (RND type)	MFSAntibioticEffluxPump
28901.8790.peg.5008					Multidrug efflux system AcrAB-TolC, inner-membrane proton/drug antiporter AcrB (RND type)	RNDefflux	0010004
28150.18.peg.1669					Maltose/maltodextrin transport ATP-binding protein MalK (EC 3.6.3.19)	ABCAntibioticEffluxPump	0010001
28150.18.peg.1669					Maltose/maltodextrin transport ATP-binding protein MalK (EC 3.6.3.19)	adeS	3000549
28150.18.peg.1669					Maltose/maltodextrin transport ATP-binding protein MalK (EC 3.6.3.19)	macB	3000535
28150.18.peg.1669					Maltose/maltodextrin transport ATP-binding protein MalK (EC 3.6.3.19)	msbA	3000460
85569.315.peg.4398					Oligopeptide transport ATP-binding protein OppD (TC 3.A.1.5.1)	ABCAntibioticEffluxPump	0010001
85569.315.peg.4398					Oligopeptide transport ATP-binding protein OppD (TC 3.A.1.5.1)	adeS	3000549
85569.315.peg.4398					Oligopeptide transport ATP-binding protein OppD (TC 3.A.1.5.1)	macB	3000535
85569.315.peg.4398					Oligopeptide transport ATP-binding protein OppD (TC 3.A.1.5.1)	msbA	3000460
590.16845.peg.5548					ABC transporter, ATP-binding protein (cluster 13, osmolytes)	ABCAntibioticEffluxPump	0010001
590.16845.peg.5548					ABC transporter, ATP-binding protein (cluster 13, osmolytes)	adeS	3000549
590.16845.peg.5548					ABC transporter, ATP-binding protein (cluster 13, osmolytes)	macB	3000535
590.16845.peg.5548					ABC transporter, ATP-binding protein (cluster 13, osmolytes)	msbA	3000460
590.14355.peg.4908					ABC transporter, ATP-binding protein (cluster 13, osmolytes)	ABCAntibioticEffluxPump	0010001
590.14355.peg.4908					ABC transporter, ATP-binding protein (cluster 13, osmolytes)	adeS	3000549
590.14355.peg.4908					ABC transporter, ATP-binding protein (cluster 13, osmolytes)	macB	3000535
590.14355.peg.4908					ABC transporter, ATP-binding protein (cluster 13, osmolytes)	msbA	3000460
590.15801.peg.1091					Oligopeptide ABC transporter, ATP-binding protein OppD (TC 3.A.1.5.1)	ABCAntibioticEffluxPump	0010001
590.15801.peg.1091					Oligopeptide ABC transporter, ATP-binding protein OppD (TC 3.A.1.5.1)	adeS	3000549
590.15801.peg.1091					Oligopeptide ABC transporter, ATP-binding protein OppD (TC 3.A.1.5.1)	macB	3000535
590.15801.peg.1091					Oligopeptide ABC transporter, ATP-binding protein OppD (TC 3.A.1.5.1)	msbA	3000460
149385.22.peg.4518					Manganese ABC transporter, ATP-binding protein SitB	ABCAntibioticEffluxPump	0010001
149385.22.peg.4518					Manganese ABC transporter, ATP-binding protein SitB	adeS	3000549
149385.22.peg.4518					Manganese ABC transporter, ATP-binding protein SitB	macB	3000535
149385.22.peg.4518					Manganese ABC transporter, ATP-binding protein SitB	msbA	3000460
1079901.3.peg.4325					Histidine ABC transporter, ATP-binding protein HisP (TC 3.A.1.3.1)	ABCAntibioticEffluxPump	0010001
1079901.3.peg.4325					Histidine ABC transporter, ATP-binding protein HisP (TC 3.A.1.3.1)	adeS	3000549
1079901.3.peg.4325					Histidine ABC transporter, ATP-binding protein HisP (TC 3.A.1.3.1)	macB	3000535
1079901.3.peg.4325					Histidine ABC transporter, ATP-binding protein HisP (TC 3.A.1.3.1)	msbA	3000460
590.14583.peg.5694					ABC transporter, ATP-binding protein (cluster 13, osmolytes)	ABCAntibioticEffluxPump	0010001
590.14583.peg.5694					ABC transporter, ATP-binding protein (cluster 13, osmolytes)	adeS	3000549
590.14583.peg.5694					ABC transporter, ATP-binding protein (cluster 13, osmolytes)	macB	3000535
590.14583.peg.5694					ABC transporter, ATP-binding protein (cluster 13, osmolytes)	msbA	3000460
590.14583.peg.5598					Heterodimeric efflux ABC transporter, permease/ATP-binding subunit 1	ABCAntibioticEffluxPump	0010001
590.14583.peg.5598					Heterodimeric efflux ABC transporter, permease/ATP-binding subunit 1	adeS	3000549
590.14583.peg.5598					Heterodimeric efflux ABC transporter, permease/ATP-binding subunit 1	macB	3000535
590.14583.peg.5598					Heterodimeric efflux ABC transporter, permease/ATP-binding subunit 1	msbA	3000460
590.16845.peg.5426					Oligopeptide ABC transporter, ATP-binding protein OppF (TC 3.A.1.5.1)	ABCAntibioticEffluxPump	0010001
590.16845.peg.5426					Oligopeptide ABC transporter, ATP-binding protein OppF (TC 3.A.1.5.1)	adeS	3000549
590.16845.peg.5426					Oligopeptide ABC transporter, ATP-binding protein OppF (TC 3.A.1.5.1)	macB	3000535
590.16845.peg.5426					Oligopeptide ABC transporter, ATP-binding protein OppF (TC 3.A.1.5.1)	msbA	3000460
590.15943.peg.5155					ABC transporter, ATP-binding protein (cluster 11, riboflavin/purine nucleoside/unknown) / ABC transporter, ATP-binding protein (cluster 11, riboflavin/purine nucleoside/unknown)	ABCAntibioticEffluxPump	0010001
590.15943.peg.5155					ABC transporter, ATP-binding protein (cluster 11, riboflavin/purine nucleoside/unknown) / ABC transporter, ATP-binding protein (cluster 11, riboflavin/purine nucleoside/unknown)	macB	3000535
590.15943.peg.5155					ABC transporter, ATP-binding protein (cluster 11, riboflavin/purine nucleoside/unknown) / ABC transporter, ATP-binding protein (cluster 11, riboflavin/purine nucleoside/unknown)	msbA	3000460
85569.53.peg.1781					Putative ATPase component of ABC transporter with duplicated ATPase domain	ABCAntibioticEffluxPump	0010001
85569.53.peg.1781					Putative ATPase component of ABC transporter with duplicated ATPase domain	macB	3000535
85569.53.peg.1781					Putative ATPase component of ABC transporter with duplicated ATPase domain	msbA	3000460
590.17358.peg.4637					Bis-ABC ATPase Uup	ABCAntibioticEffluxPump	0010001
590.17358.peg.4637					Bis-ABC ATPase Uup	macB	3000535
590.17358.peg.4637					Bis-ABC ATPase Uup	msbA	3000460
28901.8419.peg.5539					Macrolide export ATP-binding/permease protein MacB	ABCAntibioticEffluxPump	0010001
28901.8419.peg.5539					Macrolide export ATP-binding/permease protein MacB	adeS	3000549
28901.8419.peg.5539					Macrolide export ATP-binding/permease protein MacB	macB	3000535
28901.8419.peg.5539					Macrolide export ATP-binding/permease protein MacB	msbA	3000460
590.13656.peg.4812					Oligopeptide ABC transporter, ATP-binding protein OppD (TC 3.A.1.5.1)	ABCAntibioticEffluxPump	0010001
590.13656.peg.4812					Oligopeptide ABC transporter, ATP-binding protein OppD (TC 3.A.1.5.1)	adeS	3000549
590.13656.peg.4812					Oligopeptide ABC transporter, ATP-binding protein OppD (TC 3.A.1.5.1)	macB	3000535
590.13656.peg.4812					Oligopeptide ABC transporter, ATP-binding protein OppD (TC 3.A.1.5.1)	msbA	3000460
590.14484.peg.5057					ABC transporter, ATP-binding protein (cluster 5, nickel/peptides/opines)	ABCAntibioticEffluxPump	0010001
590.14484.peg.5057					ABC transporter, ATP-binding protein (cluster 5, nickel/peptides/opines)	adeS	3000549
590.14484.peg.5057					ABC transporter, ATP-binding protein (cluster 5, nickel/peptides/opines)	macB	3000535
590.14484.peg.5057					ABC transporter, ATP-binding protein (cluster 5, nickel/peptides/opines)	msbA	3000460
590.15759.peg.5068					hypothetical protein	ABCAntibioticEffluxPump	0010001
590.15759.peg.5068					hypothetical protein	macB	3000535
590.15759.peg.5068					hypothetical protein	msbA	3000460
85569.53.peg.4924					Macrolide-specific efflux protein MacA	ABCAntibioticEffluxPump	0010001
85569.53.peg.4924					Macrolide-specific efflux protein MacA	adeA-adeI	3000774;:3000780
85569.53.peg.4924					Macrolide-specific efflux protein MacA	macA	3000533
85569.53.peg.4924					Macrolide-specific efflux protein MacA	MexA	3000377
85569.53.peg.4924					Macrolide-specific efflux protein MacA	MexC	3000800
85569.53.peg.4924					Macrolide-specific efflux protein MacA	MexE	3000803
1079901.3.peg.1693					Osmoprotectant ABC transporter ATP-binding subunit YehX	ABCAntibioticEffluxPump	0010001
1079901.3.peg.1693					Osmoprotectant ABC transporter ATP-binding subunit YehX	adeS	3000549
1079901.3.peg.1693					Osmoprotectant ABC transporter ATP-binding subunit YehX	macB	3000535
1079901.3.peg.1693					Osmoprotectant ABC transporter ATP-binding subunit YehX	msbA	3000460
1079901.3.peg.464					Osmoprotectant ABC transporter, ATP-binding protein OsmV	ABCAntibioticEffluxPump	0010001
1079901.3.peg.464					Osmoprotectant ABC transporter, ATP-binding protein OsmV	adeS	3000549
1079901.3.peg.464					Osmoprotectant ABC transporter, ATP-binding protein OsmV	macB	3000535
1079901.3.peg.464					Osmoprotectant ABC transporter, ATP-binding protein OsmV	msbA	3000460
85569.53.peg.5222					Putrescine transport ATP-binding protein PotG (TC 3.A.1.11.2)	ABCAntibioticEffluxPump	0010001
85569.53.peg.5222					Putrescine transport ATP-binding protein PotG (TC 3.A.1.11.2)	adeS	3000549
85569.53.peg.5222					Putrescine transport ATP-binding protein PotG (TC 3.A.1.11.2)	macB	3000535
85569.53.peg.5222					Putrescine transport ATP-binding protein PotG (TC 3.A.1.11.2)	msbA	3000460
590.12764.peg.4772					ABC transporter, ATP-binding protein (cluster 1, maltose/g3p/polyamine/iron); ABC transporter, ATP-binding protein (cluster 10, nitrate/sulfonate/bicarbonate)	ABCAntibioticEffluxPump	0010001
590.12764.peg.4772					ABC transporter, ATP-binding protein (cluster 1, maltose/g3p/polyamine/iron); ABC transporter, ATP-binding protein (cluster 10, nitrate/sulfonate/bicarbonate)	adeS	3000549
590.12764.peg.4772					ABC transporter, ATP-binding protein (cluster 1, maltose/g3p/polyamine/iron); ABC transporter, ATP-binding protein (cluster 10, nitrate/sulfonate/bicarbonate)	macB	3000535
590.12764.peg.4772					ABC transporter, ATP-binding protein (cluster 1, maltose/g3p/polyamine/iron); ABC transporter, ATP-binding protein (cluster 10, nitrate/sulfonate/bicarbonate)	msbA	3000460
1079901.3.peg.4874					Putrescine transport ATP-binding protein PotG (TC 3.A.1.11.2)	ABCAntibioticEffluxPump	0010001
1079901.3.peg.4874					Putrescine transport ATP-binding protein PotG (TC 3.A.1.11.2)	macB	3000535
1079901.3.peg.4874					Putrescine transport ATP-binding protein PotG (TC 3.A.1.11.2)	msbA	3000460
590.14399.peg.4788					Oligopeptide ABC transporter, ATP-binding protein OppF (TC 3.A.1.5.1)	ABCAntibioticEffluxPump	0010001
590.14399.peg.4788					Oligopeptide ABC transporter, ATP-binding protein OppF (TC 3.A.1.5.1)	adeS	3000549
590.14399.peg.4788					Oligopeptide ABC transporter, ATP-binding protein OppF (TC 3.A.1.5.1)	macB	3000535
590.14399.peg.4788					Oligopeptide ABC transporter, ATP-binding protein OppF (TC 3.A.1.5.1)	msbA	3000460
590.12504.peg.2137					Uncharacterized metabolite ABC transporter in Enterobacteriaceae, ATP-binding protein EC-YbbA	ABCAntibioticEffluxPump	0010001
590.12504.peg.2137					Uncharacterized metabolite ABC transporter in Enterobacteriaceae, ATP-binding protein EC-YbbA	adeS	3000549
590.12504.peg.2137					Uncharacterized metabolite ABC transporter in Enterobacteriaceae, ATP-binding protein EC-YbbA	macB	3000535
590.12504.peg.2137					Uncharacterized metabolite ABC transporter in Enterobacteriaceae, ATP-binding protein EC-YbbA	msbA	3000460
590.15801.peg.2835					Phosphonate ABC transporter ATP-binding protein PhnC (TC 3.A.1.9.1)	ABCAntibioticEffluxPump	0010001
590.15801.peg.2835					Phosphonate ABC transporter ATP-binding protein PhnC (TC 3.A.1.9.1)	adeS	3000549
590.15801.peg.2835					Phosphonate ABC transporter ATP-binding protein PhnC (TC 3.A.1.9.1)	macB	3000535
590.15801.peg.2835					Phosphonate ABC transporter ATP-binding protein PhnC (TC 3.A.1.9.1)	msbA	3000460
28901.2717.peg.1058					Bacteriocin/lantibiotic efflux ABC transporter, permease/ATP-binding protein	ABCAntibioticEffluxPump	0010001
28901.2717.peg.1058					Bacteriocin/lantibiotic efflux ABC transporter, permease/ATP-binding protein	adeS	3000549
28901.2717.peg.1058					Bacteriocin/lantibiotic efflux ABC transporter, permease/ATP-binding protein	macB	3000535
28901.2717.peg.1058					Bacteriocin/lantibiotic efflux ABC transporter, permease/ATP-binding protein	msbA	3000460
590.15801.peg.2443					Thiamin ABC transporter, ATPase component	ABCAntibioticEffluxPump	0010001
590.15801.peg.2443					Thiamin ABC transporter, ATPase component	macB	3000535
590.15801.peg.2443					Thiamin ABC transporter, ATPase component	msbA	3000460
28901.787.peg.4996					ABC transporter, ATP-binding protein	ABCAntibioticEffluxPump	0010001
28901.787.peg.4996					ABC transporter, ATP-binding protein	macB	3000535
28901.787.peg.4996					ABC transporter, ATP-binding protein	msbA	3000460
590.14294.peg.5317					Energy-dependent translational throttle protein EttA	ABCAntibioticEffluxPump	0010001
590.14294.peg.5317					Energy-dependent translational throttle protein EttA	macB	3000535
590.14294.peg.5317					Energy-dependent translational throttle protein EttA	msbA	3000460
28901.8272.peg.4768					Ribose ABC transporter, ATP-binding protein RbsA (TC 3.A.1.2.1)	ABCAntibioticEffluxPump	0010001
28901.8272.peg.4768					Ribose ABC transporter, ATP-binding protein RbsA (TC 3.A.1.2.1)	macB	3000535
28901.8272.peg.4768					Ribose ABC transporter, ATP-binding protein RbsA (TC 3.A.1.2.1)	msbA	3000460
28901.775.peg.4446					Fe2+ ABC transporter, ATP-binding subunit	ABCAntibioticEffluxPump	0010001
28901.775.peg.4446					Fe2+ ABC transporter, ATP-binding subunit	macB	3000535
28901.775.peg.4446					Fe2+ ABC transporter, ATP-binding subunit	msbA	3000460
590.13710.peg.839					Tetrapartite efflux system, membrane fusion component FusE-like	ABCAntibioticEffluxPump	0010001
590.13710.peg.839					Tetrapartite efflux system, membrane fusion component FusE-like	adeA-adeI	3000774;:3000780
590.13710.peg.839					Tetrapartite efflux system, membrane fusion component FusE-like	macA	3000533
590.13710.peg.839					Tetrapartite efflux system, membrane fusion component FusE-like	MexA	3000377
590.13710.peg.839					Tetrapartite efflux system, membrane fusion component FusE-like	MexC	3000800
590.13710.peg.839					Tetrapartite efflux system, membrane fusion component FusE-like	MexE	3000803
590.13710.peg.839					Tetrapartite efflux system, membrane fusion component FusE-like	MFSAntibioticEffluxPump
[truncated: 6,475 more rows]
