# Supplementary material for: Using bacterial pan-genome-based feature selection approach to improve the prediction of minimum inhibitory concentration (MIC)
Source: Front Genet. 2023 May 30;14:1054032. doi: 10.3389/fgene.2023.1054032 (PMC10267731; doi:10.3389/fgene.2023.1054032)
Supplement: Supplementary file 5 [file Table13.xlsx]

## Sheet: Typhimurium
	Cat	Chicken	Cow	Dog	Horse	Human	Pig	Poultry	Sheep	(Unspecified)
tetracycline	0	0	0	0	0	0	0	0	0	118
trimethoprim/sulfamethoxazole	0	0	0	0	0	2	0	0	0	118
ampicillin	0	0	0	0	0	2	0	0	0	118
ceftriaxone	0	0	0	0	0	2	0	0	0	118
ciprofloxacin	0	0	0	0	0	2	0	0	0	118
amoxicillin/clavulanic acid	0	0	0	0	0	0	0	0	0	118
sulfisoxazole	0	0	0	0	0	0	0	0	0	117
gentamicin	0	0	0	0	0	0	0	0	0	118
streptomycin	0	0	0	0	0	0	0	0	0	117
ceftiofur	0	0	0	0	0	0	0	0	0	117
cefoxitin	0	0	0	0	0	0	0	0	0	118
chloramphenicol	0	0	0	0	0	1	0	0	0	117
azithromycin	0	0	0	0	0	0	0	0	0	117
nalidixic acid	0	0	0	0	0	2	0	0	0	117
kanamycin	0	0	0	0	0	0	0	0	0	1

## Sheet: Kentucky
	Cat	Chicken	Cow	Dog	Horse	Human	Pig	Poultry	Sheep	(Unspecified)
tetracycline	0	0	0	0	0	0	0	0	0	69
trimethoprim/sulfamethoxazole	0	0	0	0	0	0	0	0	0	69
ampicillin	0	0	0	0	0	0	0	0	0	69
ceftriaxone	0	0	0	0	0	0	0	0	0	69
ciprofloxacin	0	0	0	0	0	0	0	0	0	69
amoxicillin/clavulanic acid	0	0	0	0	0	0	0	0	0	69
sulfisoxazole	0	0	0	0	0	0	0	0	0	69
gentamicin	0	0	0	0	0	0	0	0	0	69
streptomycin	0	0	0	0	0	0	0	0	0	69
ceftiofur	0	0	0	0	0	0	0	0	0	69
cefoxitin	0	0	0	0	0	0	0	0	0	69
chloramphenicol	0	0	0	0	0	0	0	0	0	69
azithromycin	0	0	0	0	0	0	0	0	0	69
nalidixic acid	0	0	0	0	0	0	0	0	0	69
kanamycin	0	0	0	0	0	0	0	0	0	0

## Sheet: Heidelberg
	Cat	Chicken	Cow	Dog	Horse	Human	Pig	Poultry	Sheep	(Unspecified)
tetracycline	0	0	0	0	0	0	0	0	0	67
trimethoprim/sulfamethoxazole	0	0	0	0	0	0	0	0	0	67
ampicillin	0	0	0	0	0	0	0	0	0	67
ceftriaxone	0	0	0	0	0	0	0	0	0	67
ciprofloxacin	0	0	0	0	0	0	0	0	0	67
amoxicillin/clavulanic acid	0	0	0	0	0	0	0	0	0	67
sulfisoxazole	0	0	0	0	0	0	0	0	0	67
gentamicin	0	0	0	0	0	0	0	0	0	67
streptomycin	0	0	0	0	0	0	0	0	0	67
ceftiofur	0	0	0	0	0	0	0	0	0	67
cefoxitin	0	0	0	0	0	0	0	0	0	67
chloramphenicol	0	0	0	0	0	0	0	0	0	67
azithromycin	0	0	0	0	0	0	0	0	0	67
nalidixic acid	0	0	0	0	0	0	0	0	0	67
kanamycin	0	0	0	0	0	0	0	0	0	4

## Sheet: Infantis
	Cat	Chicken	Cow	Dog	Horse	Human	Pig	Poultry	Sheep	(Unspecified)
tetracycline	0	0	0	0	0	0	0	0	0	17
trimethoprim/sulfamethoxazole	0	0	0	0	0	0	0	0	0	17
ampicillin	0	0	0	0	0	0	0	0	0	17
ceftriaxone	0	0	0	0	0	0	0	0	0	17
ciprofloxacin	0	0	0	0	0	0	0	0	0	17
amoxicillin/clavulanic acid	0	0	0	0	0	0	0	0	0	17
sulfisoxazole	0	0	0	0	0	0	0	0	0	17
gentamicin	0	0	0	0	0	0	0	0	0	17
streptomycin	0	0	0	0	0	0	0	0	0	17
ceftiofur	0	0	0	0	0	0	0	0	0	17
cefoxitin	0	0	0	0	0	0	0	0	0	17
chloramphenicol	0	0	0	0	0	0	0	0	0	17
azithromycin	0	0	0	0	0	0	0	0	0	17
nalidixic acid	0	0	0	0	0	0	0	0	0	17
kanamycin	0	0	0	0	0	0	0	0	0	0

## Sheet: Anatum
	Cat	Chicken	Cow	Dog	Horse	Human	Pig	Poultry	Sheep	(Unspecified)
tetracycline	0	0	0	0	0	0	0	0	0	6
trimethoprim/sulfamethoxazole	0	0	0	0	0	0	0	0	0	6
ampicillin	0	0	0	0	0	0	0	0	0	6
ceftriaxone	0	0	0	0	0	0	0	0	0	6
ciprofloxacin	0	0	0	0	0	0	0	0	0	6
amoxicillin/clavulanic acid	0	0	0	0	0	0	0	0	0	6
sulfisoxazole	0	0	0	0	0	0	0	0	0	6
gentamicin	0	0	0	0	0	0	0	0	0	6
streptomycin	0	0	0	0	0	0	0	0	0	6
ceftiofur	0	0	0	0	0	0	0	0	0	6
cefoxitin	0	0	0	0	0	0	0	0	0	6
chloramphenicol	0	0	0	0	0	0	0	0	0	6
azithromycin	0	0	0	0	0	0	0	0	0	6
nalidixic acid	0	0	0	0	0	0	0	0	0	6
kanamycin	0	0	0	0	0	0	0	0	0	0

## Sheet: Newport
	Cat	Chicken	Cow	Dog	Horse	Human	Pig	Poultry	Sheep	(Unspecified)
tetracycline	0	0	0	0	0	0	0	0	0	4
trimethoprim/sulfamethoxazole	0	0	0	0	0	0	0	0	0	4
ampicillin	0	0	0	0	0	0	0	0	0	4
ceftriaxone	0	0	0	0	0	0	0	0	0	4
ciprofloxacin	0	0	0	0	0	0	0	0	0	4
amoxicillin/clavulanic acid	0	0	0	0	0	0	0	0	0	4
sulfisoxazole	0	0	0	0	0	0	0	0	0	4
gentamicin	0	0	0	0	0	0	0	0	0	4
streptomycin	0	0	0	0	0	0	0	0	0	4
ceftiofur	0	0	0	0	0	0	0	0	0	4
cefoxitin	0	0	0	0	0	0	0	0	0	4
chloramphenicol	0	0	0	0	0	0	0	0	0	4
azithromycin	0	0	0	0	0	0	0	0	0	4
nalidixic acid	0	0	0	0	0	0	0	0	0	4
kanamycin	0	0	0	0	0	0	0	0	0	0
