# Supplementary material for: Using bacterial pan-genome-based feature selection approach to improve the prediction of minimum inhibitory concentration (MIC)
Source: Front Genet. 2023 May 30;14:1054032. doi: 10.3389/fgene.2023.1054032 (PMC10267731; doi:10.3389/fgene.2023.1054032)
Supplement: Supplementary file 6 [file Table7.xlsx]

## Sheet: XGBoost-selected genes
Gene function	kanamycin	cefoxitin	ceftriaxone	sulfisoxazole	streptomycin	tetracycline	ciprofloxacin	ceftiofur	gentamicin	chloramphenicol	nalidixic_acid	trimethoprim_sul	amoxicillin_acid	azithromycin	ampicillin
hypothetical protein	2	353	15	107	175	2	271	268	44	238	152	18	34	301	2
Mobile element protein	1	11	2	2	8	2	7	8	4	13	6	1	2	9	1
Putative inner membrane protein	1	7	0	6	6	0	4	5	1	4	4	0	1	8	0
AIDA autotransporter-like protein	0	4	1	3	2	0	6	4	0	5	4	0	0	7	0
Phage protein	0	3	1	3	0	0	4	5	0	3	7	0	1	7	0
Transposase	0	6	0	3	1	0	6	4	3	5	0	0	0	6	0
putative surface-exposed virulence protein	0	5	0	4	1	0	4	4	1	3	3	0	0	6	0
Cytochrome c heme lyase subunit CcmL / Cytochrome c heme lyase subunit CcmH	0	4	0	1	2	0	6	3	1	0	2	0	0	1	0
Phage integrase	0	1	0	0	2	0	3	7	2	3	0	0	0	2	0
Phage tail fiber protein GpH	0	5	0	0	4	0	2	2	0	0	1	0	0	3	0
Phage tail fiber, side tail fiber protein Stf	0	4	0	1	0	0	5	4	0	0	0	0	0	2	0
Phage DNA replication protein O	0	2	0	1	2	0	0	3	0	2	2	0	0	3	0
Outer membrane porin OmpD	0	5	1	0	0	0	1	2	0	1	1	0	0	1	0
Phage DNA transfer protein	0	3	0	0	1	0	0	5	1	2	0	0	0	0	0
Bactoprenol glucosyl transferase	0	2	0	0	2	0	3	3	0	0	0	0	0	1	0
Oligopeptide ABC transporter, ATP-binding protein OppD (TC 3.A.1.5.1)	0	2	0	1	1	0	2	0	2	1	0	1	1	0	0
Putative periplasmic protein	0	0	0	0	2	0	1	3	1	0	0	0	0	4	0
ABC transporter involved in cytochrome c biogenesis, ATPase component CcmA	0	2	0	0	0	0	1	3	0	2	0	0	1	1	0
Error-prone, lesion bypass DNA polymerase V (UmuC)	0	1	0	0	0	0	1	2	1	2	1	0	0	2	0
Oxaloacetate decarboxylase Na(+) pump, alpha chain (EC 4.1.1.3)	0	2	1	0	0	0	2	0	0	1	2	0	0	2	0
Exodeoxyribonuclease VIII (EC 3.1.11.-)	0	1	0	0	1	0	1	1	0	0	3	0	1	1	0
Phage antitermination protein Q	0	1	0	0	1	0	3	0	0	2	2	0	0	0	0
RNA polymerase sigma factor RpoS	0	2	0	0	0	0	0	2	0	4	0	0	0	1	0
Resolvase	0	1	0	0	2	0	2	0	1	1	1	1	0	0	0
T6SS PAAR-repeat protein / RhaS protein	0	1	1	0	0	0	2	2	0	1	2	0	0	0	0
DNA translocase FtsK	0	2	0	0	1	0	0	1	0	2	0	0	1	1	0
Phage tail length tape-measure protein GpT	0	1	0	2	0	0	1	0	0	1	1	1	0	1	0
Phage tailspike	0	3	0	1	1	0	0	1	0	0	1	0	0	1	0
Transcriptional regulator, AcrR family	0	1	0	0	1	0	1	0	0	1	2	0	0	2	0
Phage tail tip, host specificity protein J	0	0	0	0	2	0	1	2	0	0	2	0	0	1	0
Dihydrofolate reductase (EC 1.5.1.3)	0	0	0	0	0	0	1	0	0	1	1	5	0	0	0
DNA-damage-inducible protein I	0	2	0	0	0	0	1	1	0	1	0	0	0	2	0
FIG102772: hypothetical protein	0	1	0	1	1	0	1	0	0	1	0	0	0	2	0
Lipocalin Blc	0	2	0	0	0	0	0	1	0	1	0	0	1	1	1
Nickel/cobalt efflux transporter RcnA	0	1	0	0	0	0	0	2	0	1	0	0	0	3	0
Phage endopeptidase Rz	0	2	0	0	0	0	2	1	0	1	0	0	0	1	0
Phage replication protein GpA, endonuclease	0	1	0	0	1	0	3	0	0	0	1	0	0	1	0
Prophage CP4-57 integrase	0	2	0	1	0	0	0	1	0	2	1	0	0	0	0
SdiA-regulated putative outer membrane protein SrgB	0	1	0	0	1	0	2	2	0	0	0	0	0	1	0
Replication protein	0	0	0	1	0	0	2	2	0	2	0	0	0	0	0
ABC transporter involved in cytochrome c biogenesis, CcmB subunit	0	1	0	1	0	0	1	1	0	0	0	0	1	1	0
Alkaline phosphatase (EC 3.1.3.1)	0	1	0	1	1	0	0	1	1	0	0	0	0	1	0
Aminoglycoside 3''-phosphotransferase (EC 2.7.1.87) => APH(3'')-I	0	2	0	1	2	0	0	0	0	0	0	0	1	0	0
Aromatic amino acid transport protein AroP	0	3	0	0	0	0	0	0	0	1	1	0	1	0	0
Class C beta-lactamase (EC 3.5.2.6) => CMY/CMY-2/CFE/LAT family	0	1	1	0	0	0	1	1	0	0	0	0	1	0	1
DNA replication protein	0	1	0	0	0	0	1	0	0	1	1	0	1	1	0
Dihydropteroate synthase type-2 (EC 2.5.1.15) @ Sulfonamide resistance protein	0	1	0	2	1	0	0	0	0	1	0	0	0	1	0
Integrase	0	1	0	1	0	0	3	0	0	0	0	0	0	0	1
Multidrug efflux pump EmrD (of MFS type)	0	1	0	0	1	0	1	0	0	1	1	0	1	0	0
Outer membrane porin, OmpS	0	2	0	0	0	0	1	1	0	1	0	0	0	1	0
Phage repressor protein cI	0	2	0	2	0	0	0	0	0	0	2	0	0	0	0
Phage tail fiber assembly protein GpG	0	1	0	2	0	0	1	1	0	0	1	0	0	0	0
Putative anti-FlhC(2)FlhD(4) factor YdiV	0	1	0	0	1	0	1	1	0	2	0	0	0	0	0
Putative glycosyltransferase	0	2	0	1	0	0	0	1	0	1	0	0	0	1	0
Putative outer membrane protein	0	1	0	0	0	0	1	0	0	2	1	0	0	1	0
Uncharacterized protein YagK	0	5	0	0	0	0	0	0	0	0	0	0	0	1	0
putative lipoprotein	0	1	0	0	0	1	1	0	0	0	1	0	1	1	0
VgrG protein	0	0	0	1	0	0	2	0	0	0	1	0	0	2	0
Transposase InsF for insertion sequence IS3 @ Mobile element protein	0	0	0	0	0	0	1	1	0	1	3	0	0	0	0
Aminoglycoside 3'-phosphotransferase (EC 2.7.1.95) => APH(3')-I	1	1	0	0	0	0	0	0	1	1	0	0	0	1	0
Alcohol dehydrogenase (EC 1.1.1.1)	0	2	0	0	0	0	0	1	0	1	0	0	0	1	0
Aminoglycoside 6-phosphotransferase (EC 2.7.1.72) => APH(6)-Ic/APH(6)-Id	0	1	0	0	1	0	0	1	0	1	0	0	0	1	0
Anti-adapter protein IraM	0	2	0	0	0	0	1	1	0	1	0	0	0	0	0
Cytochrome c-type biogenesis protein CcmE, heme chaperone	0	1	0	0	0	0	2	0	0	1	1	0	0	0	0
DNA-binding response regulator KdpE	0	2	0	0	1	0	1	1	0	0	0	0	0	0	0
Phage DNA invertase	0	1	0	1	0	0	2	0	0	1	0	0	0	0	0
Phage antirepressor protein	0	2	0	1	0	0	0	1	0	0	0	0	1	0	0
Phage head, terminase DNA packaging protein A	0	1	0	0	0	0	1	0	0	1	1	0	0	1	0
Phage tail length tape-measure protein T	0	1	0	1	0	0	2	0	0	0	1	0	0	0	0
Phage tail, tail length tape-measure protein H	0	1	0	0	0	0	1	0	0	2	0	1	0	0	0
Putative DNA-binding protein	0	2	0	0	0	0	1	0	0	1	0	0	0	1	0
T6SS component Hcp	0	1	0	0	1	0	1	0	0	0	1	0	0	1	0
Uncharacterized protein YmdF	0	1	0	0	0	0	2	0	2	0	0	0	0	0	0
tRNA-(cytosine32)-2-thiocytidine synthetase TtcA	0	1	0	0	0	0	0	1	1	1	0	0	1	0	0
Uncharacterized integral membrane protein STM4310	0	0	0	1	0	0	0	0	1	0	1	0	0	2	0
putative phage gene	0	0	0	1	0	0	2	1	0	1	0	0	0	0	0
S-(hydroxymethyl)glutathione dehydrogenase (EC 1.1.1.284)	0	0	0	0	1	0	2	0	0	0	1	0	0	1	0
Phage EaA protein	0	0	0	0	0	0	1	1	0	1	1	0	0	1	0
Bactoprenol-linked glucose translocase	0	0	0	0	0	0	0	1	0	0	2	1	0	1	0
Chloramphenicol/florfenicol resistance, MFS efflux pump => FloR family	0	0	0	0	0	0	0	0	0	1	0	1	1	1	1
Tripeptide aminopeptidase (EC 3.4.11.4)	1	1	0	0	0	0	1	0	0	1	0	0	0	0	0
8-amino-7-oxononanoate synthase (EC 2.3.1.47)	0	1	0	1	0	0	0	1	0	0	0	0	1	0	0
Anaerobic C4-dicarboxylate transporter DcuB	0	1	1	0	0	0	0	1	0	0	0	0	1	0	0
Bleomycin resistance protein	0	1	0	0	0	0	1	1	0	0	1	0	0	0	0
Cytochrome c-type biogenesis protein CcmD, interacts with CcmCE	0	1	0	0	0	0	2	0	0	0	0	0	0	1	0
DNA topoisomerase III, TraE-type (EC 5.99.1.2)	0	2	0	0	1	0	1	0	0	0	0	0	0	0	0
E3 ubiquitin-protein ligase SopA	0	1	0	1	0	0	1	0	0	1	0	0	0	0	0
IncP-type DNA transfer primase TraC	0	1	0	0	0	0	1	1	0	1	0	0	0	0	0
Molybdenum cofactor guanylyltransferase (EC 2.7.7.77)	0	2	0	0	0	0	0	1	0	1	0	0	0	0	0
Pentapeptide repeat family protein	0	1	0	0	0	0	2	1	0	0	0	0	0	0	0
Permease of the drug/metabolite transporter (DMT) superfamily	0	1	1	0	0	0	0	1	0	0	0	0	0	1	0
Phage anti-RecBCD 2	0	1	1	0	0	0	1	0	0	0	1	0	0	0	0
Phage tail fiber protein H	0	1	0	0	0	0	1	0	0	0	0	0	0	2	0
Phage tail tip, assembly protein I	0	1	0	1	0	0	1	0	0	0	1	0	0	0	0
Putative DNA-binding protein Erf	0	1	0	0	0	0	0	1	0	0	1	0	0	1	0
Selenocysteine-specific translation elongation factor	0	1	0	0	0	0	0	1	0	0	0	0	1	1	0
TolA protein	0	2	0	0	0	0	1	1	0	0	0	0	0	0	0
Transcription-repair coupling factor	0	1	0	0	0	0	0	2	1	0	0	0	0	0	0
Type III secretion protein SsaB	0	2	0	0	0	0	0	0	0	1	0	0	0	1	0
UDP-galactopyranose mutase (EC 5.4.99.9)	0	1	0	1	0	0	1	0	0	1	0	0	0	0	0
Uncharacterized protein YagM	0	1	0	0	0	0	0	1	0	2	0	0	0	0	0
Uncharacterized protein YrdD	0	1	0	1	0	0	0	1	0	0	0	0	0	1	0
rha protein	0	1	0	0	0	0	1	1	0	0	0	0	0	1	0
O-antigen flippase Wzx	0	0	1	1	0	0	1	0	0	0	0	0	1	0	0
Probable tonB-dependent receptor yncD precursor	0	0	1	0	0	0	0	1	0	0	0	0	1	0	1
E3 ubiquitin-protein ligase SspH2	0	0	0	1	0	0	1	0	0	2	0	0	0	0	0
Ferric hydroxamate outer membrane receptor FhuA	0	0	0	1	0	0	1	0	0	1	0	0	0	1	0
Fumarate hydratase class I, alpha region (EC 4.2.1.2); L(+)-tartrate dehydratase alpha subunit (EC 4.2.1.32)	0	0	0	1	0	0	1	0	0	0	1	0	0	1	0
Phage EaD protein	0	0	0	1	1	0	0	0	0	1	0	0	1	0	0
Phage capsid scaffolding protein GpO	0	0	0	1	0	0	2	0	0	0	0	0	0	1	0
Flagellin FliC	0	0	0	0	1	0	0	2	0	0	0	0	1	0	0
Phage ea22 protein	0	0	0	0	1	0	0	0	0	0	0	0	0	2	1
Phage integrase, Phage P4-associated	0	0	0	0	2	0	1	0	0	0	1	0	0	0	0
Protein KdpF	0	0	0	0	1	0	1	0	0	0	0	0	0	2	0
RidA/YER057c/UK114 superfamily, group 7, YjgH-like protein	0	0	0	0	1	0	1	0	0	0	2	0	0	0	0
putative membrane protein	0	0	0	0	1	0	1	1	1	0	0	0	0	0	0
Class A beta-lactamase (EC 3.5.2.6) => TEM family	0	0	0	0	0	0	1	0	1	0	0	0	1	0	1
Putative inner membrane or exported protein	0	0	0	0	0	0	0	0	0	0	1	0	0	3	0
Phage head, portal protein B	1	0	0	0	0	0	0	1	0	0	1	0	0	0	0
4-hydroxyphenylacetate symporter, major facilitator superfamily (MFS)	0	1	0	0	0	0	0	1	0	1	0	0	0	0	0
AmpG permease	0	1	0	0	0	0	2	0	0	0	0	0	0	0	0
Curlin genes transcriptional activator	0	1	0	1	0	0	0	0	0	0	0	0	1	0	0
Deubiquitinating protease ElaD	0	1	0	0	0	0	0	0	0	2	0	0	0	0	0
Electron transport complex protein RnfC	0	1	0	0	0	0	0	1	0	0	0	0	0	1	0
Exodeoxyribonuclease III (EC 3.1.11.2)	0	1	0	0	0	0	0	1	0	1	0	0	0	0	0
FIG01045162: hypothetical protein	0	1	0	1	0	0	0	1	0	0	0	0	0	0	0
FIG01046233: hypothetical protein	0	1	0	1	0	0	0	0	0	0	1	0	0	0	0
IncF plasmid conjugative transfer protein TraG	0	1	0	0	1	0	1	0	0	0	0	0	0	0	0
IncF plasmid conjugative transfer protein TraP	0	1	0	0	1	0	0	0	0	0	1	0	0	0	0
Phage DNA N-6-adenine methyltransferase	0	1	0	0	0	0	1	0	0	1	0	0	0	0	0
Phage DNA transfer protein for transport across the cytoplasmic membrane	0	1	0	0	1	0	0	0	0	0	1	0	0	0	0
Phage Rha protein	0	1	0	1	0	0	0	1	0	0	0	0	0	0	0
Putative prophage membrane protein	0	1	0	1	0	0	1	0	0	0	0	0	0	0	0
Putative ribonucleoprotein related-protein	0	2	0	0	1	0	0	0	0	0	0	0	0	0	0
Putative transposase InsQ for insertion sequence element IS609	0	1	0	0	0	0	1	0	0	0	0	0	0	1	0
SAM-dependent methyltransferase	0	2	0	0	0	0	0	0	1	0	0	0	0	0	0
Secreted protein	0	1	0	0	0	0	1	0	0	1	0	0	0	0	0
T6SS secretion lipoprotein TssJ (VasD)	0	1	0	0	0	0	0	1	0	0	0	0	0	1	0
Transcriptional regulator STM1671, AraC family	0	1	0	0	0	0	0	1	0	1	0	0	0	0	0
Transcriptional regulator, LysR family	0	1	0	0	0	0	0	0	1	0	1	0	0	0	0
Transposase, IS3/IS911 family	0	1	0	0	1	0	0	0	0	0	1	0	0	0	0
Type III restriction-modification system DNA endonuclease res (EC 3.1.21.5)	0	1	0	0	0	0	0	0	0	0	0	0	1	1	0
Uncharacterized protein, YdfU family	0	1	0	0	0	0	0	1	0	1	0	0	0	0	0
Undecaprenyl phosphate-aminoarabinose flippase subunit ArnE	0	1	0	1	0	0	0	0	1	0	0	0	0	0	0
Zinc binding domain / DNA primase (EC 2.7.7.-), Phage P4-associated / Replicative helicase RepA, Phage P4-associated	0	1	0	0	1	0	0	1	0	0	0	0	0	0	0
Class A beta-lactamase (EC 3.5.2.6) => CTX-M family, extended-spectrum	0	0	1	0	0	0	0	1	0	0	0	0	1	0	0
Uncharacterized protein STM2135	0	0	1	0	0	0	0	1	0	0	0	0	1	0	0
Anaerobic dimethyl sulfoxide reductase chain B (EC 1.8.5.3), iron-sulfur binding subunit	0	0	0	1	0	0	0	0	0	2	0	0	0	0	0
Chloramphenicol resistance, MFS efflux pump => CmlA family	0	0	0	1	0	0	1	0	0	1	0	0	0	0	0
Inner membrane protein forms channel for type IV secretion of T-DNA complex, VirB3 / ATPase required for both assembly of type IV secretion complex and secretion of T-DNA complex, VirB4	0	0	0	1	0	0	0	0	0	0	0	0	0	2	0
Integron integrase IntI1	0	0	0	1	1	0	0	0	1	0	0	0	0	0	0
Multidrug efflux system MdtABC-TolC, membrane fusion component MdtA	0	0	0	1	0	0	1	0	0	0	1	0	0	0	0
Nicotinamide-nucleotide amidase paralog YdeJ, no functional activity	0	0	0	1	0	1	0	1	0	0	0	0	0	0	0
Oxaloacetate decarboxylase Na(+) pump, beta chain (EC 4.1.1.3)	0	0	0	1	0	0	0	1	0	1	0	0	0	0	0
Periplasmic thiol:disulfide interchange protein DsbA	0	0	0	1	1	0	0	1	0	0	0	0	0	0	0
Phage activator protein cII	0	0	0	2	0	0	0	1	0	0	0	0	0	0	0
Phage endolysin	0	0	0	1	0	0	0	0	0	1	1	0	0	0	0
Phage protein NinF	0	0	0	1	0	0	0	0	0	1	1	0	0	0	0
involved in conjugative DNA transfer	0	0	0	1	0	0	0	0	1	1	0	0	0	0	0
FIG00316759: hypothetical protein	0	0	0	0	1	0	0	0	0	0	1	0	0	1	0
IS1 protein InsA	0	0	0	0	1	0	1	0	0	0	0	0	0	1	0
IS1 protein InsB	0	0	0	0	1	0	0	0	0	1	0	0	0	1	0
Minor fimbrial subunit StfG	0	0	0	0	1	0	1	0	0	0	0	0	0	1	0
Mobilization protein MobA @ Conjugal transfer protein TraA	0	0	0	0	1	0	0	1	0	0	0	0	1	0	0
Phage-associated homing endonuclease	0	0	0	0	2	0	0	0	0	0	0	0	0	1	0
Transcriptional regulator	0	0	0	0	1	0	1	0	0	0	0	0	0	1	0
Transposase InsE for insertion sequence IS3E	0	0	0	0	1	0	2	0	0	0	0	0	0	0	0
Transposase, IS200 family	0	0	0	0	1	0	0	1	0	1	0	0	0	0	0
Type II secretory pathway, component PulD	0	0	0	0	1	0	0	0	0	0	1	0	0	1	0
phage tail assembly-like protein	0	0	0	0	1	0	0	1	0	0	0	0	0	1	0
putative e6 protein	0	0	0	0	1	0	0	0	0	1	0	0	0	1	0
Tetracycline resistance, MFS efflux pump => Tet(A)	0	0	0	0	0	1	0	1	0	0	0	0	0	1	0
Methyl-accepting chemotaxis sensor/transducer protein	0	0	0	0	0	0	1	0	0	0	1	0	1	0	0
PTS system, inactive IIB catalytic domain / PTS system, fructose-specific IIB component (EC 2.7.1.202) / PTS system, fructose-specific IIC component	0	0	0	0	0	0	1	0	0	0	1	0	0	1	0
Pentapeptide repeat protein QnrB family => Quinolone resistance protein QnrB10	0	0	0	0	0	0	1	0	0	1	1	0	0	0	0
RhaS protein	0	0	0	0	0	0	1	0	0	1	1	0	0	0	0
Translation elongation factor G	0	0	0	0	0	0	1	1	0	0	1	0	0	0	0
UPF0401 protein YkfF	0	0	0	0	0	0	1	1	0	0	1	0	0	0	0
hypothetical protein formerly called flagellar hook-length control protein FliK	0	0	0	0	0	0	1	0	0	0	0	0	0	1	1
small multidrug resistance family (SMR) protein	0	0	0	0	0	0	1	0	0	0	1	0	0	1	0
Polysulfide reductase PsrA (EC 1.12.98.4), molybdoperterin-binding subunit; Thiosulfate reductase PhsA	0	0	0	0	0	0	0	1	1	1	0	0	0	0	0
Uncharacterized MFS-type transporter	0	0	0	0	0	0	0	1	0	1	0	0	0	1	0
Uncharacterized protein YejG	0	0	0	0	0	0	0	1	0	1	0	0	1	0	0
Aminoglycoside 3''-nucleotidyltransferase (EC 2.7.7.-) => ANT(3'')-Ia (AadA family)	0	0	0	0	0	0	0	0	1	1	0	1	0	0	0
Phage tape measure protein Mup42	0	0	0	0	0	0	0	0	1	2	0	0	0	0	0
FIG01046414: hypothetical protein	0	0	0	0	0	0	0	0	0	2	0	1	0	0	0
Large repetitive protein	0	0	0	0	0	0	0	0	0	2	0	0	0	1	0
dTDP-4-dehydrorhamnose reductase (EC 1.1.1.133)	0	0	0	0	0	0	0	0	0	2	0	0	0	1	0
Holliday junction resolvase / Crossover junction endodeoxyribonuclease rusA (EC 3.1.22.-)	0	0	0	0	0	0	0	0	0	0	1	0	0	2	0
Phage terminase, ATPase subunit GpP	0	0	0	0	0	0	0	0	0	0	2	0	0	1	0
UDP-glucose:(glucosyl)lipopolysaccharide alpha-1,2-glucosyltransferase (EC 2.4.1.58)	1	1	0	0	0	0	0	0	0	0	0	0	0	0	0
Acid shock protein precursor	0	1	0	1	0	0	0	0	0	0	0	0	0	0	0
Anaerobic dimethyl sulfoxide reductase chain A (EC 1.8.5.3), molybdopterin-binding domain	0	1	0	0	0	0	0	0	0	0	1	0	0	0	0
Anaerobic selenate reductase protein YnfH	0	1	0	0	0	0	0	1	0	0	0	0	0	0	0
CRISPR-associated protein Cas1	0	2	0	0	0	0	0	0	0	0	0	0	0	0	0
Copper/silver efflux RND transporter, transmembrane protein CusA	0	1	0	0	0	0	0	0	0	1	0	0	0	0	0
Cyclic di-GMP phosphodiesterase Gmr (EC 3.1.4.52)	0	1	0	0	0	0	0	0	0	0	0	0	0	1	0
DNA primase, phage associated	0	1	0	0	0	0	0	0	0	0	1	0	0	0	0
Ethanolamine utilization protein EutJ	0	1	0	0	0	0	1	0	0	0	0	0	0	0	0
Excinuclease cho (excinuclease ABC alternative C subunit)	0	1	0	0	0	0	0	1	0	0	0	0	0	0	0
FIG01045176: hypothetical protein	0	1	0	0	0	0	0	0	0	0	0	0	0	1	0
FIG01047079: hypothetical protein	0	1	0	0	0	0	1	0	0	0	0	0	0	0	0
FIG01047206: hypothetical protein	0	1	0	1	0	0	0	0	0	0	0	0	0	0	0
FIG118045: Phage immunity repressor protein	0	1	0	0	0	0	0	0	0	0	0	0	0	1	0
Fimbriae W protein	0	1	0	0	0	0	0	0	1	0	0	0	0	0	0
Fosmidomycin resistance protein	0	1	0	0	0	0	0	0	1	0	0	0	0	0	0
IncF plasmid conjugative transfer DNA-nicking and unwinding protein TraI	0	2	0	0	0	0	0	0	0	0	0	0	0	0	0
IncI1 plasmid conjugative transfer lipoprotein PilN	0	2	0	0	0	0	0	0	0	0	0	0	0	0	0
LSU rRNA pseudouridine(2604) synthase (EC 5.4.99.21)	0	1	0	0	0	0	0	0	0	1	0	0	0	0	0
Lipopolysaccharide core biosynthesis protein RfaZ	0	2	0	0	0	0	0	0	0	0	0	0	0	0	0
Lysozyme (N-acetylmuramidase) family, (EC 3.2.1.17)	0	1	0	0	0	0	0	0	0	0	0	0	0	1	0
Outer membrane esterase	0	1	0	0	0	0	0	0	0	0	0	1	0	0	0
Phage Orf78 protein	0	1	0	0	0	0	0	0	0	0	0	1	0	0	0
Phage head decoration protein (P22 Dec-like)	0	1	0	0	0	0	0	0	0	1	0	0	0	0	0
Phage head, head-DNA stabilization protein D	0	1	0	0	0	0	1	0	0	0	0	0	0	0	0
Phage lysozyme R (EC 3.2.1.17)	0	1	0	0	0	0	0	1	0	0	0	0	0	0	0
Phage portal (connector) protein	0	1	0	0	0	0	0	1	0	0	0	0	0	0	0
Phage replication protein GpB	0	1	0	0	0	0	0	0	0	0	1	0	0	0	0
Phage tail fiber protein	0	1	0	0	0	0	0	0	0	1	0	0	0	0	0
ProQ: influences osmotic activation of compatible solute ProP	0	1	0	0	0	0	0	0	0	0	0	0	0	1	0
Protein SrfC	0	1	0	0	0	0	0	0	0	1	0	0	0	0	0
Sulfur carrier protein ThiS	0	1	0	0	0	0	0	0	1	0	0	0	0	0	0
Type I restriction enzyme EcoKI restriction protein (EC 3.1.21.3)	0	1	0	0	0	0	1	0	0	0	0	0	0	0	0
Type I restriction-modification system, restriction subunit R (EC 3.1.21.3)	0	1	0	0	0	0	0	0	0	0	0	0	0	1	0
Type III secretion cytoplasmic protein (YscL)	0	1	0	0	0	0	0	1	0	0	0	0	0	0	0
Type III secretion injected virulence protein (YopH,tyrosine phosphatase of FAK and p130cas, prevents phagocytosis)	0	1	0	0	0	0	0	1	0	0	0	0	0	0	0
UPF0145 protein YbjQ	0	1	0	0	0	0	0	0	0	1	0	0	0	0	0
Uncharacterized transporter KPN_00538, MFS-type	0	1	0	0	0	0	0	0	0	0	0	0	0	1	0
Uncharacterized transporter YeeO	0	1	0	0	0	0	0	0	0	1	0	0	0	0	0
mRNA interferase RelE	0	1	0	0	0	0	0	0	0	1	0	0	0	0	0
Aminoglycoside 6-phosphotransferase, putative	0	0	1	0	0	0	0	1	0	0	0	0	0	0	0
Class A beta-lactamase (EC 3.5.2.6) => SHV family	0	0	1	0	0	0	0	0	0	1	0	0	0	0	0
Small multidrug resistance (SMR) efflux transporter => SugE, quaternary ammonium compounds	0	0	1	0	0	0	0	0	0	0	0	0	1	0	0
Type III restriction-modification system restriction subunit (EC 3.1.21.5)	0	0	1	0	0	0	0	0	0	0	0	0	1	0	0
putative RNA helicase	0	0	1	0	0	0	0	0	0	0	0	0	1	0	0
Antitoxin HigA	0	0	0	1	0	0	1	0	0	0	0	0	0	0	0
Efflux ABC transporter, permease/ATP-binding protein MdlA	0	0	0	1	0	0	0	0	1	0	0	0	0	0	0
Efflux transport system, outer membrane factor (OMF) lipoprotein	0	0	0	1	0	0	0	0	0	0	0	0	0	1	0
FIG001353: Acetyltransferase	0	0	0	1	0	0	0	0	0	0	1	0	0	0	0
FIG01046865: hypothetical protein	0	0	0	1	0	0	0	1	0	0	0	0	0	0	0
FIG054316: Phage polarity suppression protein	0	0	0	1	1	0	0	0	0	0	0	0	0	0	0
Glutathione synthetase (EC 6.3.2.3)	0	0	0	1	0	0	0	0	0	0	0	0	0	1	0
Haemolysin expression modulating protein	0	0	0	1	0	0	0	0	0	1	0	0	0	0	0
IncI1 plasmid conjugative transfer pilus-tip adhesin protein PilV	0	0	0	1	0	0	0	1	0	0	0	0	0	0	0
Inner membrane protein YhaH	0	0	0	1	0	0	0	0	0	0	0	0	0	1	0
Modification methylase PstI (EC 2.1.1.72)	0	0	0	1	0	0	0	0	0	0	0	0	0	1	0
Periplasmic fimbrial chaperone StfD	0	0	0	1	0	0	0	0	0	1	0	0	0	0	0
Phage antitermination protein N	0	0	0	1	0	0	0	0	0	1	0	0	0	0	0
Phage protein p78	0	0	0	1	0	0	0	0	0	1	0	0	0	0	0
Phage tail fiber	0	0	0	1	0	0	0	0	0	1	0	0	0	0	0
Phage terminase, ATPase subunit	0	0	0	1	0	0	0	0	0	0	1	0	0	0	0
Phage terminase, endonuclease subunit GpM	0	0	0	1	0	0	0	1	0	0	0	0	0	0	0
Phage terminase, small subunit	0	0	0	1	0	0	0	0	0	1	0	0	0	0	0
Putative lipoprotein yceB precursor	0	0	0	1	0	0	0	0	1	0	0	0	0	0	0
Putative uncharacterized protein YhcG	0	0	0	2	0	0	0	0	0	0	0	0	0	0	0
Sensor histidine kinase BtsS	0	0	0	1	0	0	0	0	0	0	1	0	0	0	0
Small multidrug resistance (SMR) efflux transporter => QacE delta 1, quaternary ammonium compounds	0	0	0	1	0	0	0	0	1	0	0	0	0	0	0
Uncharacterized protein YjfI	0	0	0	1	0	0	1	0	0	0	0	0	0	0	0
Anaerobic selenate reductase, molybdenum cofactor-containing periplasmic protein	0	0	0	0	1	0	0	0	0	0	1	0	0	0	0
Cytoplasmic alpha-amylase (EC 3.2.1.1)	0	0	0	0	1	0	0	0	0	1	0	0	0	0	0
Ferric hydroxamate ABC transporter (TC 3.A.1.14.3), permease component FhuB	0	0	0	0	1	0	0	0	0	0	1	0	0	0	0
Glucans biosynthesis protein G precursor	0	0	0	0	1	0	1	0	0	0	0	0	0	0	0
Homology to phage-tail assembly proteins	0	0	0	0	1	0	1	0	0	0	0	0	0	0	0
Mercuric ion reductase (EC 1.16.1.1)	0	0	0	0	1	0	0	0	0	0	0	0	0	1	0
PTS system, ascorbate-specific IIC component	0	0	0	0	1	0	1	0	0	0	0	0	0	0	0
Phage head, head-tail preconnector protease C / Phage head, scaffolding domain Nu3	0	0	0	0	1	0	0	0	1	0	0	0	0	0	0
Phage protein Mup48	0	0	0	0	1	0	0	0	0	0	0	0	0	1	0
Porin thermoregulatory protein envY	0	0	0	0	1	0	0	0	0	1	0	0	0	0	0
Propanediol utilization protein PduM	0	0	0	0	1	0	0	0	1	0	0	0	0	0	0
Ribosome modulation factor	0	0	0	0	1	0	0	0	0	0	0	0	0	1	0
Tellurite resistance protein	0	0	0	0	1	0	0	0	0	1	0	0	0	0	0
Transposase InsH for insertion sequence element IS5	0	0	0	0	1	0	1	0	0	0	0	0	0	0	0
Type IV secretory pathway, VirB4 components	0	0	0	0	1	0	0	0	0	0	0	0	0	1	0
Uncharacterized protein YaiT	0	0	0	0	1	0	1	0	0	0	0	0	0	0	0
Uncharacterized protein YfdP	0	0	0	0	1	0	0	1	0	0	0	0	0	0	0
NAD synthetase (EC 6.3.1.5) / Glutamine amidotransferase chain of NAD synthetase	0	0	0	0	0	1	0	0	1	0	0	0	0	0	0
Putative AraC family bacterial regulatory helix-turn-helix protein	0	0	0	0	0	1	0	0	1	0	0	0	0	0	0
RatA homolog	0	0	0	0	0	1	0	0	1	0	0	0	0	0	0
Tetracycline resistance regulatory protein TetR	0	0	0	0	0	2	0	0	0	0	0	0	0	0	0
ATPase involved in DNA repair	0	0	0	0	0	0	1	1	0	0	0	0	0	0	0
Bacteriophage terminase, large subunit	0	0	0	0	0	0	1	0	0	1	0	0	0	0	0
Beta-fimbriae probable major subunit	0	0	0	0	0	0	1	0	0	0	0	0	0	1	0
Colicin I receptor	0	0	0	0	0	0	2	0	0	0	0	0	0	0	0
Cytochrome c heme lyase subunit CcmF	0	0	0	0	0	0	1	0	0	0	0	0	0	1	0
DNA helicase (EC 3.6.4.12), phage-associated	0	0	0	0	0	0	1	0	0	0	1	0	0	0	0
FIG01046172: hypothetical protein	0	0	0	0	0	0	1	0	0	1	0	0	0	0	0
FIG01049126: hypothetical protein	0	0	0	0	0	0	1	0	0	0	0	0	1	0	0
Fimbrial chaperone protein	0	0	0	0	0	0	1	1	0	0	0	0	0	0	0
IncF plasmid conjugative transfer protein TraD	0	0	0	0	0	0	2	0	0	0	0	0	0	0	0
Lead, cadmium, zinc and mercury transporting ATPase (EC 3.6.3.3) (EC 3.6.3.5); Copper-translocating P-type ATPase (EC 3.6.3.4)	0	0	0	0	0	0	1	1	0	0	0	0	0	0	0
Membrane protein, suppressor for copper-sensitivity ScsD	0	0	0	0	0	0	1	0	0	0	0	0	0	1	0
Outer membrane usher protein LpfC	0	0	0	0	0	0	1	1	0	0	0	0	0	0	0
Phage protein NinH	0	0	0	0	0	0	1	0	0	1	0	0	0	0	0
Phage-encoded host-cell envelope protein Lom	0	0	0	0	0	0	1	0	0	1	0	0	0	0	0
Purine nucleotide synthesis repressor	0	0	0	0	0	0	1	1	0	0	0	0	0	0	0
RelB/StbD replicon stabilization protein (antitoxin to RelE/StbE)	0	0	0	0	0	0	2	0	0	0	0	0	0	0	0
Sulfate permease	0	0	0	0	0	0	1	0	0	0	0	1	0	0	0
Sulfite reducta	0	0	0	0	0	0	1	0	0	1	0	0	0	0	0
Tetracycline resistance, ribosomal protection type => Tet(M)	0	0	0	0	0	0	1	0	1	0	0	0	0	0	0
Transcriptional regulator YafC, LysR family	0	0	0	0	0	0	1	0	0	1	0	0	0	0	0
Transcriptional regulator, GntR family domain / Aspartate aminotransferase (EC 2.6.1.1)	0	0	0	0	0	0	1	0	0	1	0	0	0	0	0
Translation elongation factor Tu	0	0	0	0	0	0	1	0	0	0	0	0	1	0	0
Transposase InsC for insertion element IS2	0	0	0	0	0	0	2	0	0	0	0	0	0	0	0
Type I secretion system ATPase, LssB family LapB	0	0	0	0	0	0	2	0	0	0	0	0	0	0	0
Uncharacterized protein YqjZ	0	0	0	0	0	0	1	0	0	0	1	0	0	0	0
cellular communication/signal transduction	0	0	0	0	0	0	1	0	0	0	1	0	0	0	0
putative antirepressor protein	0	0	0	0	0	0	1	0	0	0	1	0	0	0	0
putative secreted protein	0	0	0	0	0	0	1	0	0	0	1	0	0	0	0
CcdA protein (antitoxin to CcdB)	0	0	0	0	0	0	0	1	0	0	1	0	0	0	0
Cell wall endopeptidase, family M23/M37	0	0	0	0	0	0	0	2	0	0	0	0	0	0	0
CopG protein	0	0	0	0	0	0	0	1	1	0	0	0	0	0	0
D-mannonate oxidoreductase (EC 1.1.1.57)	0	0	0	0	0	0	0	1	0	0	0	0	0	1	0
ISSod13, transposase	0	0	0	0	0	0	0	1	0	0	1	0	0	0	0
Inner membrane protein YbhQ	0	0	0	0	0	0	0	1	0	0	0	0	1	0	0
Isocitrate dehydrogena	0	0	0	0	0	0	0	2	0	0	0	0	0	0	0
Mgl repressor and galactose ultrainduction factor GalS, HTH-type transcriptional regulator	0	0	0	0	0	0	0	1	0	1	0	0	0	0	0
Multidrug resistance transporter => Bicyclomycin resistance protein Bcr-1	0	0	0	0	0	0	0	1	0	0	1	0	0	0	0
Per-activated serine protease autotransporter enterotoxin EspC	0	0	0	0	0	0	0	1	0	0	0	0	0	1	0
Probable DNA endonuclease SmrA	0	0	0	0	0	0	0	1	0	0	0	0	0	1	0
Putative hydrolase	0	0	0	0	0	0	0	1	0	0	0	0	0	1	0
Replication initiation protein RepE	0	0	0	0	0	0	0	1	0	1	0	0	0	0	0
Transposase InsD for insertion element IS2	0	0	0	0	0	0	0	1	0	0	0	0	0	0	1
Uncharacterized 9.4 kDa protein	0	0	0	0	0	0	0	1	0	0	0	0	0	1	0
prophage protein	0	0	0	0	0	0	0	1	0	1	0	0	0	0	0
secreted effector protein	0	0	0	0	0	0	0	2	0	0	0	0	0	0	0
Aminoglycoside N(3)-acetyltransferase (EC 2.3.1.81) => AAC(3)-II,III,IV,VI,VIII,IX,X	0	0	0	0	0	0	0	0	1	0	1	0	0	0	0
Prevent host death protein, Phd antitoxin	0	0	0	0	0	0	0	0	1	1	0	0	0	0	0
Putative transposase InsK for insertion sequence element IS150	0	0	0	0	0	0	0	0	1	0	1	0	0	0	0
Salmonella enterica serovar Choleraesuis 50k virulence plasmid DNA, complete sequence	0	0	0	0	0	0	0	0	1	0	0	0	1	0	0
Single-stranded DNA-binding protein	0	0	0	0	0	0	0	0	1	0	0	0	1	0	0
Asenic metallochaperone ArsD, transfers trivalent metalloids to ArsAB pump	0	0	0	0	0	0	0	0	0	1	1	0	0	0	0
Asparagine syntheta	0	0	0	0	0	0	0	0	0	1	1	0	0	0	0
FIG01046213: hypothetical protein	0	0	0	0	0	0	0	0	0	1	0	0	0	1	0
IncF plasmid conjugative transfer pilus assembly protein TraE	0	0	0	0	0	0	0	0	0	1	0	0	0	1	0
LPS O-antigen biosynthesis protein RfbU	0	0	0	0	0	0	0	0	0	1	1	0	0	0	0
Phage tail fiber assembly protein @ Phage tail fiber assembly protein YcfA	0	0	0	0	0	0	0	0	0	1	0	0	0	1	0
Possible outer membrane adhesin	0	0	0	0	0	0	0	0	0	1	0	0	0	1	0
Ribose ABC transporter, ATP-binding protein RbsA (TC 3.A.1.2.1)	0	0	0	0	0	0	0	0	0	1	0	0	0	1	0
Sodium/glutamate symporter	0	0	0	0	0	0	0	0	0	1	0	0	0	1	0
Tn21 protein of unknown function Urf2	0	0	0	0	0	0	0	0	0	1	1	0	0	0	0
Transcriptional regulator, MerR family	0	0	0	0	0	0	0	0	0	1	0	0	0	1	0
Uncharacterized protein STM4502	0	0	0	0	0	0	0	0	0	1	0	0	0	1	0
Uncharacterized protein YehS	0	0	0	0	0	0	0	0	0	1	0	0	0	1	0
CRISPR-associated protein, Cse4 family	0	0	0	0	0	0	0	0	0	0	1	0	0	1	0
HipB protein @ Antitoxin HigA	0	0	0	0	0	0	0	0	0	0	1	0	0	1	0
Phage protein orf37	0	0	0	0	0	0	0	0	0	0	1	0	0	1	0
Ribose operon repressor	0	0	0	0	0	0	0	0	0	0	1	0	0	1	0
virulence protein	0	0	0	0	0	0	0	0	0	0	1	0	0	1	0
Fic family protein MloA	0	0	0	0	0	0	0	0	0	0	0	1	0	1	0
Class A beta-lactamase (EC 3.5.2.6) => CARB/PSE family, carbenicillin-hydrolyzing	0	0	0	0	0	0	0	0	0	0	0	0	1	0	1
Class A beta-lactamase (EC 3.5.2.6) => HER family	0	0	0	0	0	0	0	0	0	0	0	0	1	0	1
Transcriptional regulator YdfH, GntR family	0	0	0	0	0	0	0	0	0	0	0	0	1	0	1
2-hydroxy-3-oxopropionate reductase (EC 1.1.1.60)	1	0	0	0	0	0	0	0	0	0	0	0	0	0	0
Gifsy-2 prophage protein STM1020/STM2620	1	0	0	0	0	0	0	0	0	0	0	0	0	0	0
Glucose-1-phosphate adenylyltransferase (EC 2.7.7.27)	1	0	0	0	0	0	0	0	0	0	0	0	0	0	0
5-keto-2-deoxygluconokinase (EC 2.7.1.92) / uncharacterized domain	0	1	0	0	0	0	0	0	0	0	0	0	0	0	0
Acetyl-CoA synthetase (EC 6.2.1.1)	0	1	0	0	0	0	0	0	0	0	0	0	0	0	0
Allantoin permease	0	1	0	0	0	0	0	0	0	0	0	0	0	0	0
Alpha-ketoglutarate permease	0	1	0	0	0	0	0	0	0	0	0	0	0	0	0
Aminoglycoside 2''-nucleotidyltransferase (EC 2.7.7.46) => ANT(2'')-Ia (AadB family)	0	1	0	0	0	0	0	0	0	0	0	0	0	0	0
AmpE protein	0	1	0	0	0	0	0	0	0	0	0	0	0	0	0
Cell division protein FtsN	0	1	0	0	0	0	0	0	0	0	0	0	0	0	0
D-galactonate transporter	0	1	0	0	0	0	0	0	0	0	0	0	0	0	0
DNA mismatch repair protein MutS	0	1	0	0	0	0	0	0	0	0	0	0	0	0	0
DNA-binding capsular synthesis response regulator RcsB	0	1	0	0	0	0	0	0	0	0	0	0	0	0	0
FIG00637867: hypothetical protein	0	1	0	0	0	0	0	0	0	0	0	0	0	0	0
FIG01045813: hypothetical protein	0	1	0	0	0	0	0	0	0	0	0	0	0	0	0
FIG01046700: hypothetical protein	0	1	0	0	0	0	0	0	0	0	0	0	0	0	0
FIG01046813: hypothetical protein	0	1	0	0	0	0	0	0	0	0	0	0	0	0	0
FIG01046818: hypothetical protein	0	1	0	0	0	0	0	0	0	0	0	0	0	0	0
FIG01047519: hypothetical protein	0	1	0	0	0	0	0	0	0	0	0	0	0	0	0
FIG01048014: hypothetical protein	0	1	0	0	0	0	0	0	0	0	0	0	0	0	0
FIG01048830: hypothetical protein	0	1	0	0	0	0	0	0	0	0	0	0	0	0	0
FIG101079: Lytic enzyme	0	1	0	0	0	0	0	0	0	0	0	0	0	0	0
Formate hydrogenlyase maturation protease (EC 3.4.23.51)	0	1	0	0	0	0	0	0	0	0	0	0	0	0	0
IS, phage, Tn; Transposon-related functions	0	1	0	0	0	0	0	0	0	0	0	0	0	0	0
IncI1 plasmid conjugative transfer protein TraT	0	1	0	0	0	0	0	0	0	0	0	0	0	0	0
Inner membrane protein YbiR, putative anion permease	0	1	0	0	0	0	0	0	0	0	0	0	0	0	0
L,D-transpeptidase YcbB	0	1	0	0	0	0	0	0	0	0	0	0	0	0	0
Multi-sensor signal transduction histidine kinase	0	1	0	0	0	0	0	0	0	0	0	0	0	0	0
Nucleoside permease NupG	0	1	0	0	0	0	0	0	0	0	0	0	0	0	0
O-acetyl-ADP-ribose deacetylase	0	1	0	0	0	0	0	0	0	0	0	0	0	0	0
O-antigen acetylase	0	1	0	0	0	0	0	0	0	0	0	0	0	0	0
O-antigen chain length determinant protein WzzB	0	1	0	0	0	0	0	0	0	0	0	0	0	0	0
Oxaloacetate decarboxylase Na(+) pump, gamma chain (EC 4.1.1.3)	0	1	0	0	0	0	0	0	0	0	0	0	0	0	0
PPE family protein, MPTR subgroup => PPE8	0	1	0	0	0	0	0	0	0	0	0	0	0	0	0
Penicillin-insensitive transglycosylase (EC 2.4.2.-) & transpeptidase PBP-1C	0	1	0	0	0	0	0	0	0	0	0	0	0	0	0
Peptide deformylase (EC 3.5.1.88)	0	1	0	0	0	0	0	0	0	0	0	0	0	0	0
Phage P2 GpE family protein	0	1	0	0	0	0	0	0	0	0	0	0	0	0	0
Phage major spike protein	0	1	0	0	0	0	0	0	0	0	0	0	0	0	0
Phage protein YdfU family	0	1	0	0	0	0	0	0	0	0	0	0	0	0	0
Phage tail fibers	0	1	0	0	0	0	0	0	0	0	0	0	0	0	0
Phage tail, major tail protein V	0	1	0	0	0	0	0	0	0	0	0	0	0	0	0
Phage terminase, large subunit	0	1	0	0	0	0	0	0	0	0	0	0	0	0	0
Polyribonucleotide nucleotidyltransferase (EC 2.7.7.8)	0	1	0	0	0	0	0	0	0	0	0	0	0	0	0
Predicted Fic antitoxin YfhG	0	1	0	0	0	0	0	0	0	0	0	0	0	0	0
Putative exonuclease	0	1	0	0	0	0	0	0	0	0	0	0	0	0	0
Putative glycoporin	0	1	0	0	0	0	0	0	0	0	0	0	0	0	0
Putative lipopolysaccharide modification acyltransferase	0	1	0	0	0	0	0	0	0	0	0	0	0	0	0
Putative oxidase STM1620	0	1	0	0	0	0	0	0	0	0	0	0	0	0	0
Putative secreted hydrolase	0	1	0	0	0	0	0	0	0	0	0	0	0	0	0
Putative stability/partitioning protein encoded within prophage CP-933T	0	1	0	0	0	0	0	0	0	0	0	0	0	0	0
Putative transcription regulator	0	1	0	0	0	0	0	0	0	0	0	0	0	0	0
Putative type-I secretion protein	0	1	0	0	0	0	0	0	0	0	0	0	0	0	0
Pyridoxal kinase (EC 2.7.1.35)	0	1	0	0	0	0	0	0	0	0	0	0	0	0	0
RlgA	0	1	0	0	0	0	0	0	0	0	0	0	0	0	0
SAM-dependent methyltransferase YafE (UbiE paralog)	0	1	0	0	0	0	0	0	0	0	0	0	0	0	0
STMD1.44 protein	0	1	0	0	0	0	0	0	0	0	0	0	0	0	0
Salmonella atypical fimbria periplasmic chaperone SafB	0	1	0	0	0	0	0	0	0	0	0	0	0	0	0
Secretion system effector SseD	0	1	0	0	0	0	0	0	0	0	0	0	0	0	0
Serine transporter	0	1	0	0	0	0	0	0	0	0	0	0	0	0	0
Sialidase-like protein STM1252	0	1	0	0	0	0	0	0	0	0	0	0	0	0	0
SinI homolog	0	1	0	0	0	0	0	0	0	0	0	0	0	0	0
UDP-sugar hydrolase (EC 3.6.1.45); 5'-nucleotidase (EC 3.1.3.5)	0	1	0	0	0	0	0	0	0	0	0	0	0	0	0
Uncharacterized GST-like protein YibF	0	1	0	0	0	0	0	0	0	0	0	0	0	0	0
Uncharacterized membrane protein, YraQ family	0	1	0	0	0	0	0	0	0	0	0	0	0	0	0
Uncharacterized protein Ava_1937	0	1	0	0	0	0	0	0	0	0	0	0	0	0	0
Uncharacterized protein YbiU	0	1	0	0	0	0	0	0	0	0	0	0	0	0	0
Uncharacterized sugar kinase STM3600	0	1	0	0	0	0	0	0	0	0	0	0	0	0	0
ail and ompX Homolog	0	1	0	0	0	0	0	0	0	0	0	0	0	0	0
macromolecule metabolism; macromolecule synthesis, modification; dna - replication, repair, restr./modif.	0	1	0	0	0	0	0	0	0	0	0	0	0	0	0
unknown	0	1	0	0	0	0	0	0	0	0	0	0	0	0	0
Thiamin-phosphate pyrophosphorylase (EC 2.5.1.3)	0	0	1	0	0	0	0	0	0	0	0	0	0	0	0
ATP-dependent Clp protease ATP-binding subunit ClpX	0	0	0	1	0	0	0	0	0	0	0	0	0	0	0
Carbonic anhydrase, alpha class (EC 4.2.1.1)	0	0	0	1	0	0	0	0	0	0	0	0	0	0	0
DNA primase DnaG	0	0	0	1	0	0	0	0	0	0	0	0	0	0	0
DNA stabilization, phage-associated	0	0	0	1	0	0	0	0	0	0	0	0	0	0	0
Dihydropteroate synthase (EC 2.5.1.15)	0	0	0	1	0	0	0	0	0	0	0	0	0	0	0
FIG01046411: hypothetical protein	0	0	0	1	0	0	0	0	0	0	0	0	0	0	0
High-affinity leucine-specific transport system, periplasmic binding protein LivK (TC 3.A.1.4.1)	0	0	0	1	0	0	0	0	0	0	0	0	0	0	0
Histidine ammonia-lyase (EC 4.3.1.3)	0	0	0	1	0	0	0	0	0	0	0	0	0	0	0
IncF plasmid conjugative transfer pilus assembly protein TraK	0	0	0	1	0	0	0	0	0	0	0	0	0	0	0
Inner membrane protein forms channel for type IV secretion of T-DNA complex, VirB8	0	0	0	1	0	0	0	0	0	0	0	0	0	0	0
L-arabinose isomerase (EC 5.3.1.4)	0	0	0	1	0	0	0	0	0	0	0	0	0	0	0
Major outer membrane lipoprotein Lpp	0	0	0	1	0	0	0	0	0	0	0	0	0	0	0
MbtH-like NRPS chaperone => YbdZ	0	0	0	1	0	0	0	0	0	0	0	0	0	0	0
Outer membrane protein X precursor	0	0	0	1	0	0	0	0	0	0	0	0	0	0	0
Phage major capsid protein	0	0	0	1	0	0	0	0	0	0	0	0	0	0	0
Phage major capsid protein GpN	0	0	0	1	0	0	0	0	0	0	0	0	0	0	0
Phage portal protein	0	0	0	1	0	0	0	0	0	0	0	0	0	0	0
Phage regulatory protein cIII	0	0	0	1	0	0	0	0	0	0	0	0	0	0	0
Protein YzbB	0	0	0	1	0	0	0	0	0	0	0	0	0	0	0
Putative cytoplasmic protein STM1999	0	0	0	1	0	0	0	0	0	0	0	0	0	0	0
Sodium/glutamate symport protein	0	0	0	1	0	0	0	0	0	0	0	0	0	0	0
Two-component transcriptional response regulator RstA	0	0	0	1	0	0	0	0	0	0	0	0	0	0	0
Uncharacterized protein YbcO	0	0	0	1	0	0	0	0	0	0	0	0	0	0	0
Uncharacterized protein YceO	0	0	0	1	0	0	0	0	0	0	0	0	0	0	0
autotransporter	0	0	0	1	0	0	0	0	0	0	0	0	0	0	0
hypothetical protein APECO1_2271	0	0	0	1	0	0	0	0	0	0	0	0	0	0	0
putative DNA helicase	0	0	0	1	0	0	0	0	0	0	0	0	0	0	0
CRISPR-associated protein, Cse1 family	0	0	0	0	1	0	0	0	0	0	0	0	0	0	0
DNA transposition protein Mup03, A	0	0	0	0	1	0	0	0	0	0	0	0	0	0	0
Exodeoxyribonuclease VIII	0	0	0	0	1	0	0	0	0	0	0	0	0	0	0
FIG01046038: hypothetical protein	0	0	0	0	1	0	0	0	0	0	0	0	0	0	0
FIG01046080: hypothetical protein	0	0	0	0	1	0	0	0	0	0	0	0	0	0	0
FIG01048878: hypothetical protein	0	0	0	0	1	0	0	0	0	0	0	0	0	0	0
FIG107037: Phage late gene regulator	0	0	0	0	1	0	0	0	0	0	0	0	0	0	0
IncI1 plasmid conjugative transfer protein TraU	0	0	0	0	1	0	0	0	0	0	0	0	0	0	0
Isocitrate dehydrogenase phosphatase (EC 2.7.11.5)/kinase (EC 3.1.3.-)	0	0	0	0	1	0	0	0	0	0	0	0	0	0	0
N-acetylmuramoyl-L-alanine amidase (EC 3.5.1.28)	0	0	0	0	1	0	0	0	0	0	0	0	0	0	0
N-ethylmaleimide reductase	0	0	0	0	1	0	0	0	0	0	0	0	0	0	0
Phage immunity repressor protein GpC	0	0	0	0	1	0	0	0	0	0	0	0	0	0	0
Phage recombination protein NinB	0	0	0	0	1	0	0	0	0	0	0	0	0	0	0
Phosphomannomutase (EC 5.4.2.8)	0	0	0	0	1	0	0	0	0	0	0	0	0	0	0
Thiosulfate:cyanide sulfurtransferase PspE (EC 2.8.1.1)	0	0	0	0	1	0	0	0	0	0	0	0	0	0	0
TnpA	0	0	0	0	1	0	0	0	0	0	0	0	0	0	0
TnpA transposase	0	0	0	0	1	0	0	0	0	0	0	0	0	0	0
Transcriptional regulator, Xre family	0	0	0	0	1	0	0	0	0	0	0	0	0	0	0
Type III secretion host injection protein (YopB); Cell invasion protein SipD (Salmonella invasion protein D)	0	0	0	0	1	0	0	0	0	0	0	0	0	0	0
Type IV secretory pathway, VirD2 components (relaxase)	0	0	0	0	1	0	0	0	0	0	0	0	0	0	0
Uncharacterized protein KOX_00395	0	0	0	0	1	0	0	0	0	0	0	0	0	0	0
c-di-GMP phosphodiesterase (EC 3.1.4.52) => PdeF	0	0	0	0	1	0	0	0	0	0	0	0	0	0	0
5-methyltetrahydrofolate--homocysteine methyltransferase (EC 2.1.1.13)	0	0	0	0	0	1	0	0	0	0	0	0	0	0	0
Heat shock protein 60 kDa family chaperone GroEL	0	0	0	0	0	1	0	0	0	0	0	0	0	0	0
Tetracycline resistance, MFS efflux pump => Tet(B)	0	0	0	0	0	1	0	0	0	0	0	0	0	0	0
Tetracycline resistance, MFS efflux pump => Tet(C)	0	0	0	0	0	1	0	0	0	0	0	0	0	0	0
Uxu operon transcriptional regulator	0	0	0	0	0	1	0	0	0	0	0	0	0	0	0
2-iminoacetate synthase (ThiH) (EC 4.1.99.19)	0	0	0	0	0	0	1	0	0	0	0	0	0	0	0
4-hydroxybenzoyl-CoA thioesterase family active site	0	0	0	0	0	0	1	0	0	0	0	0	0	0	0
5-carboxymethyl-2-oxo-hex-3- ene-1,7-dioate decarboxylase (EC 4.1.1.68) / 2-hydroxyhepta-2,4-diene-1,7-dioate isomerase (EC 5.3.3.-)	0	0	0	0	0	0	1	0	0	0	0	0	0	0	0
5-formyltetrahydrofolate cyclo-ligase (EC 6.3.3.2)	0	0	0	0	0	0	1	0	0	0	0	0	0	0	0
ABC transporter, substrate-binding protein YejA	0	0	0	0	0	0	1	0	0	0	0	0	0	0	0
Actin-ADP-ribosyltransferase, toxin SpvB	0	0	0	0	0	0	1	0	0	0	0	0	0	0	0
Antirestriction protein	0	0	0	0	0	0	1	0	0	0	0	0	0	0	0
Chloride channel protein	0	0	0	0	0	0	1	0	0	0	0	0	0	0	0
Conjugative transfer protein TrbE	0	0	0	0	0	0	1	0	0	0	0	0	0	0	0
D-serine ammonia-lyase (EC 4.3.1.18)	0	0	0	0	0	0	1	0	0	0	0	0	0	0	0
Diguanylate cyclase (EC 2.7.7.65) => DgcJ	0	0	0	0	0	0	1	0	0	0	0	0	0	0	0
Entericidin A	0	0	0	0	0	0	1	0	0	0	0	0	0	0	0
Exoenzymes regulatory protein AepA precursor	0	0	0	0	0	0	1	0	0	0	0	0	0	0	0
FIG01046502: hypothetical protein	0	0	0	0	0	0	1	0	0	0	0	0	0	0	0
FIG01047254: hypothetical protein	0	0	0	0	0	0	1	0	0	0	0	0	0	0	0
FIG01048508: hypothetical protein	0	0	0	0	0	0	1	0	0	0	0	0	0	0	0
Ferrous iron-sensing transcriptional regulator FeoC	0	0	0	0	0	0	1	0	0	0	0	0	0	0	0
Helicase, SNF2/RAD54 family	0	0	0	0	0	0	1	0	0	0	0	0	0	0	0
IncF plasmid conjugative transfer surface exclusion protein TraT	0	0	0	0	0	0	1	0	0	0	0	0	0	0	0
IncI1 plasmid conjugative transfer inner membrane protein PilR	0	0	0	0	0	0	1	0	0	0	0	0	0	0	0
Inner membrane protein YbjJ	0	0	0	0	0	0	1	0	0	0	0	0	0	0	0
Inner membrane transport protein YdiN	0	0	0	0	0	0	1	0	0	0	0	0	0	0	0
Isochorismatase (EC 3.3.2.	0	0	0	0	0	0	1	0	0	0	0	0	0	0	0
LSU ribosomal protein L36p @ LSU ribosomal protein L36p, zinc-dependent	0	0	0	0	0	0	1	0	0	0	0	0	0	0	0
Lipoprotein releasing system transmembrane protein LolC	0	0	0	0	0	0	1	0	0	0	0	0	0	0	0
Macrolide resistance, MFS efflux pump => Mef(B)	0	0	0	0	0	0	1	0	0	0	0	0	0	0	0
Methyl viologen resistance protein SmvA	0	0	0	0	0	0	1	0	0	0	0	0	0	0	0
Methyl-accepting chemotaxis sensor protein STM3216	0	0	0	0	0	0	1	0	0	0	0	0	0	0	0
Na+/H+ antiporter NhaC	0	0	0	0	0	0	1	0	0	0	0	0	0	0	0
Oligopeptide ABC transporter, substrate-binding protein OppA (TC 3.A.1.5.1)	0	0	0	0	0	0	1	0	0	0	0	0	0	0	0
Oligopeptide transport ATP-binding protein OppD (TC 3.A.1.5.1)	0	0	0	0	0	0	1	0	0	0	0	0	0	0	0
Outer membrane porin OmpN	0	0	0	0	0	0	1	0	0	0	0	0	0	0	0
Outer membrane usher protein BcfC	0	0	0	0	0	0	1	0	0	0	0	0	0	0	0
Outer membrane usher protein YehB	0	0	0	0	0	0	1	0	0	0	0	0	0	0	0
PTS system, trehalose-specific IIB component (EC 2.7.1.201) / PTS system, trehalose-specific IIC component	0	0	0	0	0	0	1	0	0	0	0	0	0	0	0
Pentapeptide repeat protein QnrB family	0	0	0	0	0	0	1	0	0	0	0	0	0	0	0
Phage T7 exclusion protein	0	0	0	0	0	0	1	0	0	0	0	0	0	0	0
Phage anti-RecBCD 1	0	0	0	0	0	0	1	0	0	0	0	0	0	0	0
Phage head, head-tail joining protein W	0	0	0	0	0	0	1	0	0	0	0	0	0	0	0
Phage recombination protein Bet	0	0	0	0	0	0	1	0	0	0	0	0	0	0	0
Phage tail protein U	0	0	0	0	0	0	1	0	0	0	0	0	0	0	0
Precorrin-2 oxidase (EC 1.3.1.76) @ Sirohydrochlorin ferrochelatase activity of CysG (EC 4.99.1.4) / Uroporphyrinogen-III methyltransferase (EC 2.1.1.107)	0	0	0	0	0	0	1	0	0	0	0	0	0	0	0
Primosomal protein I	0	0	0	0	0	0	1	0	0	0	0	0	0	0	0
Protease III precursor (EC 3.4.24.55)	0	0	0	0	0	0	1	0	0	0	0	0	0	0	0
Psp operon transcriptional activator	0	0	0	0	0	0	1	0	0	0	0	0	0	0	0
Spheroplast protein Y	0	0	0	0	0	0	1	0	0	0	0	0	0	0	0
Superinfection exclusion protein (Protein gp17)	0	0	0	0	0	0	1	0	0	0	0	0	0	0	0
Transcriptional regulator of fimbriae expression FimY	0	0	0	0	0	0	1	0	0	0	0	0	0	0	0
Transcriptional regulator, ArsR family	0	0	0	0	0	0	1	0	0	0	0	0	0	0	0
Transcriptional regulatory protein zraR	0	0	0	0	0	0	1	0	0	0	0	0	0	0	0
Type III restriction-modification enzyme helicase subunit	0	0	0	0	0	0	1	0	0	0	0	0	0	0	0
Type III secretion transcriptional regulator HilD	0	0	0	0	0	0	1	0	0	0	0	0	0	0	0
UPF0756 membrane protein YeaL	0	0	0	0	0	0	1	0	0	0	0	0	0	0	0
Uncharacterized MFS-type transporter STM0328.s	0	0	0	0	0	0	1	0	0	0	0	0	0	0	0
Uncharacterized outer membrane usher protein YhcD	0	0	0	0	0	0	1	0	0	0	0	0	0	0	0
Uncharacterized protein RzpQ	0	0	0	0	0	0	1	0	0	0	0	0	0	0	0
Uncharacterized protein YceQ	0	0	0	0	0	0	1	0	0	0	0	0	0	0	0
Uncharacterized protein YecA	0	0	0	0	0	0	1	0	0	0	0	0	0	0	0
Uncharacterized protein YhaL	0	0	0	0	0	0	1	0	0	0	0	0	0	0	0
Uncharacterized protein YmfI	0	0	0	0	0	0	1	0	0	0	0	0	0	0	0
Zinc uptake regulation protein Zur	0	0	0	0	0	0	1	0	0	0	0	0	0	0	0
acetyltransferase, GNAT family	0	0	0	0	0	0	1	0	0	0	0	0	0	0	0
hypothetical protein; Some similarities with helicase	0	0	0	0	0	0	1	0	0	0	0	0	0	0	0
3',5'-cyclic-nucleotide phosphodiesterase (EC 3.1.4.17)	0	0	0	0	0	0	0	1	0	0	0	0	0	0	0
5'-nucleotidase (EC 3.1.3.5)	0	0	0	0	0	0	0	1	0	0	0	0	0	0	0
Acetaldehyde dehydrogenase (EC 1.2.1.10) / Alcohol dehydrogenase (EC 1.1.1.1)	0	0	0	0	0	0	0	1	0	0	0	0	0	0	0
Adenine-specific methyltransferase (EC 2.1.1.72)	0	0	0	0	0	0	0	1	0	0	0	0	0	0	0
Aerobactin synthase (EC 6.3.2.39), aerobactin biosynthesis protein IucC	0	0	0	0	0	0	0	1	0	0	0	0	0	0	0
Arginine N-succinyltransferase (EC 2.3.1.109)	0	0	0	0	0	0	0	1	0	0	0	0	0	0	0
Arsenic resistance protein ArsH	0	0	0	0	0	0	0	1	0	0	0	0	0	0	0
CDP-glucose 4,6-dehydratase (EC 4.2.1.45)	0	0	0	0	0	0	0	1	0	0	0	0	0	0	0
Conjugal transfer protein	0	0	0	0	0	0	0	1	0	0	0	0	0	0	0
Cytochrome d ubiquinol oxidase subunit X (EC 1.10.3.-)	0	0	0	0	0	0	0	1	0	0	0	0	0	0	0
DNA ligase (NAD(+)) (EC 6.5.1.2)	0	0	0	0	0	0	0	1	0	0	0	0	0	0	0
Deoxyribose-phosphate aldolase (EC 4.1.2.4)	0	0	0	0	0	0	0	1	0	0	0	0	0	0	0
Error-prone repair protein UmuD	0	0	0	0	0	0	0	1	0	0	0	0	0	0	0
FIG00457688: hypothetical protein	0	0	0	0	0	0	0	1	0	0	0	0	0	0	0
FIG01046273: hypothetical protein	0	0	0	0	0	0	0	1	0	0	0	0	0	0	0
FIG01048039: hypothetical protein	0	0	0	0	0	0	0	1	0	0	0	0	0	0	0
FIG01048505: hypothetical protein	0	0	0	0	0	0	0	1	0	0	0	0	0	0	0
HAD phosphatase YigL	0	0	0	0	0	0	0	1	0	0	0	0	0	0	0
HNH homing endonuclease	0	0	0	0	0	0	0	1	0	0	0	0	0	0	0
IncF plasmid conjugative transfer mating signal transduction protein TraM	0	0	0	0	0	0	0	1	0	0	0	0	0	0	0
IncF plasmid conjugative transfer protein TrbE	0	0	0	0	0	0	0	1	0	0	0	0	0	0	0
Inner membrane protein YigG	0	0	0	0	0	0	0	1	0	0	0	0	0	0	0
L-arabinose ABC transporter, permease protein AraH	0	0	0	0	0	0	0	1	0	0	0	0	0	0	0
L-fucose operon activator	0	0	0	0	0	0	0	1	0	0	0	0	0	0	0
L-threonine 3-O-phosphate decarboxylase (EC 4.1.1.81)	0	0	0	0	0	0	0	1	0	0	0	0	0	0	0
Lipid A biosynthesis palmitoleoyltransferase (EC 2.3.1.242)	0	0	0	0	0	0	0	1	0	0	0	0	0	0	0
Lipopolysaccharide 1,3-galactosyltransferase (EC 2.4.1.44)	0	0	0	0	0	0	0	1	0	0	0	0	0	0	0
Low-affinity inorganic phosphate transporter	0	0	0	0	0	0	0	1	0	0	0	0	0	0	0
Manganese ABC transporter, inner membrane permease protein SitD	0	0	0	0	0	0	0	1	0	0	0	0	0	0	0
Multidrug efflux system AcrAB-TolC, membrane fusion component AcrA	0	0	0	0	0	0	0	1	0	0	0	0	0	0	0
O-antigen polymerase	0	0	0	0	0	0	0	1	0	0	0	0	0	0	0
ParE toxin protein	0	0	0	0	0	0	0	1	0	0	0	0	0	0	0
Phage lysis regulatory protein, LysA	0	0	0	0	0	0	0	1	0	0	0	0	0	0	0
Phage tail completion protein GpS	0	0	0	0	0	0	0	1	0	0	0	0	0	0	0
Phage tail fiber, tail fiber assembly protein Tfa	0	0	0	0	0	0	0	1	0	0	0	0	0	0	0
Phage tail, component G	0	0	0	0	0	0	0	1	0	0	0	0	0	0	0
Phage tail, component U	0	0	0	0	0	0	0	1	0	0	0	0	0	0	0
PhoP/Q-regulated protein PqaA	0	0	0	0	0	0	0	1	0	0	0	0	0	0	0
Protein AraJ precursor	0	0	0	0	0	0	0	1	0	0	0	0	0	0	0
Putative activity regulator of membrane protease YbbK	0	0	0	0	0	0	0	1	0	0	0	0	0	0	0
Putative methyl-accepting chemotaxis protein	0	0	0	0	0	0	0	1	0	0	0	0	0	0	0
Regulatory protein RecX	0	0	0	0	0	0	0	1	0	0	0	0	0	0	0
Relaxase	0	0	0	0	0	0	0	1	0	0	0	0	0	0	0
RepA	0	0	0	0	0	0	0	1	0	0	0	0	0	0	0
SPI1-associated transcriptional regulator SprB	0	0	0	0	0	0	0	1	0	0	0	0	0	0	0
TcuB: works with TcuA to oxidize tricarballylate to cis-aconitate	0	0	0	0	0	0	0	1	0	0	0	0	0	0	0
Tetratricopeptide repeat family protein	0	0	0	0	0	0	0	1	0	0	0	0	0	0	0
Tn7-like transposition protein B	0	0	0	0	0	0	0	1	0	0	0	0	0	0	0
Transposase InsL for insertion sequence element IS186	0	0	0	0	0	0	0	1	0	0	0	0	0	0	0
Undecaprenyl-phosphate alpha-N-acetylglucosaminyl 1-phosphate transferase (EC 2.7.8.33)	0	0	0	0	0	0	0	1	0	0	0	0	0	0	0
putative coiled-coil protein	0	0	0	0	0	0	0	1	0	0	0	0	0	0	0
putative fimbrial protein	0	0	0	0	0	0	0	1	0	0	0	0	0	0	0
putative inner membrane protein	0	0	0	0	0	0	0	1	0	0	0	0	0	0	0
Aminoglycoside 4-phosphotransferase (EC 2.7.1.-) => APH(4)-I	0	0	0	0	0	0	0	0	1	0	0	0	0	0	0
Copper-binding protein PcoE	0	0	0	0	0	0	0	0	1	0	0	0	0	0	0
FIG00644780: hypothetical protein	0	0	0	0	0	0	0	0	1	0	0	0	0	0	0
Glycerol dehydratase reactivation factor large subunit	0	0	0	0	0	0	0	0	1	0	0	0	0	0	0
Outer membrane usher protein SafC	0	0	0	0	0	0	0	0	1	0	0	0	0	0	0
Phage DNA primase/helicase	0	0	0	0	0	0	0	0	1	0	0	0	0	0	0
Phage packaged DNA stabilization protein	0	0	0	0	0	0	0	0	1	0	0	0	0	0	0
Transposase / Uncharacterized integral membrane protein STM4457	0	0	0	0	0	0	0	0	1	0	0	0	0	0	0
Transposase and inactivated derivatives, IS30 family	0	0	0	0	0	0	0	0	1	0	0	0	0	0	0
16S rRNA (cytosine(1407)-C(5))-methyltransferase (EC 2.1.1.178)	0	0	0	0	0	0	0	0	0	1	0	0	0	0	0
2-keto-3-deoxygluconate permease (KDG permease)	0	0	0	0	0	0	0	0	0	1	0	0	0	0	0
ATP synthase alpha chain (EC 3.6.3.14)	0	0	0	0	0	0	0	0	0	1	0	0	0	0	0
ATP-dependent RNA helicase RhlE	0	0	0	0	0	0	0	0	0	1	0	0	0	0	0
ATP-dependent helicase HrpA	0	0	0	0	0	0	0	0	0	1	0	0	0	0	0
Chitinase (EC 3.2.1.14)	0	0	0	0	0	0	0	0	0	1	0	0	0	0	0
Chloramphenicol O-acetyltransferase (EC 2.3.1.28) => CatA1/CatA4 family	0	0	0	0	0	0	0	0	0	1	0	0	0	0	0
D-ribose pyranase (EC 5.4.99.62)	0	0	0	0	0	0	0	0	0	1	0	0	0	0	0
DNA recombinase, phage-associated	0	0	0	0	0	0	0	0	0	1	0	0	0	0	0
DNA recombination-dependent growth factor RdgC	0	0	0	0	0	0	0	0	0	1	0	0	0	0	0
Exported protein STM1668	0	0	0	0	0	0	0	0	0	1	0	0	0	0	0
FIG00642371: hypothetical protein	0	0	0	0	0	0	0	0	0	1	0	0	0	0	0
FIG01045971: hypothetical protein	0	0	0	0	0	0	0	0	0	1	0	0	0	0	0
FIG01046394: hypothetical protein	0	0	0	0	0	0	0	0	0	1	0	0	0	0	0
FIG01047125: hypothetical protein	0	0	0	0	0	0	0	0	0	1	0	0	0	0	0
FIG01047712: hypothetical protein	0	0	0	0	0	0	0	0	0	1	0	0	0	0	0
Fels-1 prophage protein	0	0	0	0	0	0	0	0	0	1	0	0	0	0	0
Fimbriae usher protein StfC	0	0	0	0	0	0	0	0	0	1	0	0	0	0	0
Formate dehydrogenase N alpha subunit (EC 1.2.1.2) @ selenocysteine-containing	0	0	0	0	0	0	0	0	0	1	0	0	0	0	0
Heat shock protein GrpE	0	0	0	0	0	0	0	0	0	1	0	0	0	0	0
Histidine ABC transporter, histidine-binding periplasmic protein precursor HisJ (TC 3.A.1.3.1)	0	0	0	0	0	0	0	0	0	1	0	0	0	0	0
Histidine utilization repressor	0	0	0	0	0	0	0	0	0	1	0	0	0	0	0
IncI1 plasmid conjugative transfer protein TraC	0	0	0	0	0	0	0	0	0	1	0	0	0	0	0
Inner membrane protein YqiJ	0	0	0	0	0	0	0	0	0	1	0	0	0	0	0
Mobilization protein	0	0	0	0	0	0	0	0	0	1	0	0	0	0	0
Muconolactone isomerase (EC 5.3.3.4),putative	0	0	0	0	0	0	0	0	0	1	0	0	0	0	0
Multiple stress resistance protein BhsA	0	0	0	0	0	0	0	0	0	1	0	0	0	0	0
Phage Orf80 protein	0	0	0	0	0	0	0	0	0	1	0	0	0	0	0
Phage protein Mup38	0	0	0	0	0	0	0	0	0	1	0	0	0	0	0
Phage protein Mup46, V	0	0	0	0	0	0	0	0	0	1	0	0	0	0	0
Phage tail protein GpX	0	0	0	0	0	0	0	0	0	1	0	0	0	0	0
Phosphomannomutase (EC 5.4.2.8) => Colanic acid	0	0	0	0	0	0	0	0	0	1	0	0	0	0	0
Putative alkyl/aryl-sulfatase YjcS	0	0	0	0	0	0	0	0	0	1	0	0	0	0	0
Putative chemotaxis protein, resembles cheA	0	0	0	0	0	0	0	0	0	1	0	0	0	0	0
Putative pertussis-like toxin subunit PtlA (EC 2.4.2.-)	0	0	0	0	0	0	0	0	0	1	0	0	0	0	0
Putative pertussis-like toxin subunit PtlB	0	0	0	0	0	0	0	0	0	1	0	0	0	0	0
Putative transferase	0	0	0	0	0	0	0	0	0	1	0	0	0	0	0
Retron-type RNA-directed DNA polymerase (EC 2.7.7.49)	0	0	0	0	0	0	0	0	0	1	0	0	0	0	0
Ribonuclease D (EC 3.1.26.3)	0	0	0	0	0	0	0	0	0	1	0	0	0	0	0
Sea24	0	0	0	0	0	0	0	0	0	1	0	0	0	0	0
T1SS secreted agglutinin RTX	0	0	0	0	0	0	0	0	0	1	0	0	0	0	0
Type III secretion injected virulence protein (YopP,YopJ, induces apoptosis, prevents cytokine induction, inhibits NFkb activation)	0	0	0	0	0	0	0	0	0	1	0	0	0	0	0
Uncharacterized lipoprotein YehR	0	0	0	0	0	0	0	0	0	1	0	0	0	0	0
Uncharacterized protein YdiL	0	0	0	0	0	0	0	0	0	1	0	0	0	0	0
Uncharacterized protein YehE	0	0	0	0	0	0	0	0	0	1	0	0	0	0	0
Uncharacterized protein YnfE	0	0	0	0	0	0	0	0	0	1	0	0	0	0	0
Universal stress protein B	0	0	0	0	0	0	0	0	0	1	0	0	0	0	0
mobilization protein MobC	0	0	0	0	0	0	0	0	0	1	0	0	0	0	0
putative multidrug efflux protein	0	0	0	0	0	0	0	0	0	1	0	0	0	0	0
transposase for IS1663	0	0	0	0	0	0	0	0	0	1	0	0	0	0	0
4'-phosphopantetheinyl transferase (EC 2.7.8.	0	0	0	0	0	0	0	0	0	0	1	0	0	0	0
Alpha-fimbriae tip adhesin	0	0	0	0	0	0	0	0	0	0	1	0	0	0	0
Arginine/ornithine antiporter ArcD	0	0	0	0	0	0	0	0	0	0	1	0	0	0	0
Arsenite/antimonite:H+ antiporter ArsB	0	0	0	0	0	0	0	0	0	0	1	0	0	0	0
Cytochrome c-type biogenesis protein CcmG/DsbE, thiol:disulfide oxidoreductase	0	0	0	0	0	0	0	0	0	0	1	0	0	0	0
DNA-binding transcriptional dual regulator SoxS	0	0	0	0	0	0	0	0	0	0	1	0	0	0	0
Death on curing protein, Doc toxin	0	0	0	0	0	0	0	0	0	0	1	0	0	0	0
Electron transfer flavoprotein, beta subunit	0	0	0	0	0	0	0	0	0	0	1	0	0	0	0
FIG00642592: hypothetical protein	0	0	0	0	0	0	0	0	0	0	1	0	0	0	0
FIG018226: DNA replication protein, phage-associated	0	0	0	0	0	0	0	0	0	0	1	0	0	0	0
Iron-chelator utilization protein	0	0	0	0	0	0	0	0	0	0	1	0	0	0	0
Membrane-bound lytic murein transglycosylase D	0	0	0	0	0	0	0	0	0	0	1	0	0	0	0
Mercuric resistance operon regulatory protein MerR	0	0	0	0	0	0	0	0	0	0	1	0	0	0	0
Nitrate/nitrite transporter NarU	0	0	0	0	0	0	0	0	0	0	1	0	0	0	0
Phage DNA replication protein P	0	0	0	0	0	0	0	0	0	0	1	0	0	0	0
Phage Orf81 protein	0	0	0	0	0	0	0	0	0	0	1	0	0	0	0
Phage lysis regulatory protein, LysC	0	0	0	0	0	0	0	0	0	0	1	0	0	0	0
Phage regulatory protein	0	0	0	0	0	0	0	0	0	0	1	0	0	0	0
Phage tail/DNA circulation protein Mup43, N	0	0	0	0	0	0	0	0	0	0	1	0	0	0	0
Programmed cell death antitoxin PemI	0	0	0	0	0	0	0	0	0	0	1	0	0	0	0
Putative dipeptidase	0	0	0	0	0	0	0	0	0	0	1	0	0	0	0
Putative exported protein precursor	0	0	0	0	0	0	0	0	0	0	1	0	0	0	0
Putative transcription activator mig-14	0	0	0	0	0	0	0	0	0	0	1	0	0	0	0
Putative uncharacterized protein STY3208 (Putative uncharacterized protein)	0	0	0	0	0	0	0	0	0	0	1	0	0	0	0
Repressor protein CI	0	0	0	0	0	0	0	0	0	0	1	0	0	0	0
Short-chain dehydrogenase	0	0	0	0	0	0	0	0	0	0	1	0	0	0	0
T6SS associated component TagF (ImpM)	0	0	0	0	0	0	0	0	0	0	1	0	0	0	0
Type I restriction-modification system, specificity subunit S	0	0	0	0	0	0	0	0	0	0	1	0	0	0	0
UDP-glucuronate:LPS(HepIII) glycosyltransferase WaaH	0	0	0	0	0	0	0	0	0	0	1	0	0	0	0
YadA	0	0	0	0	0	0	0	0	0	0	1	0	0	0	0
predicted ATP-dependent endonuclease, OLD family	0	0	0	0	0	0	0	0	0	0	1	0	0	0	0
putative TYPE II DNA MODIFICATION ENZYME (METHYLTRANSFERASE)	0	0	0	0	0	0	0	0	0	0	1	0	0	0	0
3-oxoac	0	0	0	0	0	0	0	0	0	0	0	0	1	0	0
IncF plasmid conjugative transfer protein TraN	0	0	0	0	0	0	0	0	0	0	0	0	1	0	0
Inner membrane thiol:disulfide oxidoreductase, DsbB-like	0	0	0	0	0	0	0	0	0	0	0	0	1	0	0
Phage baseplate assembly protein J	0	0	0	0	0	0	0	0	0	0	0	0	1	0	0
Phosphoglucosamine mutase (EC 5.4.2.10)	0	0	0	0	0	0	0	0	0	0	0	0	1	0	0
Plasmid SOS inhibition protein PsiB	0	0	0	0	0	0	0	0	0	0	0	0	1	0	0
Protein with ParB-like nuclease domain in PFGI-1-like cluster	0	0	0	0	0	0	0	0	0	0	0	0	1	0	0
Putative regulatory protein	0	0	0	0	0	0	0	0	0	0	0	0	1	0	0
Single stranded DNA-binding protein, phage-associated	0	0	0	0	0	0	0	0	0	0	0	0	1	0	0
Trimethylamine-N-oxide sensor histidine kinase TorS (EC 2.7.13.3)	0	0	0	0	0	0	0	0	0	0	0	0	1	0	0
Type II restriction enzyme EcoRI	0	0	0	0	0	0	0	0	0	0	0	0	1	0	0
Type III secretion inner membrane channel protein (LcrD,HrcV,EscV,SsaV); Invasion protein InvA	0	0	0	0	0	0	0	0	0	0	0	0	1	0	0
Uncharacterized protein YfgD, not an arsenate reductase	0	0	0	0	0	0	0	0	0	0	0	0	1	0	0
Acetate kinase (EC 2.7.2.1) @ Propionate kinase (EC 2.7.2.15)	0	0	0	0	0	0	0	0	0	0	0	0	0	1	0
Anaerobic dimethyl sulfoxide reductase chaperone DmsD	0	0	0	0	0	0	0	0	0	0	0	0	0	1	0
DNA polymerase III theta subunit (EC 2.7.7.7)	0	0	0	0	0	0	0	0	0	0	0	0	0	1	0
DNA-cytosine methyltransferase (EC 2.1.1.37)	0	0	0	0	0	0	0	0	0	0	0	0	0	1	0
Diaminopropionate ammonia-lyase (EC 4.3.1.15)	0	0	0	0	0	0	0	0	0	0	0	0	0	1	0
Dipeptide ABC transporter, substrate-binding protein DppA (TC 3.A.1.5.2) @ Dipeptide chemoreceptor	0	0	0	0	0	0	0	0	0	0	0	0	0	1	0
FIG00613342: Bacterial patatin-like phospholipase domain containing protein	0	0	0	0	0	0	0	0	0	0	0	0	0	1	0
FIG01046582: hypothetical protein	0	0	0	0	0	0	0	0	0	0	0	0	0	1	0
FIG01048237: hypothetical protein	0	0	0	0	0	0	0	0	0	0	0	0	0	1	0
FIG01048260: hypothetical protein	0	0	0	0	0	0	0	0	0	0	0	0	0	1	0
Formate dehydrogenase O beta subunit (EC 1.2.1.2)	0	0	0	0	0	0	0	0	0	0	0	0	0	1	0
Fructose-1-phosphate phosphatase YqaB (EC 3.1.3.-)	0	0	0	0	0	0	0	0	0	0	0	0	0	1	0
H repeat-associated protein, YhhI family	0	0	0	0	0	0	0	0	0	0	0	0	0	1	0
Hydrogenase maturation factor HoxV/HupK	0	0	0	0	0	0	0	0	0	0	0	0	0	1	0
IncF plasmid conjugative transfer surface exclusion protein TraS	0	0	0	0	0	0	0	0	0	0	0	0	0	1	0
Macrolide 2'-phosphotransferase => Mph(A) family	0	0	0	0	0	0	0	0	0	0	0	0	0	1	0
Methylphosphotriester-DNA--protein-cysteine S-methyltransferase (EC 2.1.1.n11) / ADA regulatory protein / Methylated-DNA--protein-cysteine methyltransferase (EC 2.1.1.63)	0	0	0	0	0	0	0	0	0	0	0	0	0	1	0
MobB	0	0	0	0	0	0	0	0	0	0	0	0	0	1	0
Phage transcriptional regulator cro	0	0	0	0	0	0	0	0	0	0	0	0	0	1	0
Putative amidase	0	0	0	0	0	0	0	0	0	0	0	0	0	1	0
Putative arylsulfate sulfotransferase (EC 2.8.2.22)	0	0	0	0	0	0	0	0	0	0	0	0	0	1	0
Putative molybdenum transport ATP-binding protein modF	0	0	0	0	0	0	0	0	0	0	0	0	0	1	0
Putative polyferredoxin	0	0	0	0	0	0	0	0	0	0	0	0	0	1	0
Putative transport protein	0	0	0	0	0	0	0	0	0	0	0	0	0	1	0
Putative von Willebrand factor, vWF type A domain protein STM2315	0	0	0	0	0	0	0	0	0	0	0	0	0	1	0
RNAI modulator protein Rom	0	0	0	0	0	0	0	0	0	0	0	0	0	1	0
S-adenosylmethionine:tRNA ribosyltransferase-isomerase (EC 5.-.-.-)	0	0	0	0	0	0	0	0	0	0	0	0	0	1	0
Tn7-like transposition protein D	0	0	0	0	0	0	0	0	0	0	0	0	0	1	0
Transcriptional regulator YfeR, LysR family	0	0	0	0	0	0	0	0	0	0	0	0	0	1	0
Transcriptional regulator, LacI family	0	0	0	0	0	0	0	0	0	0	0	0	0	1	0
Transposase InsO for insertion sequence element IS911	0	0	0	0	0	0	0	0	0	0	0	0	0	1	0
Tryptophanyl-tRNA synthetase (EC 6.1.1.2)	0	0	0	0	0	0	0	0	0	0	0	0	0	1	0
Type II restriction-modification enzyme, methylase family protein (STM4495 in Salmonella)	0	0	0	0	0	0	0	0	0	0	0	0	0	1	0
Type III secretion and flagellar regulator RtsA	0	0	0	0	0	0	0	0	0	0	0	0	0	1	0
Uncharacterized protein YaaY	0	0	0	0	0	0	0	0	0	0	0	0	0	1	0
Uncharacterized protein YlcG	0	0	0	0	0	0	0	0	0	0	0	0	0	1	0
Uncharacterized resolvase YagL	0	0	0	0	0	0	0	0	0	0	0	0	0	1	0
Undecaprenyl-phosphate galactosephosphotransferase (EC 2.7.8.6)	0	0	0	0	0	0	0	0	0	0	0	0	0	1	0
conjugal transfer protein A( EC:3.1.11.5 )	0	0	0	0	0	0	0	0	0	0	0	0	0	1	0
hypothetical protein; Some similarities with unknown protein of Photorhabdus luminescens	0	0	0	0	0	0	0	0	0	0	0	0	0	1	0
inhibitor of host septation	0	0	0	0	0	0	0	0	0	0	0	0	0	1	0
probable bacteriophage protein STY1048	0	0	0	0	0	0	0	0	0	0	0	0	0	1	0
putative DNA helicases	0	0	0	0	0	0	0	0	0	0	0	0	0	1	0
Sensor protein	0	0	0	0	0	0	0	0	0	0	0	0	0	0	1
